# Supplementary material for: The genomics of rapid climatic adaptation and parallel evolution in North American house mice
Source: PLoS Genet. 2021 Apr 29;17(4):e1009495. doi: 10.1371/journal.pgen.1009495 (PMC8084166; doi:10.1371/journal.pgen.1009495)
Supplement: S1 Table — (XLSX) [file pgen.1009495.s001.xlsx]

## Sheet: Sheet1
Table S1. List of 50 wild-caught house mice (Mus musculus) from western North America, with collector's number (Collector's ID), Museum of Vertebrate Zoology catalog number (MVZ ID), exact collecting locality with city, state, county, latitude and longitude, and elevation, sex, reproductive status (Rep Status), and measurements including total body length, tail length, hind foot length, ear lengt…
Collector's ID	MVZ ID	Locality	County	Lat (N)	Lon (W)	Elev (ft)	Sex	Rep Status*	Total length (mm)	Tail length (mm)	Hind foot length (mm)	Ear length (mm)	Testis length (mm)	Testis width (mm)	Body weight (g)
DL-007	MVZ:Mamm:230441	Tucson, AZ	Pima	32° 10.130'	110° 46.580'	2772	M	scrot.	172	90	20	14	8	n	17.25
DL-008	MVZ:Mamm:230442	Tucson, AZ	Pima	32° 69.480'	110° 46.170'	2740	F	preg.	172	88	18	13			22.5
MPR-170	MVZ:Mamm:230794	Tucson, AZ	Pima	32° 28.746'	110° 99.596'	2156	F	a	170	81	18	13			15.5
MPR-171	MVZ:Mamm:230795	Tucson, AZ	Pima	32° 29.215'	111° 02.631'	2106	F	a	173	86	18.5	14			17.25
MPR-172	MVZ:Mamm:230796	Tucson, AZ	Pima	32° 29.040'	111° 02.207'	2129	M	scrot.	192	99	19.75	14	7	n	21.25
MPR-173	MVZ:Mamm:230797	Tucson, AZ	Pima	32° 16.881'	110° 56.997'	2310	M	scrot.	160	81	19	14	8	n	15.125
TAS-187	MVZ:Mamm:230541	Tucson, AZ	Pima	32° 16.881'	110° 56.997'	2295	M	scort.	182.5	94.5	19	16	9	5.5	18.7
TAS-189	MVZ:Mamm:230534	Tucson, AZ	Pima	32° 10.018'	111° 05.153'	2359	F	par.	191.5	92	19.8	15.2			21.2
TAS-191	MVZ:Mamm:230531	Tucson, AZ	Pima	32° 07.955'	111° 03.692'	2632	F	par.	190.5	96	20.4	15.5			20.6
TAS-192	MVZ:Mamm:230523	Tucson, AZ	Pima	32° 08.793'	111° 00.665'	2267	M	scort.	188.5	100.5	19.3	16.6	8	4	20.9
TAS-010	MVZ:Mamm:230573	St George, UT	Washington	37° 02.541'	113° 37.005'	2494	M	scrot.	173	81.5	17.1	13	8	5	16.1
TAS-011	MVZ:Mamm:230568	St George, UT	Washington	37° 05.353'	113° 31.886'	2292	F	par.	176	82.5	18.1	13.5			19.4
TAS-012	MVZ:Mamm:230570	St George, UT	Washington	37° 06.415'	113° 30.215'	2609	M	abd.	175	84	18.5	13	7	4.5	16.8
TAS-013	MVZ:Mamm:230571	St George, UT	Washington	37° 04.595'	113° 31.065'	2738	F	preg.	178	85.5	18	14.5			25.1
TAS-014	MVZ:Mamm:230572	St George, UT	Washington	37° 05.116'	113° 29.955'	2649	M	abd.	174	89	19	14.5	7.2	4.5	13
TAS-015	MVZ:Mamm:230578	St George, UT	Washington	37° 03.825'	113° 31.340'	2645	F	preg.	173.5	84.5	18.5	13			17.3
TAS-016	MVZ:Mamm:230574	St George, UT	Washington	37° 07.220'	113° 33.443'	2931	M	scrot.	144	73	18.1	13.5	5	3	8.5
TAS-017	MVZ:Mamm:230569	St George, UT	Washington	37° 07.350'	113° 36.928'	2726	M	scrot.	183	92	19.2	14.2	7.5	4.8	18.1
TAS-021	MVZ:Mamm:230575	St George, UT	Washington	37° 07.673'	113° 36.399'	2823	F	preg.	163.5	78	18	14			16.8
TAS-022	MVZ:Mamm:230582	St George, UT	Washington	37° 12.416'	113° 37.020'	3857	F	par.	158	75.5	17.1	14.1			14.4
TAS-027	MVZ:Mamm:230566	Provo, UT	Utah	40° 09.489'	111° 42.196'	4492	F	null.	137	72	18	13			7.6
TAS-028	MVZ:Mamm:230561	Provo, UT	Utah	40° 05.553'	111° 39.567'	4655	M	abd.	144	72.5	18.7	12.5	6.5	4.5	9.1
TAS-029	MVZ:Mamm:230564	Provo, UT	Utah	40° 05.862'	111° 40.421'	4568	M	scrot.	178.5	86.5	19.5	14.5	7.5	5	18.4
TAS-030	MVZ:Mamm:230562	Provo, UT	Utah	40° 07.961'	111° 43.823'	4504	M	scrot.	174.5	85	17.9	14.5	7.5	4.5	17.2
TAS-031	MVZ:Mamm:230558	Provo, UT	Utah	40° 03.512'	111° 43.952'	4558	F	preg.	171.5	87	18.1	14.2			15.2
TAS-032	MVZ:Mamm:230563	Provo, UT	Utah	40° 06.017'	111° 39.273'	4555	F	null.	165	85	20	13.5			12.5
TAS-038	MVZ:Mamm:230559	Provo, UT	Utah	40° 15.336'	111° 42.615'	4511	M	scrot.	171	81	18.1	13.5	7.6	4.3	17.2
TAS-039	MVZ:Mamm:230560	Provo, UT	Utah	40° 22.140'	111° 46.032'	4557	M	scrot.	180	89	14.5	14.5	7	5	20.5
TAS-040	MVZ:Mamm:230556	Provo, UT	Utah	40° 22.479'	111° 52.646'	4538	F	par.	172	86	18.5	13.6			16.6
TAS-047	MVZ:Mamm:230567	Provo, UT	Utah	40° 08.865'	111° 40.444'	4510	F	preg.	182	90.5	18.8	15.5			19.1
TAS-048	MVZ:Mamm:230551	Missoula, MT	Ravalli	46° 19.651'	114° 06.723'	3485	F	lac.	173.5	83.5	19	14.5			20.2
TAS-049	MVZ:Mamm:230552	Missoula, MT	Ravalli	46° 20.361'	114° 06.880'	3468	M	abd.	152	78	19.1	13.5	5.5	3.5	9.6
TAS-050	MVZ:Mamm:230550	Missoula, MT	Ravalli	46° 21.172'	114° 07.164'	3458	F	par.	166	82.5	18.3	14.1			15
TAS-051	MVZ:Mamm:230553	Missoula, MT	Ravalli	46° 24.613'	114° 05.170'	3387	F	par.	179	87.5	19.6	13.9			16.7
TAS-052	MVZ:Mamm:230554	Missoula, MT	Ravalli	46° 30.637'	114° 04.300'	3420	M	scrot.	164	84	19.4	13.8	7	4.3	14.6
TAS-055	MVZ:Mamm:230548	Missoula, MT	Missoula	46° 51.463'	113° 59.165'	3234	M	scrot.	166.5	79	18.5	13.5	7.8	6	18.5
TAS-061	MVZ:Mamm:230549	Missoula, MT	Missoula	46° 94.733'	114° 08.744'	3343	F	preg.	175.5	83	19.3	14.6			17.2
TAS-062	MVZ:Mamm:230544	Missoula, MT	Lake	47° 74.106'	114° 22.883'	3281	F	preg.	178	85.5	20.6	15			25.8
TAS-063	MVZ:Mamm:230545	Missoula, MT	Lake	47° 31.796'	114° 07.094'	2906	F	null.	157.5	71.5	18.2	15.5			15.5
TAS-066	MVZ:Mamm:230546	Missoula, MT	Missoula	46° 58.284'	114° 07.613'	3239	M	abd.	174	88.5	20	14.6	7	4.5	14
TAS-082	MVZ:Mamm:230515	Edmonton, Alberta	Strathcona	53° 24.522'	113° 19.141'	2477	F		160	85	18	13.5			12.6
TAS-088	MVZ:Mamm:230511	Edmonton, Alberta	Sturgeon	53° 47.494'	113° 19.216'	2197	F	a	181	80	16	14			23.5
TAS-097	MVZ:Mamm:230509	Edmonton, Alberta	Sturgeon	53° 51.691'	113° 18.164'	2398	M	a	171	83	18.5	15.5	7.5	3.5	16.5
TAS-103	MVZ:Mamm:230496	Edmonton, Alberta	Strathcona	53° 23.738'	113° 11.374'	2521	M	a	159	76	18.1	12			17
TAS-105	MVZ:Mamm:230466	Edmonton, Alberta	Parkland	53° 30.768'	113° 52.365'	2397	F		177	94	17.5	19.5			15.5
TAS-106	MVZ:Mamm:230495	Edmonton, Alberta	Spruse Grove	53° 32.527'	113° 49.395'	2220	M	a	183	85	18	13.5			16.5
TAS-113	MVZ:Mamm:230469	Edmonton, Alberta	Parkland	53° 30.768'	113° 52.365'	2397	M	s.a.	150.5	79.5	18.5	13.5	7.5	4	11.5
TAS-119	MVZ:Mamm:230464	Edmonton, Alberta	Parkland	53° 29.014'	114° 06.245'	2359	F	preg.	176	84	18.9	13.5			23
TAS-126	MVZ:Mamm:230473	Edmonton, Alberta	Parkland	53° 23.702'	113° 56.268'	2333	F	a	165	85	18.5	14			14
TAS-131	MVZ:Mamm:230481	Edmonton, Alberta	Parkland	53° 23.971'	113° 57.579'	2323	F	preg.	169	78.5	18.5	14.5			23.25
*Reproductive status and age are given: adult (a); subadult (sa); the testes of males are indicated as scrotal (scrot) or abdominal (abd); females are labeled as pregnant (preg), parous (par), or nulliparous (null). Empty cells are missing data.
