# Supplementary material for: The genomics of rapid climatic adaptation and parallel evolution in North American house mice
Source: PLoS Genet. 2021 Apr 29;17(4):e1009495. doi: 10.1371/journal.pgen.1009495 (PMC8084166; doi:10.1371/journal.pgen.1009495)
Supplement: S2 Table — (XLSX) [file pgen.1009495.s002.xlsx]

## Sheet: Sheet2
Table S2. Sample information for 10 Mus musculus domesticus and 10 M. m. castaneus used in our admixture analysis, taken from Harr et al. (2016).
ENA sample accession number	Run	Biosample	Experiment	ENA study accession number	Species	Population - map location	Population ID	Population ID	Field sex	Sample ID	sequencing batch	total reads (x108)
ERS003041	ERR019141	SAMEA941348	ERX007774	PRJEB2176	Mus musculus castaneus	India (Himalaya) - 8	CAS	CAST2	female	H14	na	5.66																	castaneus
ERS003042	ERR019142	SAMEA941350	ERX007724	PRJEB2176	Mus musculus castaneus	India (Himalaya) - 8	CAS	CAST4	female	H24	na	4.52
ERS003044	ERR019144	SAMEA941304	ERX007655	PRJEB2176	Mus musculus castaneus	India (Himalaya) - 8	CAS	CAST8	female	H30	na	7.03
ERS003045	ERR019145	SAMEA941343	ERX007772	PRJEB2176	Mus musculus castaneus	India (Himalaya) - 8	CAS	CAST3	female	H15	na	4.1
ERS003046	ERR019146	SAMEA941343	ERX007653	PRJEB2176	Mus musculus castaneus	India (Himalaya) - 8	CAS	CAST5	female	H26	na	5.67
ERS003047	ERR019147	SAMEA941343	ERX007694	PRJEB2176	Mus musculus castaneus	India (Himalaya) - 8	CAS	CAST6	female	H27	na	4.47
ERS003048	ERR019148	SAMEA941343	ERX007705	PRJEB2176	Mus musculus castaneus	India (Himalaya) - 8	CAS	CAST7	male	H28	na	4.82
ERS003049	ERR019149	SAMEA941343	ERX007765	PRJEB2176	Mus musculus castaneus	India (Himalaya) - 8	CAS	CAST9	male	H34	na	6.63
ERS003050	ERR019150	SAMEA941343	ERX007680	PRJEB2176	Mus musculus castaneus	India (Himalaya) - 8	CAS	CAST10	female	H36	na	6.38
ERS003051	ERR019151	SAMEA941343	ERX007751	PRJEB2176	Mus musculus castaneus	India (Himalaya) - 8	CAS	CAST1	male	H12	na	6.12
ERS739373	ERR899393	SAMEA3403356	ERX978782	PRJEB9450	Mus musculus domesticus	Germany (Cologne-Bonn) - 2	CB	GER1	male	TP1	1	6.84
ERS739374	ERR899394	SAMEA3403357	ERX978783	PRJEB9450	Mus musculus domesticus	Germany (Cologne-Bonn) - 2	CB	GER4	male	TP3-92	1	7.04
ERS739375	ERR899395	SAMEA3403358	ERX978784	PRJEB9450	Mus musculus domesticus	Germany (Cologne-Bonn) - 2	CB	GER5	male	TP4a	1	7.21
ERS739376	ERR899396	SAMEA3403359	ERX978785	PRJEB9450	Mus musculus domesticus	Germany (Cologne-Bonn) - 2	CB	GER3	male	TP17-2	1	7.01
ERS739377	ERR899397	SAMEA3403360	ERX978786	PRJEB9450	Mus musculus domesticus	Germany (Cologne-Bonn) - 2	CB	GER6	male	TP51D	1	6.25
ERS739378	ERR899398	SAMEA3403361	ERX978787	PRJEB9450	Mus musculus domesticus	Germany (Cologne-Bonn) - 2	CB	GER8	male	TP81B	1	6.61
ERS739379	ERR899399	SAMEA3403362	ERX978788	PRJEB9450	Mus musculus domesticus	Germany (Cologne-Bonn) - 2	CB	GER2	male	TP121B	1	6.56
ERS739380	ERR899400	SAMEA3403363	ERX978789	PRJEB9450	Mus musculus domesticus	Germany (Cologne-Bonn) - 2	CB	GER7	male	TP7-10F1A2	1	6
ERS739381	ERR899401	SAMEA3403364	ERX978790	PRJEB9450	Mus musculus domesticus	France (Massif Central) - 1	MC	FRA4	male	18B	1	7.3
ERS739382	ERR899402	SAMEA3403365	ERX978791	PRJEB9450	Mus musculus domesticus	France (Massif Central) - 1	MC	FRA8	male	F1B	1	6.93

## Sheet: Sheet1
1	ERR019141	SAMEA941348	H28-sc-2010-05-07-10732	216	6.88 G	5.15 Gb	2010-09-17	ERX007774	2010-03-0512:19:38Z	2018-03-0815:24:39Z	Illumina Genome Analyzer II	H28 88993	Mus musculus castaneus	2011-03-15	SAMEA941348	ERS003048	ERS003048	Mus musculus castaneus	Castaneus H28	castaneus
2	ERR019142	SAMEA941350	H34-sc-2010-05-07-10733	216	7.27 G	5.13 Gb	2010-09-17	ERX007724	2010-03-0512:19:42Z	2018-03-0815:24:39Z	Illumina Genome Analyzer II	H34 88994	Mus musculus	2011-03-15	SAMEA941350	ERS003049	ERS003049	Mus musculus	Castaneous H34
4	ERR019144	SAMEA941304	H12-sc-2010-05-07-10735	216	7.53 G	5.53 Gb	2010-09-17	ERX007655	2010-03-0512:19:51Z	2018-03-0815:24:39Z	Illumina Genome Analyzer II	H12 88996	Mus musculus	2011-03-15	SAMEA941304	ERS003051	ERS003051	Mus musculus	Castaneous H12
5	ERR019145	SAMEA941343	H15-sc-2010-05-07-10729	216	4.41 G	2.96 Gb	2010-09-17	ERX007772	2010-03-0512:19:26Z	2018-03-0815:51:17Z	Illumina Genome Analyzer II	H15 88990	Mus musculus	2011-03-15	SAMEA941343	ERS003045	ERS003045	Mus musculus	Castaneous H15
6	ERR019146	SAMEA941343	H15-sc-2010-05-07-10729	216	4.58 G	3.11 Gb	2010-09-17	ERX007653	2010-03-0512:19:26Z	2018-03-0815:51:17Z	Illumina Genome Analyzer II	H15 88990	Mus musculus	2011-03-15	SAMEA941343	ERS003045	ERS003045	Mus musculus	Castaneous H15
7	ERR019147	SAMEA941343	H15-sc-2010-05-07-10729	216	4.63 G	3.09 Gb	2010-09-17	ERX007694	2010-03-0512:19:26Z	2018-03-0815:51:17Z	Illumina Genome Analyzer II	H15 88990	Mus musculus	2011-03-15	SAMEA941343	ERS003045	ERS003045	Mus musculus	Castaneous H15
8	ERR019148	SAMEA941343	H15-sc-2010-05-07-10729	216	4.59 G	3.01 Gb	2010-09-17	ERX007705	2010-03-0512:19:26Z	2018-03-0815:51:17Z	Illumina Genome Analyzer II	H15 88990	Mus musculus	2011-03-15	SAMEA941343	ERS003045	ERS003045	Mus musculus	Castaneous H15
9	ERR019149	SAMEA941343	H15-sc-2010-05-07-10729	216	4.50 G	2.93 Gb	2010-09-17	ERX007765	2010-03-0512:19:26Z	2018-03-0815:51:17Z	Illumina Genome Analyzer II	H15 88990	Mus musculus	2011-03-15	SAMEA941343	ERS003045	ERS003045	Mus musculus	Castaneous H15
10	ERR019150	SAMEA941343	H15-sc-2010-05-07-10729	216	4.55 G	2.96 Gb	2010-09-17	ERX007680	2010-03-0512:19:26Z	2018-03-0815:51:17Z	Illumina Genome Analyzer II	H15 88990	Mus musculus	2011-03-15	SAMEA941343	ERS003045	ERS003045	Mus musculus	Castaneous H15
11	ERR019151	SAMEA941343	H15-sc-2010-05-07-10729	216	4.39 G	3.04 Gb	2010-09-17	ERX007751	2010-03-0512:19:26Z	2018-03-0815:51:17Z	Illumina Genome Analyzer II	H15 88990	Mus musculus	2011-03-15	SAMEA941343	ERS003045	ERS003045	Mus musculus	Castaneous H15
