# Supplementary material for: The genomics of rapid climatic adaptation and parallel evolution in North American house mice
Source: PLoS Genet. 2021 Apr 29;17(4):e1009495. doi: 10.1371/journal.pgen.1009495 (PMC8084166; doi:10.1371/journal.pgen.1009495)
Supplement: S4 Table — (XLSX) [file pgen.1009495.s004.xlsx]

## Sheet: Sheet1
Table S4. Average nucleotide diversity (π) and average proportion of segregating sites (θ) for the five western transect populations: Tucson, AZ, USA (TUC); St. Geogrge, UT, USA (STG); Provo, UT, USA (PRO); Missoula, MT, USA (MIS); Edmonton, Alberta, Canada (EDM).
Population	π	θω
TUC	0.0025	0.0024
STG	0.0014	0.0012
PRO	0.0014	0.0012
MIS	0.0015	0.0014
EDM	0.0016	0.0014
