# Supplementary material for: The genomics of rapid climatic adaptation and parallel evolution in North American house mice
Source: PLoS Genet. 2021 Apr 29;17(4):e1009495. doi: 10.1371/journal.pgen.1009495 (PMC8084166; doi:10.1371/journal.pgen.1009495)
Supplement: S6 Table — The ensemble ID, chromosome, bp position, base pair change (SNP), q-value, and allele frequency in TUC, STG, PRO, MIS, and EDM populations (from left to right) are listed for each SNP along with the start and end positions, gene name, and gene description. (XLS) [file pgen.1009495.s006.xls]

## Sheet: Table S6_LFMM05_new.csv
Table S6. List of 13,057 SNPs in 4,438 genes significantly associated with variation in MAT across western North America using LFMM at the q-value < 0.05 level. The ensemble ID, chromosome, bp position, base pair change (SNP), qvalue, and allele frequency in TUC, STG, PRO, MIS, and EDM populations (from left to right) are listed for each SNP along with the start and end positions, gene name, and …
GeneID	Chromosome	Position	SNP	Q_value	AlleleFreq	StartPos	EndPos	GeneName	Description
ENSMUSG00000063524	4	150243983	C/T	0.00855785	0.300020 0.849997 0.9 0.899268 1	150236721	150248879	Eno1	enolase 1, alpha non-neuron [Source:MGI Symbol;Acc:MGI:95393]
ENSMUSG00000063524	4	150243940	A/C	0.00814982	0.300203 0.847576 0.899999 0.899947 0.999998	150236721	150248879	Eno1	enolase 1, alpha non-neuron [Source:MGI Symbol;Acc:MGI:95393]
ENSMUSG00000063524	4	150243778	G/A	0.00665698	0.305238 0.808829 0.899976 0.895411 1	150236721	150248879	Eno1	enolase 1, alpha non-neuron [Source:MGI Symbol;Acc:MGI:95393]
ENSMUSG00000063524	4	150243966	G/A	0.0082494	0.299999 0.849966 0.899999 0.899916 0.999988	150236721	150248879	Eno1	enolase 1, alpha non-neuron [Source:MGI Symbol;Acc:MGI:95393]
ENSMUSG00000063524	4	150241813	C/G	0.0244305	0.351942 0.847644 0.898121 0.899346 0.950023	150236721	150248879	Eno1	enolase 1, alpha non-neuron [Source:MGI Symbol;Acc:MGI:95393]
ENSMUSG00000022471	15	82003821	G/A	0.0497188	0.547788 0.489917 0.100014 0.377431 0.093243	81987835	82040085	Xrcc6	X-ray repair complementing defective repair in Chinese hamster cells 6 [Source:MGI Symbol;Acc:MGI:95606]
ENSMUSG00000022770	16	31754665	C/T	0.0127674	0.900005 0.90093 0.95 0.849999 0.249999	31663443	31873356	Dlg1	discs, large homolog 1 (Drosophila) [Source:MGI Symbol;Acc:MGI:107231]
ENSMUSG00000032103	9	35557589	T/A	0.00500666	0.000000 0.060843 0.150000 0.450000 0.505441	35558595	35567401	Pus3	pseudouridine synthase 3 [Source:MGI Symbol;Acc:MGI:1914299]
ENSMUSG00000032103	9	35557813	C/T	0.0171356	0.665026 0.498535 0.599998 0.350000 0.100003	35558595	35567401	Pus3	pseudouridine synthase 3 [Source:MGI Symbol;Acc:MGI:1914299]
ENSMUSG00000032103	9	35557378	C/T	0.00700945	0.000000 0.100000 0.150000 0.450000 0.505826	35558595	35567401	Pus3	pseudouridine synthase 3 [Source:MGI Symbol;Acc:MGI:1914299]
ENSMUSG00000032103	9	35557906	T/G	0.0249459	0.532405 0.543652 0.599986 0.324965 0.051377	35558595	35567401	Pus3	pseudouridine synthase 3 [Source:MGI Symbol;Acc:MGI:1914299]
ENSMUSG00000020617	11	109788614	T/A	0.0135746	0.779194 0.435474 0.549502 0.166545 0.267593	109787651	109828046	1700012B07Rik	RIKEN cDNA 1700012B07 gene [Source:MGI Symbol;Acc:MGI:1916574]
ENSMUSG00000039315	5	38750482	T/C	0.0336329	0.050026 0.295971 0.234816 0.591494 0.457383	38706462	38876812	Clnk	cytokine-dependent hematopoietic cell linker [Source:MGI Symbol;Acc:MGI:1351468]
ENSMUSG00000025278	14	7927159	T/C	0.0401796	0.184178 0.151675 0.303005 0.449320 0.55342	7817957	7951588	Flnb	filamin, beta [Source:MGI Symbol;Acc:MGI:2446089]
ENSMUSG00000066800	1	153762056	G/A	0.00025593	0.848979 0.75 0.744818 0.404000 0.101013	153749426	153764221	Rnasel	ribonuclease L (2', 5'-oligoisoadenylate synthetase-dependent) [Source:MGI Symbol;Acc:MGI:1098272]
ENSMUSG00000066800	1	153754553	G/A	0.00187043	0.100088 0.262500 0.250216 0.403892 0.849979	153749426	153764221	Rnasel	ribonuclease L (2', 5'-oligoisoadenylate synthetase-dependent) [Source:MGI Symbol;Acc:MGI:1098272]
ENSMUSG00000066800	1	153759541	C/T	0.00139739	0.601037 0.6 0.449942 0.150067 0.051715	153749426	153764221	Rnasel	ribonuclease L (2', 5'-oligoisoadenylate synthetase-dependent) [Source:MGI Symbol;Acc:MGI:1098272]
ENSMUSG00000066800	1	153760682	C/G	0.0039429	0.100000 0.250000 0.299963 0.454416 0.74883	153749426	153764221	Rnasel	ribonuclease L (2', 5'-oligoisoadenylate synthetase-dependent) [Source:MGI Symbol;Acc:MGI:1098272]
ENSMUSG00000006345	10	75573702	T/C	0.0350108	0.300000 0.400000 0.000000 0.000000 0.000000	75561604	75586200	Ggt1	gamma-glutamyltransferase 1 [Source:MGI Symbol;Acc:MGI:95706]
ENSMUSG00000006345	10	75574171	A/G	0.0205139	0.350000 0.400001 0.000000 0.000000 0.000000	75561604	75586200	Ggt1	gamma-glutamyltransferase 1 [Source:MGI Symbol;Acc:MGI:95706]
ENSMUSG00000006345	10	75574049	A/G	0.034761	0.300000 0.400000 0.000000 0.000000 0.000000	75561604	75586200	Ggt1	gamma-glutamyltransferase 1 [Source:MGI Symbol;Acc:MGI:95706]
ENSMUSG00000006345	10	75573776	C/T	0.0346861	0.300000 0.399438 0.000000 0.000000 0.000000	75561604	75586200	Ggt1	gamma-glutamyltransferase 1 [Source:MGI Symbol;Acc:MGI:95706]
ENSMUSG00000006345	10	75566187	A/G	0.0495309	0.300420 0.402082 0.038696 0.000000 0.039039	75561604	75586200	Ggt1	gamma-glutamyltransferase 1 [Source:MGI Symbol;Acc:MGI:95706]
ENSMUSG00000006345	10	75574192	G/A	0.0337974	0.300000 0.400002 0.000000 0.000000 0.000000	75561604	75586200	Ggt1	gamma-glutamyltransferase 1 [Source:MGI Symbol;Acc:MGI:95706]
ENSMUSG00000006345	10	75573525	T/C	0.0342643	0.299606 0.399854 0.000000 0.000000 0.000000	75561604	75586200	Ggt1	gamma-glutamyltransferase 1 [Source:MGI Symbol;Acc:MGI:95706]
ENSMUSG00000006345	10	75573969	C/G	0.0474413	0.264737 0.400000 0.000000 0.000000 0.000000	75561604	75586200	Ggt1	gamma-glutamyltransferase 1 [Source:MGI Symbol;Acc:MGI:95706]
ENSMUSG00000006345	10	75573742	C/T	0.0346529	0.300000 0.399821 0.000000 0.000000 0.000000	75561604	75586200	Ggt1	gamma-glutamyltransferase 1 [Source:MGI Symbol;Acc:MGI:95706]
ENSMUSG00000006345	10	75571561	T/C	0.0347099	0.300413 0.398509 0.000000 0.000000 0.000000	75561604	75586200	Ggt1	gamma-glutamyltransferase 1 [Source:MGI Symbol;Acc:MGI:95706]
ENSMUSG00000006345	10	75574185	A/C	0.0338772	0.300000 0.400001 0.000000 0.000000 0.000000	75561604	75586200	Ggt1	gamma-glutamyltransferase 1 [Source:MGI Symbol;Acc:MGI:95706]
ENSMUSG00000006345	10	75574370	C/T	0.0348739	0.300001 0.400048 0.000000 0.000000 0.000000	75561604	75586200	Ggt1	gamma-glutamyltransferase 1 [Source:MGI Symbol;Acc:MGI:95706]
ENSMUSG00000028096	3	96889785	G/A	0.00505896	0.793766 0.848474 0.582734 0.398487 0.350229	96868281	96905346	Gpr89	G protein-coupled receptor 89 [Source:MGI Symbol;Acc:MGI:1914799]
ENSMUSG00000023960	17	44079041	C/T	0.044308	0.000000 0.000000 0.000000 0.100207 0.499758	44078813	44086567	Enpp5	ectonucleotide pyrophosphatase/phosphodiesterase 5 [Source:MGI Symbol;Acc:MGI:1933830]
ENSMUSG00000001441	11	97206240	G/C	0.00252767	0.031295 0.200000 0.250000 0.350000 0.75	97205842	97280638	Npepps	aminopeptidase puromycin sensitive [Source:MGI Symbol;Acc:MGI:1101358]
ENSMUSG00000001441	11	97205818	A/G	0.0101126	0.450000 0.6 0.9 0.899983 0.946233	97205842	97280638	Npepps	aminopeptidase puromycin sensitive [Source:MGI Symbol;Acc:MGI:1101358]
ENSMUSG00000001441	11	97212574	G/A	0.00164143	0.000000 0.218202 0.247116 0.366984 0.750967	97205842	97280638	Npepps	aminopeptidase puromycin sensitive [Source:MGI Symbol;Acc:MGI:1101358]
ENSMUSG00000021748	14	8171251	T/C	0.018931	0.399376 0.800173 0.65 0.450000 0.000000	8165991	8172992	Pdhb	pyruvate dehydrogenase (lipoamide) beta [Source:MGI Symbol;Acc:MGI:1915513]
ENSMUSG00000009035	15	79366579	C/T	0.0156554	0.000000 0.000693 0.349535 0.151056 0.54799	79360684	79403303	Tmem184b	transmembrane protein 184b [Source:MGI Symbol;Acc:MGI:2445179]
ENSMUSG00000009035	15	79362827	G/A	0.0113183	0.000008 0.000000 0.350079 0.200380 0.550375	79360684	79403303	Tmem184b	transmembrane protein 184b [Source:MGI Symbol;Acc:MGI:2445179]
ENSMUSG00000027671	3	32720210	C/T	0.0310032	0.650347 0.300000 0.351708 0.162151 0.134634	32706298	32726973	Actl6a	actin-like 6A [Source:MGI Symbol;Acc:MGI:1861453]
ENSMUSG00000027671	3	32720240	T/C	0.0436999	0.651703 0.300000 0.386449 0.207952 0.137084	32706298	32726973	Actl6a	actin-like 6A [Source:MGI Symbol;Acc:MGI:1861453]
ENSMUSG00000042743	13	104129449	T/G	0.0420647	0.647915 0.982196 0.851798 0.451336 0.447472	104109741	104141735	Sgtb	small glutamine-rich tetratricopeptide repeat (TPR)-containing, beta [Source:MGI Symbol;Acc:MGI:2444615]
ENSMUSG00000042743	13	104144020	T/C	0.0340448	0.450092 0.450000 0.300000 0.100000 0.100000	104109741	104141735	Sgtb	small glutamine-rich tetratricopeptide repeat (TPR)-containing, beta [Source:MGI Symbol;Acc:MGI:2444615]
ENSMUSG00000042743	13	104121370	A/G	0.0107595	0.490112 0.545542 0.300170 0.100245 0.102174	104109741	104141735	Sgtb	small glutamine-rich tetratricopeptide repeat (TPR)-containing, beta [Source:MGI Symbol;Acc:MGI:2444615]
ENSMUSG00000042743	13	104129425	T/C	0.0495612	0.647761 0.94878 0.860389 0.498314 0.408055	104109741	104141735	Sgtb	small glutamine-rich tetratricopeptide repeat (TPR)-containing, beta [Source:MGI Symbol;Acc:MGI:2444615]
ENSMUSG00000022051	14	66993814	T/G	0.0394153	0.050023 0.100638 0.050043 0.150014 0.599978	66985239	67008877	Bnip3l	BCL2/adenovirus E1B interacting protein 3-like [Source:MGI Symbol;Acc:MGI:1332659]
ENSMUSG00000022051	14	66986290	G/A	0.0133173	0.150000 0.050000 0.050000 0.250000 0.699962	66985239	67008877	Bnip3l	BCL2/adenovirus E1B interacting protein 3-like [Source:MGI Symbol;Acc:MGI:1332659]
ENSMUSG00000022051	14	66986187	A/T	0.034316	0.200000 0.150000 0.100396 0.300023 0.698729	66985239	67008877	Bnip3l	BCL2/adenovirus E1B interacting protein 3-like [Source:MGI Symbol;Acc:MGI:1332659]
ENSMUSG00000103807	6	41062810	C/T	0.0379428	0.338328 0.412830 0.489904 0.849944 0.631986	41066879	41067154	Trbv6	T cell receptor beta variable 6 [Source:MGI Symbol;Acc:MGI:5009962]
ENSMUSG00000103807	6	41062556	C/A	0.0311365	0.250084 0.350000 0.449542 0.798132 0.55	41066879	41067154	Trbv6	T cell receptor beta variable 6 [Source:MGI Symbol;Acc:MGI:5009962]
ENSMUSG00000034379	16	36043968	G/T	0.0499973	0.100000 0.250000 0.54996 0.549805 0.438849	36041190	36042973	Wdr5b	WD repeat domain 5B [Source:MGI Symbol;Acc:MGI:1916794]
ENSMUSG00000021357	13	30864760	G/A	0.0150786	0.250194 0.000000 0.050572 0.100386 0.850866	30813919	30974047	Exoc2	exocyst complex component 2 [Source:MGI Symbol;Acc:MGI:1913732]
ENSMUSG00000021357	13	30872467	G/A	0.0151639	0.150056 0.000000 0.068081 0.100910 0.749519	30813919	30974047	Exoc2	exocyst complex component 2 [Source:MGI Symbol;Acc:MGI:1913732]
ENSMUSG00000021357	13	30820616	C/T	0.00144568	0.050000 0.000000 0.050000 0.100081 0.838647	30813919	30974047	Exoc2	exocyst complex component 2 [Source:MGI Symbol;Acc:MGI:1913732]
ENSMUSG00000021357	13	30820670	T/G	0.0058767	0.198895 0.000000 0.050000 0.100081 0.878461	30813919	30974047	Exoc2	exocyst complex component 2 [Source:MGI Symbol;Acc:MGI:1913732]
ENSMUSG00000021357	13	30927219	G/A	0.00446972	0.000000 0.000000 0.050000 0.100000 0.704141	30813919	30974047	Exoc2	exocyst complex component 2 [Source:MGI Symbol;Acc:MGI:1913732]
ENSMUSG00000021357	13	30864739	G/A	0.00138836	0.068160 0.000000 0.053101 0.102763 0.854151	30813919	30974047	Exoc2	exocyst complex component 2 [Source:MGI Symbol;Acc:MGI:1913732]
ENSMUSG00000021357	13	30867853	A/G	0.0254492	0.204443 0.000007 0.097927 0.100121 0.751422	30813919	30974047	Exoc2	exocyst complex component 2 [Source:MGI Symbol;Acc:MGI:1913732]
ENSMUSG00000041995	13	95330569	G/A	0.0389893	0.332558 0.288368 0.578901 0.649942 0.655867	95325237	95337841	Zbed3	zinc finger, BED type containing 3 [Source:MGI Symbol;Acc:MGI:1919364]
ENSMUSG00000074569	2	172446864	G/T	0.0438122	0.112591 0.702801 0.542619 0.54996 0.800595	172450313	172458596	Gcnt7	glucosaminyl (N-acetyl) transferase family member 7 [Source:MGI Symbol;Acc:MGI:3606143]
ENSMUSG00000074569	2	172446709	A/C	0.0354385	0.100001 0.643972 0.502507 0.549998 0.773519	172450313	172458596	Gcnt7	glucosaminyl (N-acetyl) transferase family member 7 [Source:MGI Symbol;Acc:MGI:3606143]
ENSMUSG00000074569	2	172446996	C/T	0.0194563	0.100026 0.738302 0.500094 0.55 0.898851	172450313	172458596	Gcnt7	glucosaminyl (N-acetyl) transferase family member 7 [Source:MGI Symbol;Acc:MGI:3606143]
ENSMUSG00000031959	8	111466887	A/G	0.0377863	0.707651 0.834892 0.888592 0.498521 0.350146	111448784	111522107	Wdr59	WD repeat domain 59 [Source:MGI Symbol;Acc:MGI:2442115]
ENSMUSG00000005973	2	105387501	C/T	0.0153969	0.550015 0.100001 0.449993 0.770444 0.748039	105386291	105399319	Rcn1	reticulocalbin 1 [Source:MGI Symbol;Acc:MGI:104559]
ENSMUSG00000001435	10	77059555	G/A	0.0356158	0.647783 0.752255 0.799109 0.435991 0.271504	77052178	77166548	Col18a1	collagen, type XVIII, alpha 1 [Source:MGI Symbol;Acc:MGI:88451]
ENSMUSG00000001435	10	77060849	C/T	0.0313926	0.699818 0.794869 0.700305 0.505498 0.300041	77052178	77166548	Col18a1	collagen, type XVIII, alpha 1 [Source:MGI Symbol;Acc:MGI:88451]
ENSMUSG00000001435	10	77059219	T/C	0.00842589	0.844634 0.798084 0.794543 0.5 0.321876	77052178	77166548	Col18a1	collagen, type XVIII, alpha 1 [Source:MGI Symbol;Acc:MGI:88451]
ENSMUSG00000001435	10	77060906	T/C	0.0138749	0.767825 0.801472 0.746142 0.498287 0.300021	77052178	77166548	Col18a1	collagen, type XVIII, alpha 1 [Source:MGI Symbol;Acc:MGI:88451]
ENSMUSG00000001435	10	77055576	T/C	0.00596409	0.849973 0.799992 0.799811 0.500006 0.300001	77052178	77166548	Col18a1	collagen, type XVIII, alpha 1 [Source:MGI Symbol;Acc:MGI:88451]
ENSMUSG00000001435	10	77060102	A/G	0.0492232	0.649707 0.799403 0.797717 0.499603 0.300007	77052178	77166548	Col18a1	collagen, type XVIII, alpha 1 [Source:MGI Symbol;Acc:MGI:88451]
ENSMUSG00000002325	14	55608977	T/C	0.00786968	0.749479 0.899863 0.697726 0.350115 0.400005	55603571	55610030	Irf9	interferon regulatory factor 9 [Source:MGI Symbol;Acc:MGI:107587]
ENSMUSG00000040284	14	56156859	G/T	0.0463194	0.450000 0.299972 0.100000 0.000041 0.100042	56156582	56159579	Gzmg	granzyme G [Source:MGI Symbol;Acc:MGI:109253]
ENSMUSG00000040284	14	56157756	G/C	0.0149401	0.100771 0.310724 0.400000 0.489929 0.649984	56156582	56159579	Gzmg	granzyme G [Source:MGI Symbol;Acc:MGI:109253]
ENSMUSG00000022755	16	56762106	A/T	0.0474413	0.409346 0.549951 0.665814 0.849991 0.764789	56724609	56795855	Adgrg7	adhesion G protein-coupled receptor G7 [Source:MGI Symbol;Acc:MGI:2441732]
ENSMUSG00000030359	6	128512275	T/C	0.0352271	0.773402 0.450000 0.485680 0.250064 0.309399	128483567	128526720	Pzp	pregnancy zone protein [Source:MGI Symbol;Acc:MGI:87854]
ENSMUSG00000039005	4	66839598	G/A	0.0111503	0.500000 0.349628 0.400000 0.95 0.8	66827584	66930284	Tlr4	toll-like receptor 4 [Source:MGI Symbol;Acc:MGI:96824]
ENSMUSG00000039005	4	66840750	A/C	0.0109962	0.518638 0.300010 0.406921 0.95 0.778801	66827584	66930284	Tlr4	toll-like receptor 4 [Source:MGI Symbol;Acc:MGI:96824]
ENSMUSG00000039005	4	66841750	A/G	0.00595067	0.450000 0.300000 0.400000 0.899999 0.8	66827584	66930284	Tlr4	toll-like receptor 4 [Source:MGI Symbol;Acc:MGI:96824]
ENSMUSG00000030134	6	118085722	C/A	0.0201344	0.749977 0.445492 0.424035 0.304017 0.197144	118011438	118091546	Rasgef1a	RasGEF domain family, member 1A [Source:MGI Symbol;Acc:MGI:1917977]
ENSMUSG00000001150	10	76464250	C/A	0.0491107	0.149993 0.690422 0.399997 0.050000 0.050160	76468971	76515856	Mcm3ap	minichromosome maintenance deficient 3 (S. cerevisiae) associated protein [Source:MGI Symbol;Acc:MGI:1930089]
ENSMUSG00000001150	10	76482684	C/T	0.0430075	0.648977 0.836079 0.499641 0.392124 0.400828	76468971	76515856	Mcm3ap	minichromosome maintenance deficient 3 (S. cerevisiae) associated protein [Source:MGI Symbol;Acc:MGI:1930089]
ENSMUSG00000001150	10	76470831	A/G	0.000806956	0.800024 0.8 0.499998 0.300002 0.251216	76468971	76515856	Mcm3ap	minichromosome maintenance deficient 3 (S. cerevisiae) associated protein [Source:MGI Symbol;Acc:MGI:1930089]
ENSMUSG00000001150	10	76464395	G/A	0.0307392	0.611083 0.754109 0.456019 0.349412 0.299386	76468971	76515856	Mcm3ap	minichromosome maintenance deficient 3 (S. cerevisiae) associated protein [Source:MGI Symbol;Acc:MGI:1930089]
ENSMUSG00000063229	7	46850807	C/A	0.0486824	0.748372 0.754134 0.707174 0.297506 0.501065	46841475	46855627	Ldha	lactate dehydrogenase A [Source:MGI Symbol;Acc:MGI:96759]
ENSMUSG00000063229	7	46851704	A/G	0.0388123	0.250037 0.250496 0.310645 0.690755 0.535469	46841475	46855627	Ldha	lactate dehydrogenase A [Source:MGI Symbol;Acc:MGI:96759]
ENSMUSG00000020817	11	70925725	T/G	0.0311799	0.699418 0.302713 0.449092 0.202399 0.150179	70844778	70943105	Rabep1	rabaptin, RAB GTPase binding effector protein 1 [Source:MGI Symbol;Acc:MGI:1860236]
ENSMUSG00000020817	11	70935301	C/G	0.00219491	0.7 0.450000 0.5 0.250000 0.000000	70844778	70943105	Rabep1	rabaptin, RAB GTPase binding effector protein 1 [Source:MGI Symbol;Acc:MGI:1860236]
ENSMUSG00000020817	11	70935039	G/A	0.0175931	0.7 0.350000 0.450000 0.250000 0.100000	70844778	70943105	Rabep1	rabaptin, RAB GTPase binding effector protein 1 [Source:MGI Symbol;Acc:MGI:1860236]
ENSMUSG00000020817	11	70925746	A/C	0.0134091	0.799705 0.55153 0.622251 0.266962 0.298001	70844778	70943105	Rabep1	rabaptin, RAB GTPase binding effector protein 1 [Source:MGI Symbol;Acc:MGI:1860236]
ENSMUSG00000020817	11	70935266	G/A	0.00817007	0.7 0.450000 0.500000 0.250000 0.100000	70844778	70943105	Rabep1	rabaptin, RAB GTPase binding effector protein 1 [Source:MGI Symbol;Acc:MGI:1860236]
ENSMUSG00000028245	4	6440823	C/T	0.0311745	0.050614 0.251016 0.400071 0.254360 0.645961	6396207	6454271	Nsmaf	neutral sphingomyelinase (N-SMase) activation associated factor [Source:MGI Symbol;Acc:MGI:1341864]
ENSMUSG00000027215	2	93462883	A/C	0.0237521	0.699422 0.050010 0.093003 0.061671 0.050000	93419111	93463140	Cd82	CD82 antigen [Source:MGI Symbol;Acc:MGI:104651]
ENSMUSG00000014104	6	41860391	T/G	0.00854876	0.452137 0.545216 0.356259 0.000000 0.105355	41852989	41864413	Sval2	seminal vesicle antigen-like 2 [Source:MGI Symbol;Acc:MGI:1934254]
ENSMUSG00000024673	19	11258271	T/C	0.0371921	0.543761 0.949682 0.949841 0.749998 0.100815	11249675	11266241	Ms4a1	membrane-spanning 4-domains, subfamily A, member 1 [Source:MGI Symbol;Acc:MGI:88321]
ENSMUSG00000090054	14	75198065	T/C	0.0170334	0.674468 0.745823 0.387102 0.236263 0.377522	75197073	75199271	Gm15629	predicted gene 15629 [Source:MGI Symbol;Acc:MGI:3783073]
ENSMUSG00000054199	3	88896157	A/G	0.0358809	0.000000 0.050037 0.100000 0.250000 0.450000	88835231	88910103	Gon4l	gon-4-like (C.elegans) [Source:MGI Symbol;Acc:MGI:1917579]
ENSMUSG00000035517	4	46029879	A/G	0.0262834	0.59853 0.843087 0.955095 0.659816 0.101698	45965334	46034761	Tdrd7	tudor domain containing 7 [Source:MGI Symbol;Acc:MGI:2140279]
ENSMUSG00000035517	4	46018637	G/T	0.0417287	0.549202 0.450368 0.655543 0.400069 0.000000	45965334	46034761	Tdrd7	tudor domain containing 7 [Source:MGI Symbol;Acc:MGI:2140279]
ENSMUSG00000056592	7	43579510	C/T	0.0371678	0.503155 0.120241 0.000000 0.000000 0.000000	43562256	43575461	Zfp658	zinc finger protein 658 [Source:MGI Symbol;Acc:MGI:2652821]
ENSMUSG00000003813	8	84834339	A/G	0.00404288	0.217258 0.517854 0.749974 0.921246 0.724514	84834019	84840665	Rad23a	RAD23a homolog (S. cerevisiae) [Source:MGI Symbol;Acc:MGI:105126]
ENSMUSG00000021983	14	60087354	T/C	0.0364993	0.649969 0.849916 0.499999 0.237909 0.498146	59647531	60197179	Atp8a2	ATPase, aminophospholipid transporter-like, class I, type 8A, member 2 [Source:MGI Symbol;Acc:MGI:1354710]
ENSMUSG00000021983	14	59647905	T/C	0.0458761	0.450000 0.550031 0.300094 0.100027 0.206570	59647531	60197179	Atp8a2	ATPase, aminophospholipid transporter-like, class I, type 8A, member 2 [Source:MGI Symbol;Acc:MGI:1354710]
ENSMUSG00000021983	14	60196935	A/G	0.00835093	0.259016 0.497690 0.848802 0.89984 0.700425	59647531	60197179	Atp8a2	ATPase, aminophospholipid transporter-like, class I, type 8A, member 2 [Source:MGI Symbol;Acc:MGI:1354710]
ENSMUSG00000021983	14	60046775	A/G	0.0077426	0.189769 0.150393 0.350000 0.699898 0.542067	59647531	60197179	Atp8a2	ATPase, aminophospholipid transporter-like, class I, type 8A, member 2 [Source:MGI Symbol;Acc:MGI:1354710]
ENSMUSG00000021983	14	60020867	G/T	0.0358389	0.649009 0.743234 0.550029 0.420342 0.293829	59647531	60197179	Atp8a2	ATPase, aminophospholipid transporter-like, class I, type 8A, member 2 [Source:MGI Symbol;Acc:MGI:1354710]
ENSMUSG00000021983	14	60086766	A/G	0.00175557	0.649998 0.649975 0.200292 0.100668 0.200002	59647531	60197179	Atp8a2	ATPase, aminophospholipid transporter-like, class I, type 8A, member 2 [Source:MGI Symbol;Acc:MGI:1354710]
ENSMUSG00000021650	13	99340133	C/G	0.0372628	0.399667 0.434425 0.298834 0.100077 0.050280	99319649	99344678	Ptcd2	pentatricopeptide repeat domain 2 [Source:MGI Symbol;Acc:MGI:1916177]
ENSMUSG00000021650	13	99332612	G/A	0.0389702	0.245956 0.377999 0.664803 0.700887 0.595916	99319649	99344678	Ptcd2	pentatricopeptide repeat domain 2 [Source:MGI Symbol;Acc:MGI:1916177]
ENSMUSG00000021650	13	99340027	A/G	0.0451255	0.399368 0.403412 0.250241 0.100000 0.050000	99319649	99344678	Ptcd2	pentatricopeptide repeat domain 2 [Source:MGI Symbol;Acc:MGI:1916177]
ENSMUSG00000021650	13	99340158	T/C	0.0292455	0.430436 0.551513 0.347945 0.197701 0.073896	99319649	99344678	Ptcd2	pentatricopeptide repeat domain 2 [Source:MGI Symbol;Acc:MGI:1916177]
ENSMUSG00000021650	13	99332546	C/T	0.0353106	0.74259 0.649501 0.257648 0.301683 0.410662	99319649	99344678	Ptcd2	pentatricopeptide repeat domain 2 [Source:MGI Symbol;Acc:MGI:1916177]
ENSMUSG00000029076	4	156011685	C/T	0.00657557	0.000000 0.129422 0.400500 0.553453 0.450000	155992872	156013610	Sdf4	stromal cell derived factor 4 [Source:MGI Symbol;Acc:MGI:108079]
ENSMUSG00000029076	4	155989929	C/A	0.0481974	0.55 0.54998 1 0.9 0.84947	155992872	156013610	Sdf4	stromal cell derived factor 4 [Source:MGI Symbol;Acc:MGI:108079]
ENSMUSG00000021704	13	92847745	G/C	0.0134428	0.700084 0.160074 0.199775 0.100000 0.050003	92844787	92858230	Mtx3	metaxin 3 [Source:MGI Symbol;Acc:MGI:2686040]
ENSMUSG00000021704	13	92847729	T/C	0.000416245	0.750019 0.55 0.349999 0.100000 0.114540	92844787	92858230	Mtx3	metaxin 3 [Source:MGI Symbol;Acc:MGI:2686040]
ENSMUSG00000021704	13	92847787	T/A	0.00498414	0.798594 0.150000 0.197974 0.100000 0.050000	92844787	92858230	Mtx3	metaxin 3 [Source:MGI Symbol;Acc:MGI:2686040]
ENSMUSG00000029641	5	146845621	C/T	0.0342952	0.338157 0.557012 0.712404 0.899312 0.700004	146845071	146847726	Rasl11a	RAS-like, family 11, member A [Source:MGI Symbol;Acc:MGI:1916145]
ENSMUSG00000000120	11	95570462	C/T	0.00754634	0.749439 0.280212 0.280050 0.300341 0.000000	95568818	95587735	Ngfr	nerve growth factor receptor (TNFR superfamily, member 16) [Source:MGI Symbol;Acc:MGI:97323]
ENSMUSG00000000120	11	95574092	T/A	0.00630822	0.813973 0.345283 0.303000 0.297062 0.094177	95568818	95587735	Ngfr	nerve growth factor receptor (TNFR superfamily, member 16) [Source:MGI Symbol;Acc:MGI:97323]
ENSMUSG00000000120	11	95569361	A/C	0.0321668	1 0.948382 0.880413 0.867141 0.464430	95568818	95587735	Ngfr	nerve growth factor receptor (TNFR superfamily, member 16) [Source:MGI Symbol;Acc:MGI:97323]
ENSMUSG00000048379	14	47296058	A/T	0.010942	0.399894 0.300040 0.599999 0.65 0.845934	47276931	47296098	Socs4	suppressor of cytokine signaling 4 [Source:MGI Symbol;Acc:MGI:1914546]
ENSMUSG00000048379	14	47293182	T/C	0.0214493	0.450000 0.699837 0.400000 0.300000 0.100000	47276931	47296098	Socs4	suppressor of cytokine signaling 4 [Source:MGI Symbol;Acc:MGI:1914546]
ENSMUSG00000025917	1	10027066	G/T	0.0114626	0.549704 0.71215 0.769746 0.101066 0.261395	10024601	10038168	Cops5	COP9 signalosome subunit 5 [Source:MGI Symbol;Acc:MGI:1349415]
ENSMUSG00000025917	1	10027067	A/T	0.01136	0.549989 0.691025 0.769746 0.107052 0.238793	10024601	10038168	Cops5	COP9 signalosome subunit 5 [Source:MGI Symbol;Acc:MGI:1349415]
ENSMUSG00000027002	2	80544965	A/G	0.0250396	0.000000 0.149988 0.250064 0.331299 0.499992	80500512	80581380	Nckap1	NCK-associated protein 1 [Source:MGI Symbol;Acc:MGI:1355333]
ENSMUSG00000027002	2	80520597	G/A	0.0345531	0.049325 0.101946 0.246670 0.399056 0.437864	80500512	80581380	Nckap1	NCK-associated protein 1 [Source:MGI Symbol;Acc:MGI:1355333]
ENSMUSG00000027002	2	80506155	C/T	0.0424644	0.000000 0.149664 0.250002 0.250000 0.500000	80500512	80581380	Nckap1	NCK-associated protein 1 [Source:MGI Symbol;Acc:MGI:1355333]
ENSMUSG00000078365	4	3870765	T/C	0.00544524	0.535557 0.833665 0.799953 0.157352 0.233499	3870657	3872105	Mos	Moloney sarcoma oncogene [Source:MGI Symbol;Acc:MGI:97052]
ENSMUSG00000030180	6	120443481	T/C	0.0443886	0.65 0.150000 0.362463 0.098325 0.100000	120364124	120444574	Kdm5a	lysine (K)-specific demethylase 5A [Source:MGI Symbol;Acc:MGI:2136980]
ENSMUSG00000006476	2	25062569	A/C	0.00557718	0.717536 0.54977 0.699317 0.395918 0.050001	25054355	25062881	Nsmf	NMDA receptor synaptonuclear signaling and neuronal migration factor [Source:MGI Symbol;Acc:MGI:1861755]
ENSMUSG00000006476	2	25060456	C/A	0.0404844	0.58745 0.480590 0.5451 0.350256 0.096544	25054355	25062881	Nsmf	NMDA receptor synaptonuclear signaling and neuronal migration factor [Source:MGI Symbol;Acc:MGI:1861755]
ENSMUSG00000006476	2	25060379	T/C	0.0403201	0.401144 0.500254 0.578015 0.236539 0.000000	25054355	25062881	Nsmf	NMDA receptor synaptonuclear signaling and neuronal migration factor [Source:MGI Symbol;Acc:MGI:1861755]
ENSMUSG00000048550	2	21213919	G/A	0.0485313	0.849998 0.684217 0.398640 0.100001 0.699989	21205724	21215009	Thnsl1	threonine synthase-like 1 (bacterial) [Source:MGI Symbol;Acc:MGI:2139347]
ENSMUSG00000030317	6	115239525	T/C	0.0378633	0.749415 0.949749 0.647896 0.797831 0.290612	115241892	115252205	Timp4	tissue inhibitor of metalloproteinase 4 [Source:MGI Symbol;Acc:MGI:109125]
ENSMUSG00000045733	7	140152366	A/G	0.00218296	0.750601 0.499998 0.258763 0.250020 0.100000	140150628	140154877	Sprn	shadow of prion protein [Source:MGI Symbol;Acc:MGI:3582583]
ENSMUSG00000045733	7	140150872	A/G	0.0102013	0.695221 0.450833 0.286241 0.296770 0.100023	140150628	140154877	Sprn	shadow of prion protein [Source:MGI Symbol;Acc:MGI:3582583]
ENSMUSG00000074452	9	35567201	A/C	0.0422146	0.200851 0.139383 0.191018 0.393871 0.599275	35570284	35690318	Pate2	prostate and testis expressed 2 [Source:MGI Symbol;Acc:MGI:2685692]
ENSMUSG00000026141	1	24312423	T/C	0.00497979	0.946944 0.899968 0.899998 0.60002 0.386382	24261890	24587472	Col19a1	collagen, type XIX, alpha 1 [Source:MGI Symbol;Acc:MGI:1095415]
ENSMUSG00000051790	11	69818627	C/T	0.0221882	0.749942 0.380019 0.250154 0.270916 0.191122	69823122	69837784	Nlgn2	neuroligin 2 [Source:MGI Symbol;Acc:MGI:2681835]
ENSMUSG00000041889	1	135366236	G/A	0.00961539	0.850004 1 0.94996 0.772605 0.296412	135371057	135375237	Shisa4	shisa family member 4 [Source:MGI Symbol;Acc:MGI:1924802]
ENSMUSG00000041889	1	135366235	T/C	0.0107595	0.850112 1 0.94996 0.781074 0.300044	135371057	135375237	Shisa4	shisa family member 4 [Source:MGI Symbol;Acc:MGI:1924802]
ENSMUSG00000041889	1	135366343	G/A	0.0168795	0.149980 0.000000 0.050000 0.200007 0.678925	135371057	135375237	Shisa4	shisa family member 4 [Source:MGI Symbol;Acc:MGI:1924802]
ENSMUSG00000041889	1	135366664	G/A	0.0197989	0.100084 0.000000 0.050000 0.200000 0.608658	135371057	135375237	Shisa4	shisa family member 4 [Source:MGI Symbol;Acc:MGI:1924802]
ENSMUSG00000041889	1	135371456	T/A	0.0119872	0.100149 0.000000 0.100000 0.200012 0.653185	135371057	135375237	Shisa4	shisa family member 4 [Source:MGI Symbol;Acc:MGI:1924802]
ENSMUSG00000041889	1	135372401	G/A	0.0155291	0.166426 0.000000 0.050009 0.200327 0.699596	135371057	135375237	Shisa4	shisa family member 4 [Source:MGI Symbol;Acc:MGI:1924802]
ENSMUSG00000041889	1	135366598	G/T	0.025896	0.100000 0.000000 0.050000 0.199981 0.585225	135371057	135375237	Shisa4	shisa family member 4 [Source:MGI Symbol;Acc:MGI:1924802]
ENSMUSG00000041889	1	135367714	C/T	0.0423009	0.585427 0.54418 0.749348 0.400012 0.100366	135371057	135375237	Shisa4	shisa family member 4 [Source:MGI Symbol;Acc:MGI:1924802]
ENSMUSG00000041889	1	135367099	T/A	0.0124962	0.100001 0.000000 0.050000 0.150043 0.682697	135371057	135375237	Shisa4	shisa family member 4 [Source:MGI Symbol;Acc:MGI:1924802]
ENSMUSG00000041889	1	135366607	A/G	0.0381256	0.200000 0.000000 0.050000 0.199953 0.640724	135371057	135375237	Shisa4	shisa family member 4 [Source:MGI Symbol;Acc:MGI:1924802]
ENSMUSG00000041889	1	135366159	C/T	0.0099278	0.100004 0.000000 0.055070 0.201589 0.670068	135371057	135375237	Shisa4	shisa family member 4 [Source:MGI Symbol;Acc:MGI:1924802]
ENSMUSG00000041889	1	135366234	A/T	0.0104034	0.85 1 0.94992 0.782506 0.300131	135371057	135375237	Shisa4	shisa family member 4 [Source:MGI Symbol;Acc:MGI:1924802]
ENSMUSG00000041889	1	135371468	T/C	0.0036915	0.000000 0.000000 0.100000 0.200024 0.652027	135371057	135375237	Shisa4	shisa family member 4 [Source:MGI Symbol;Acc:MGI:1924802]
ENSMUSG00000041889	1	135371736	C/T	0.0108191	0.171905 0.000000 0.060500 0.249765 0.703594	135371057	135375237	Shisa4	shisa family member 4 [Source:MGI Symbol;Acc:MGI:1924802]
ENSMUSG00000039540	18	6629637	G/T	0.00554596	0.300000 0.150127 0.300001 0.9 0.550105	6603633	6638966	4921524L21Rik	RIKEN cDNA 4921524L21 gene [Source:MGI Symbol;Acc:MGI:1918151]
ENSMUSG00000039540	18	6629718	T/G	0.00840357	0.300101 0.151370 0.300000 0.851315 0.550286	6603633	6638966	4921524L21Rik	RIKEN cDNA 4921524L21 gene [Source:MGI Symbol;Acc:MGI:1918151]
ENSMUSG00000051674	5	73481116	G/A	0.0381317	0.200000 0.200000 0.449504 0.75 0.400004	73481000	73560794	Dcun1d4	DCN1, defective in cullin neddylation 1, domain containing 4 (S. cerevisiae) [Source:MGI Symbol;Acc:MGI:2140972]
ENSMUSG00000051674	5	73559628	C/T	0.00755926	0.697417 0.65 0.350000 0.099999 0.350000	73481000	73560794	Dcun1d4	DCN1, defective in cullin neddylation 1, domain containing 4 (S. cerevisiae) [Source:MGI Symbol;Acc:MGI:2140972]
ENSMUSG00000051674	5	73559754	C/T	0.017417	0.200024 0.200000 0.445735 0.749811 0.481240	73481000	73560794	Dcun1d4	DCN1, defective in cullin neddylation 1, domain containing 4 (S. cerevisiae) [Source:MGI Symbol;Acc:MGI:2140972]
ENSMUSG00000051674	5	73511040	G/A	0.0181612	0.200030 0.200007 0.396277 0.798036 0.449938	73481000	73560794	Dcun1d4	DCN1, defective in cullin neddylation 1, domain containing 4 (S. cerevisiae) [Source:MGI Symbol;Acc:MGI:2140972]
ENSMUSG00000051674	5	73502669	T/G	0.0464131	0.217813 0.199716 0.497620 0.696117 0.431589	73481000	73560794	Dcun1d4	DCN1, defective in cullin neddylation 1, domain containing 4 (S. cerevisiae) [Source:MGI Symbol;Acc:MGI:2140972]
ENSMUSG00000051674	5	73520112	G/A	0.0151266	0.199601 0.199818 0.449999 0.739316 0.499634	73481000	73560794	Dcun1d4	DCN1, defective in cullin neddylation 1, domain containing 4 (S. cerevisiae) [Source:MGI Symbol;Acc:MGI:2140972]
ENSMUSG00000051674	5	73510863	C/T	0.0347857	0.200061 0.199809 0.400120 0.772046 0.400908	73481000	73560794	Dcun1d4	DCN1, defective in cullin neddylation 1, domain containing 4 (S. cerevisiae) [Source:MGI Symbol;Acc:MGI:2140972]
ENSMUSG00000051674	5	73491199	G/A	0.0192873	0.200000 0.200000 0.400000 0.787986 0.448843	73481000	73560794	Dcun1d4	DCN1, defective in cullin neddylation 1, domain containing 4 (S. cerevisiae) [Source:MGI Symbol;Acc:MGI:2140972]
ENSMUSG00000051674	5	73510754	G/A	0.0477672	0.200055 0.190268 0.450506 0.702339 0.403076	73481000	73560794	Dcun1d4	DCN1, defective in cullin neddylation 1, domain containing 4 (S. cerevisiae) [Source:MGI Symbol;Acc:MGI:2140972]
ENSMUSG00000028274	4	33310427	T/C	0.039685	0.752454 0.148149 0.100000 0.100000 0.200303	33310311	33502614	Rngtt	RNA guanylyltransferase and 5'-phosphatase [Source:MGI Symbol;Acc:MGI:1329041]
ENSMUSG00000029188	5	53061553	A/G	0.0468868	0.100026 0.000001 0.150000 0.300816 0.449072	53038081	53071664	Slc34a2	solute carrier family 34 (sodium phosphate), member 2 [Source:MGI Symbol;Acc:MGI:1342284]
ENSMUSG00000021376	13	47043133	G/C	0.0099278	0.100000 0.200000 0.150000 0.449853 0.649999	47025170	47044737	Tpmt	thiopurine methyltransferase [Source:MGI Symbol;Acc:MGI:98812]
ENSMUSG00000019256	12	35506345	G/A	0.00603061	0.393003 0.100324 0.550001 0.949949 0.549971	35497974	35535038	Ahr	aryl-hydrocarbon receptor [Source:MGI Symbol;Acc:MGI:105043]
ENSMUSG00000019256	12	35526940	G/A	0.0094429	0.546561 0.200003 0.60027 1 0.7	35497974	35535038	Ahr	aryl-hydrocarbon receptor [Source:MGI Symbol;Acc:MGI:105043]
ENSMUSG00000019256	12	35504750	G/T	3.89e-05	0.549957 0.845932 0.300683 0.050041 0.000691	35497974	35535038	Ahr	aryl-hydrocarbon receptor [Source:MGI Symbol;Acc:MGI:105043]
ENSMUSG00000019256	12	35526790	G/A	0.00442154	0.449999 0.249993 0.649988 1 0.7	35497974	35535038	Ahr	aryl-hydrocarbon receptor [Source:MGI Symbol;Acc:MGI:105043]
ENSMUSG00000019256	12	35512828	A/G	0.02218	0.375048 0.163494 0.549684 0.853481 0.526	35497974	35535038	Ahr	aryl-hydrocarbon receptor [Source:MGI Symbol;Acc:MGI:105043]
ENSMUSG00000019256	12	35503847	C/T	0.0036915	0.300000 0.000000 0.350000 0.849981 0.5	35497974	35535038	Ahr	aryl-hydrocarbon receptor [Source:MGI Symbol;Acc:MGI:105043]
ENSMUSG00000019256	12	35510130	C/T	0.0124155	0.499997 0.849991 0.350033 0.050000 0.385865	35497974	35535038	Ahr	aryl-hydrocarbon receptor [Source:MGI Symbol;Acc:MGI:105043]
ENSMUSG00000006310	7	30585307	C/G	0.0409448	0.899997 0.899897 0.94998 0.638702 0.500052	30589681	30598909	Zbtb32	zinc finger and BTB domain containing 32 [Source:MGI Symbol;Acc:MGI:1891838]
ENSMUSG00000006310	7	30584984	A/C	0.00732083	0.65 0.549952 0.5 0.350098 0.050000	30589681	30598909	Zbtb32	zinc finger and BTB domain containing 32 [Source:MGI Symbol;Acc:MGI:1891838]
ENSMUSG00000006310	7	30586710	C/A	0.0424563	0.493223 0.533078 0.500000 0.350050 0.050000	30589681	30598909	Zbtb32	zinc finger and BTB domain containing 32 [Source:MGI Symbol;Acc:MGI:1891838]
ENSMUSG00000069911	11	34363973	A/G	0.0476472	0.295760 0.452384 0.324072 0.000000 0.050165	34314822	34422640	Fam196b	family with sequence similarity 196, member B [Source:MGI Symbol;Acc:MGI:3643491]
ENSMUSG00000054556	6	17097632	T/C	0.0107433	0.117523 0.399967 0.400959 0.634774 0.672795	17065010	17171833	Gm4876	predicted gene 4876 [Source:MGI Symbol;Acc:MGI:3647654]
ENSMUSG00000054556	6	17171709	C/A	0.0439082	0.498518 0.200376 0.100005 0.100023 0.000000	17065010	17171833	Gm4876	predicted gene 4876 [Source:MGI Symbol;Acc:MGI:3647654]
ENSMUSG00000024253	17	84644031	T/C	0.0105865	0.95 0.649629 1 0.595581 0.258456	84626496	84655558	Dync2li1	dynein cytoplasmic 2 light intermediate chain 1 [Source:MGI Symbol;Acc:MGI:1913996]
ENSMUSG00000032724	2	103566738	A/G	0.00449625	0.85 0.450000 0.250000 0.350000 0.150000	103566310	103718423	Abtb2	ankyrin repeat and BTB (POZ) domain containing 2 [Source:MGI Symbol;Acc:MGI:2139365]
ENSMUSG00000017950	2	163570688	T/A	0.00969751	0.100000 0.149994 0.150688 0.749468 0.415135	163506808	163572910	Hnf4a	hepatic nuclear factor 4, alpha [Source:MGI Symbol;Acc:MGI:109128]
ENSMUSG00000039131	3	152093837	G/A	0.024355	0.6 0.200000 0.6 0.95 0.699932	152093533	152166230	Gipc2	GIPC PDZ domain containing family, member 2 [Source:MGI Symbol;Acc:MGI:1889209]
ENSMUSG00000039131	3	152094089	C/T	0.00879533	0.6 0.200000 0.55 0.949676 0.796319	152093533	152166230	Gipc2	GIPC PDZ domain containing family, member 2 [Source:MGI Symbol;Acc:MGI:1889209]
ENSMUSG00000039131	3	152094085	A/G	0.00851477	0.6 0.200000 0.55 0.949999 0.79999	152093533	152166230	Gipc2	GIPC PDZ domain containing family, member 2 [Source:MGI Symbol;Acc:MGI:1889209]
ENSMUSG00000028402	4	81348737	G/A	0.0424132	0.650019 0.465885 0.598029 0.346638 0.150166	81278500	81442815	Mpdz	multiple PDZ domain protein [Source:MGI Symbol;Acc:MGI:1343489]
ENSMUSG00000023176	16	30270262	T/C	0.0445382	0.351847 0.494497 0.321577 0.200000 0.000000	30256378	30267532	Cpn2	carboxypeptidase N, polypeptide 2 [Source:MGI Symbol;Acc:MGI:1919006]
ENSMUSG00000023176	16	30270276	C/T	0.0446682	0.367745 0.474111 0.300303 0.200000 0.000000	30256378	30267532	Cpn2	carboxypeptidase N, polypeptide 2 [Source:MGI Symbol;Acc:MGI:1919006]
ENSMUSG00000045467	7	80247436	T/C	0.0247818	0.300725 0.596645 0.250000 0.000000 0.099997	80246376	80260821	Ttll13	tubulin tyrosine ligase-like family, member 13 [Source:MGI Symbol;Acc:MGI:1920845]
ENSMUSG00000067851	1	10184352	G/A	0.0121139	0.750968 0.65 0.550998 0.298493 0.299186	10137571	10232670	Arfgef1	ADP-ribosylation factor guanine nucleotide-exchange factor 1(brefeldin A-inhibited) [Source:MGI Symbol;Acc:MGI:2442988]
ENSMUSG00000022243	15	11028469	C/T	0.0223865	0.400045 0.253812 0.316166 0.748945 0.69473	11000721	11029233	Slc45a2	solute carrier family 45, member 2 [Source:MGI Symbol;Acc:MGI:2153040]
ENSMUSG00000074166	7	41499474	C/A	0.0492896	0.608618 0.457700 0.199664 0.186410 0.250010	41478874	41499890	AW146154	expressed sequence AW146154 [Source:MGI Symbol;Acc:MGI:2142212]
ENSMUSG00000074166	7	41479850	C/T	0.0494603	0.350002 0.290906 0.137561 0.000001 0.000002	41478874	41499890	AW146154	expressed sequence AW146154 [Source:MGI Symbol;Acc:MGI:2142212]
ENSMUSG00000106788	5	90519206	T/A	0.0177025	0.227564 0.200003 0.201813 0.6 0.620558	90499088	90515931	Gm43449	predicted gene 43449 [Source:MGI Symbol;Acc:MGI:5663586]
ENSMUSG00000078700	11	96968452	C/T	0.00109182	0.000000 0.097207 0.000000 0.150063 0.849556	96916270	96965060	D030028A08Rik	RIKEN cDNA D030028A08 gene [Source:MGI Symbol;Acc:MGI:2441931]
ENSMUSG00000078700	11	96935369	G/A	0.00169546	0.150000 0.100000 0.000000 0.250000 0.9	96916270	96965060	D030028A08Rik	RIKEN cDNA D030028A08 gene [Source:MGI Symbol;Acc:MGI:2441931]
ENSMUSG00000030739	7	44602405	G/C	0.038598	0.300001 0.600007 0.65 0.65 0.85	44605803	44670843	Myh14	myosin, heavy polypeptide 14 [Source:MGI Symbol;Acc:MGI:1919210]
ENSMUSG00000026832	2	58129185	A/G	0.0420831	0.200415 0.300000 0.450000 0.699199 0.500000	58129137	58195532	Cytip	cytohesin 1 interacting protein [Source:MGI Symbol;Acc:MGI:2183535]
ENSMUSG00000026832	2	58133353	G/A	0.0333262	0.399995 0.400000 0.200000 0.050000 0.050000	58129137	58195532	Cytip	cytohesin 1 interacting protein [Source:MGI Symbol;Acc:MGI:2183535]
ENSMUSG00000032905	18	46741638	G/C	0.0457309	0.050000 0.65 0.75 0.6 0.65	46732417	46741579	Atg12	autophagy related 12 [Source:MGI Symbol;Acc:MGI:1914776]
ENSMUSG00000032905	18	46741510	A/C	0.0448636	0.050000 0.65 0.75 0.6 0.65	46732417	46741579	Atg12	autophagy related 12 [Source:MGI Symbol;Acc:MGI:1914776]
ENSMUSG00000015750	3	95895403	G/A	0.0407211	0.000001 0.200009 0.649196 0.350000 0.449712	95893969	95898288	Aph1a	aph1 homolog A, gamma secretase subunit [Source:MGI Symbol;Acc:MGI:2385110]
ENSMUSG00000045333	8	87687987	G/A	0.0246286	0.448831 0.550632 0.596305 0.246480 0.026540	87661810	87959595	Zfp423	zinc finger protein 423 [Source:MGI Symbol;Acc:MGI:1891217]
ENSMUSG00000005501	1	87974213	C/G	0.0313926	0.6 0.300000 0.85 0.7 0.9	87945119	88008551	Usp40	ubiquitin specific peptidase 40 [Source:MGI Symbol;Acc:MGI:2443184]
ENSMUSG00000005501	1	87959904	C/T	0.0289174	0.599921 0.334568 0.85 0.75009 0.899997	87945119	88008551	Usp40	ubiquitin specific peptidase 40 [Source:MGI Symbol;Acc:MGI:2443184]
ENSMUSG00000005501	1	88007345	T/C	0.00337501	0.400000 0.699878 0.150000 0.100000 0.040328	87945119	88008551	Usp40	ubiquitin specific peptidase 40 [Source:MGI Symbol;Acc:MGI:2443184]
ENSMUSG00000005501	1	87967549	G/A	0.0317408	0.599935 0.271848 0.833803 0.699556 0.879953	87945119	88008551	Usp40	ubiquitin specific peptidase 40 [Source:MGI Symbol;Acc:MGI:2443184]
ENSMUSG00000005501	1	87950306	C/G	0.0221011	0.207143 0.639214 0.150154 0.052571 0.000000	87945119	88008551	Usp40	ubiquitin specific peptidase 40 [Source:MGI Symbol;Acc:MGI:2443184]
ENSMUSG00000005501	1	87981817	T/C	0.0315397	0.164792 0.649718 0.152121 0.050944 0.000001	87945119	88008551	Usp40	ubiquitin specific peptidase 40 [Source:MGI Symbol;Acc:MGI:2443184]
ENSMUSG00000056162	18	84649889	C/A	0.0251636	0.250000 0.699995 0.400007 0.100000 0.050000	84610509	84650084	Cndp1	carnosine dipeptidase 1 (metallopeptidase M20 family) [Source:MGI Symbol;Acc:MGI:2451097]
ENSMUSG00000056162	18	84610436	G/A	0.00184848	0.050657 0.100000 0.300026 0.6 0.550343	84610509	84650084	Cndp1	carnosine dipeptidase 1 (metallopeptidase M20 family) [Source:MGI Symbol;Acc:MGI:2451097]
ENSMUSG00000056162	18	84649827	C/A	0.0438199	0.250000 0.655772 0.351481 0.147808 0.050000	84610509	84650084	Cndp1	carnosine dipeptidase 1 (metallopeptidase M20 family) [Source:MGI Symbol;Acc:MGI:2451097]
ENSMUSG00000056162	18	84612691	A/G	0.00308037	0.203057 0.100219 0.300335 0.580047 0.67487	84610509	84650084	Cndp1	carnosine dipeptidase 1 (metallopeptidase M20 family) [Source:MGI Symbol;Acc:MGI:2451097]
ENSMUSG00000056162	18	84628785	C/T	0.00147524	0.072337 0.100001 0.300081 0.598757 0.579552	84610509	84650084	Cndp1	carnosine dipeptidase 1 (metallopeptidase M20 family) [Source:MGI Symbol;Acc:MGI:2451097]
ENSMUSG00000056162	18	84649819	A/G	0.0346466	0.250000 0.695556 0.350240 0.149985 0.050000	84610509	84650084	Cndp1	carnosine dipeptidase 1 (metallopeptidase M20 family) [Source:MGI Symbol;Acc:MGI:2451097]
ENSMUSG00000064037	5	31494992	T/A	0.0442688	0.050558 0.000000 0.000000 0.173306 0.501226	31494741	31512904	Gpn1	GPN-loop GTPase 1 [Source:MGI Symbol;Acc:MGI:1921504]
ENSMUSG00000064037	5	31495515	C/T	0.00670343	0.050743 0.157688 0.200013 0.301386 0.700025	31494741	31512904	Gpn1	GPN-loop GTPase 1 [Source:MGI Symbol;Acc:MGI:1921504]
ENSMUSG00000079671	1	9607051	G/A	0.0340351	0.125963 0.250134 0.448707 0.64553 0.449993	9560832	9631175	2610203C22Rik	RIKEN cDNA 2610203C22 gene [Source:MGI Symbol;Acc:MGI:1919731]
ENSMUSG00000079671	1	9561298	A/C	0.00389937	0.050001 0.250004 0.449985 0.599039 0.59938	9560832	9631175	2610203C22Rik	RIKEN cDNA 2610203C22 gene [Source:MGI Symbol;Acc:MGI:1919731]
ENSMUSG00000000804	11	85055698	A/G	0.0107595	0.599939 0.400000 0.299983 0.100000 0.100000	84984442	85140161	Usp32	ubiquitin specific peptidase 32 [Source:MGI Symbol;Acc:MGI:2144475]
ENSMUSG00000005124	15	66919310	G/C	0.00487136	0.362445 0.052662 0.113191 0.600029 0.760933	66891320	66923201	Wisp1	WNT1 inducible signaling pathway protein 1 [Source:MGI Symbol;Acc:MGI:1197008]
ENSMUSG00000005124	15	66891492	C/G	0.0201771	0.439855 0.300000 0.350000 0.65 0.850022	66891320	66923201	Wisp1	WNT1 inducible signaling pathway protein 1 [Source:MGI Symbol;Acc:MGI:1197008]
ENSMUSG00000005124	15	66923119	G/T	0.00748429	0.300025 0.149996 0.241794 0.550033 0.756929	66891320	66923201	Wisp1	WNT1 inducible signaling pathway protein 1 [Source:MGI Symbol;Acc:MGI:1197008]
ENSMUSG00000005124	15	66922290	A/G	0.00207473	0.253948 0.196432 0.322889 0.598429 0.811421	66891320	66923201	Wisp1	WNT1 inducible signaling pathway protein 1 [Source:MGI Symbol;Acc:MGI:1197008]
ENSMUSG00000005124	15	66920387	A/G	0.000734116	0.250000 0.150000 0.200000 0.6 0.849999	66891320	66923201	Wisp1	WNT1 inducible signaling pathway protein 1 [Source:MGI Symbol;Acc:MGI:1197008]
ENSMUSG00000005124	15	66921203	G/A	0.00143784	0.249976 0.150000 0.250035 0.6 0.8	66891320	66923201	Wisp1	WNT1 inducible signaling pathway protein 1 [Source:MGI Symbol;Acc:MGI:1197008]
ENSMUSG00000030505	7	49781287	T/A	0.0360637	0.8 0.75 0.699437 0.699512 0.250000	49778346	49858265	Prmt3	protein arginine N-methyltransferase 3 [Source:MGI Symbol;Acc:MGI:1919224]
ENSMUSG00000040532	5	135011353	G/A	0.038984	0.348491 0.649849 0.449618 0.675419 0.931591	135009152	135012175	Abhd11	abhydrolase domain containing 11 [Source:MGI Symbol;Acc:MGI:1916008]
ENSMUSG00000040532	5	135011727	G/A	0.0402598	0.397934 0.554275 0.455184 0.649693 0.921487	135009152	135012175	Abhd11	abhydrolase domain containing 11 [Source:MGI Symbol;Acc:MGI:1916008]
ENSMUSG00000022359	15	58148534	A/C	0.0482473	0.578506 0.453431 0.429170 0.334455 0.101265	58141436	58158652	Wdyhv1	WDYHV motif containing 1 [Source:MGI Symbol;Acc:MGI:1924023]
ENSMUSG00000064330	6	136963742	A/G	0.0424083	0.592612 0.400009 0.250016 0.293936 0.100000	136923832	136968865	Pde6h	phosphodiesterase 6H, cGMP-specific, cone, gamma [Source:MGI Symbol;Acc:MGI:1925850]
ENSMUSG00000064330	6	136961227	C/A	0.0373626	0.452896 0.59996 0.749494 0.799953 0.899916	136923832	136968865	Pde6h	phosphodiesterase 6H, cGMP-specific, cone, gamma [Source:MGI Symbol;Acc:MGI:1925850]
ENSMUSG00000093424	3	95307142	C/A	0.044845	0.150310 0.142977 0.050034 0.400162 0.546629	95307076	95315127	6330562C20Rik	RIKEN cDNA 6330562C20 gene [Source:MGI Symbol;Acc:MGI:1923443]
ENSMUSG00000029163	5	30920189	T/C	0.0246784	0.796168 0.437561 0.549956 0.280268 0.262887	30913402	30921277	Emilin1	elastin microfibril interfacer 1 [Source:MGI Symbol;Acc:MGI:1926189]
ENSMUSG00000039967	4	34810056	T/C	0.0119907	0.500000 0.450000 0.050000 0.199275 0.000000	34803113	34882960	Zfp292	zinc finger protein 292 [Source:MGI Symbol;Acc:MGI:1353423]
ENSMUSG00000039967	4	34803656	G/T	0.00555752	0.099972 0.000000 0.100000 0.299997 0.650049	34803113	34882960	Zfp292	zinc finger protein 292 [Source:MGI Symbol;Acc:MGI:1353423]
ENSMUSG00000039967	4	34827041	A/G	0.0467883	0.300021 0.449996 0.050001 0.100003 0.000000	34803113	34882960	Zfp292	zinc finger protein 292 [Source:MGI Symbol;Acc:MGI:1353423]
ENSMUSG00000039967	4	34806379	C/T	0.0237263	0.349925 0.596922 0.200000 0.150000 0.050000	34803113	34882960	Zfp292	zinc finger protein 292 [Source:MGI Symbol;Acc:MGI:1353423]
ENSMUSG00000039967	4	34803393	C/G	0.041561	0.249957 0.6 0.300000 0.150000 0.000000	34803113	34882960	Zfp292	zinc finger protein 292 [Source:MGI Symbol;Acc:MGI:1353423]
ENSMUSG00000088631	11	83766222	G/A	0.000907557	0.649612 0.748055 0.247959 0.346550 0.060261	83764638	83764747	Gm22311	predicted gene, 22311 [Source:MGI Symbol;Acc:MGI:5452088]
ENSMUSG00000039167	3	151437951	A/C	0.0366886	0.949811 0.89963 0.743071 0.5623 0.600615	151437887	151545086	Adgrl4	adhesion G protein-coupled receptor L4 [Source:MGI Symbol;Acc:MGI:2655562]
ENSMUSG00000031511	8	11781365	T/G	0.00139739	0.197215 0.405935 0.698906 0.543847 0.949137	11728105	11835219	Arhgef7	Rho guanine nucleotide exchange factor (GEF7) [Source:MGI Symbol;Acc:MGI:1860493]
ENSMUSG00000031511	8	11826273	T/C	0.00817007	0.200094 0.163752 0.500000 0.399438 0.748137	11728105	11835219	Arhgef7	Rho guanine nucleotide exchange factor (GEF7) [Source:MGI Symbol;Acc:MGI:1860493]
ENSMUSG00000031511	8	11831919	G/A	0.0119108	0.200000 0.348765 0.6 0.550021 0.75	11728105	11835219	Arhgef7	Rho guanine nucleotide exchange factor (GEF7) [Source:MGI Symbol;Acc:MGI:1860493]
ENSMUSG00000031511	8	11781306	A/G	0.000696946	0.151444 0.411038 0.742824 0.550008 0.949999	11728105	11835219	Arhgef7	Rho guanine nucleotide exchange factor (GEF7) [Source:MGI Symbol;Acc:MGI:1860493]
ENSMUSG00000031511	8	11821905	C/T	0.0154194	0.318638 0.53443 0.749674 0.599151 0.940102	11728105	11835219	Arhgef7	Rho guanine nucleotide exchange factor (GEF7) [Source:MGI Symbol;Acc:MGI:1860493]
ENSMUSG00000031511	8	11808907	A/G	0.00286371	0.243896 0.449686 0.749503 0.646142 0.911327	11728105	11835219	Arhgef7	Rho guanine nucleotide exchange factor (GEF7) [Source:MGI Symbol;Acc:MGI:1860493]
ENSMUSG00000031511	8	11825819	T/G	0.00116412	0.100059 0.501465 0.75 0.599984 0.899994	11728105	11835219	Arhgef7	Rho guanine nucleotide exchange factor (GEF7) [Source:MGI Symbol;Acc:MGI:1860493]
ENSMUSG00000031511	8	11822102	C/T	0.000897093	0.200012 0.411477 0.75 0.599991 0.95	11728105	11835219	Arhgef7	Rho guanine nucleotide exchange factor (GEF7) [Source:MGI Symbol;Acc:MGI:1860493]
ENSMUSG00000031511	8	11822981	A/G	0.00131901	0.200023 0.450223 0.75 0.6 0.949999	11728105	11835219	Arhgef7	Rho guanine nucleotide exchange factor (GEF7) [Source:MGI Symbol;Acc:MGI:1860493]
ENSMUSG00000047246	13	23621217	T/G	0.0123033	0.101678 0.000000 0.000000 0.000000 0.794275	23583742	23621124	Hist1h2be	histone cluster 1, H2be [Source:MGI Symbol;Acc:MGI:2448380]
ENSMUSG00000047246	13	23584823	A/T	0.00597909	0.100000 0.000000 0.000000 0.000000 0.85	23583742	23621124	Hist1h2be	histone cluster 1, H2be [Source:MGI Symbol;Acc:MGI:2448380]
ENSMUSG00000047246	13	23581775	G/T	0.0179103	0.100000 0.000000 0.000000 0.000000 0.755774	23583742	23621124	Hist1h2be	histone cluster 1, H2be [Source:MGI Symbol;Acc:MGI:2448380]
ENSMUSG00000029044	5	26490416	A/G	0.0493175	0.650522 0.755404 0.672011 0.163861 0.498481	26460070	26493314	4930584F24Rik	RIKEN cDNA 4930584F24 gene [Source:MGI Symbol;Acc:MGI:1923192]
ENSMUSG00000029044	5	26490347	G/C	0.00996899	0.799793 0.789268 0.608603 0.194244 0.498821	26460070	26493314	4930584F24Rik	RIKEN cDNA 4930584F24 gene [Source:MGI Symbol;Acc:MGI:1923192]
ENSMUSG00000042129	6	116641579	G/A	0.0363561	0.535371 0.899007 0.857935 0.691086 0.100004	116633008	116673952	Rassf4	Ras association (RalGDS/AF-6) domain family member 4 [Source:MGI Symbol;Acc:MGI:2386853]
ENSMUSG00000042129	6	116641577	C/T	0.0354503	0.540558 0.898985 0.857273 0.691665 0.100012	116633008	116673952	Rassf4	Ras association (RalGDS/AF-6) domain family member 4 [Source:MGI Symbol;Acc:MGI:2386853]
ENSMUSG00000073940	7	103814072	C/A	0.0428767	0.600672 0.098316 0.000000 0.142517 0.000000	103812524	103813996	Hbb-bt	hemoglobin, beta adult t chain [Source:MGI Symbol;Acc:MGI:5474850]
ENSMUSG00000073940	7	103813830	C/A	0.037797	0.622337 0.050000 0.000000 0.100000 0.000000	103812524	103813996	Hbb-bt	hemoglobin, beta adult t chain [Source:MGI Symbol;Acc:MGI:5474850]
ENSMUSG00000073940	7	103812439	T/A	0.0457913	0.600065 0.050000 0.000000 0.100000 0.000000	103812524	103813996	Hbb-bt	hemoglobin, beta adult t chain [Source:MGI Symbol;Acc:MGI:5474850]
ENSMUSG00000073940	7	103814018	C/T	0.0400133	0.579719 0.050042 0.000000 0.050083 0.000000	103812524	103813996	Hbb-bt	hemoglobin, beta adult t chain [Source:MGI Symbol;Acc:MGI:5474850]
ENSMUSG00000073940	7	103812371	C/T	0.0272586	0.655371 0.050003 0.000000 0.100014 0.000000	103812524	103813996	Hbb-bt	hemoglobin, beta adult t chain [Source:MGI Symbol;Acc:MGI:5474850]
ENSMUSG00000073940	7	103813907	A/C	0.0290423	0.650018 0.050000 0.000000 0.100000 0.000000	103812524	103813996	Hbb-bt	hemoglobin, beta adult t chain [Source:MGI Symbol;Acc:MGI:5474850]
ENSMUSG00000073940	7	103813809	C/G	0.00363135	0.833333 0.050000 0.000000 0.100000 0.000000	103812524	103813996	Hbb-bt	hemoglobin, beta adult t chain [Source:MGI Symbol;Acc:MGI:5474850]
ENSMUSG00000073940	7	103813553	T/C	0.0286376	0.650434 0.050000 0.000000 0.100000 0.000000	103812524	103813996	Hbb-bt	hemoglobin, beta adult t chain [Source:MGI Symbol;Acc:MGI:5474850]
ENSMUSG00000073940	7	103812416	G/A	0.0283243	0.649995 0.050000 0.000000 0.100336 0.000000	103812524	103813996	Hbb-bt	hemoglobin, beta adult t chain [Source:MGI Symbol;Acc:MGI:5474850]
ENSMUSG00000073940	7	103813692	C/G	0.0170795	0.7 0.050000 0.000000 0.100000 0.000000	103812524	103813996	Hbb-bt	hemoglobin, beta adult t chain [Source:MGI Symbol;Acc:MGI:5474850]
ENSMUSG00000049606	5	106696447	C/A	0.0394916	0.400000 0.200000 0.350000 0.75 0.6	106616739	106697287	Zfp644	zinc finger protein 644 [Source:MGI Symbol;Acc:MGI:1277212]
ENSMUSG00000021701	13	110397624	A/C	0.0041017	0.300005 0.396116 0.948766 0.700017 0.84997	110395044	110400844	Plk2	polo-like kinase 2 [Source:MGI Symbol;Acc:MGI:1099790]
ENSMUSG00000021701	13	110396512	C/T	0.0197738	0.102118 0.205695 0.537969 0.552115 0.500012	110395044	110400844	Plk2	polo-like kinase 2 [Source:MGI Symbol;Acc:MGI:1099790]
ENSMUSG00000021701	13	110398333	A/T	0.000734116	0.250000 0.263496 0.799907 0.749938 0.798198	110395044	110400844	Plk2	polo-like kinase 2 [Source:MGI Symbol;Acc:MGI:1099790]
ENSMUSG00000021701	13	110398467	T/C	0.003333	0.300026 0.351281 0.94968 0.748768 0.805162	110395044	110400844	Plk2	polo-like kinase 2 [Source:MGI Symbol;Acc:MGI:1099790]
ENSMUSG00000021701	13	110396508	A/G	0.0025782	0.335614 0.299951 0.895311 0.703122 0.849897	110395044	110400844	Plk2	polo-like kinase 2 [Source:MGI Symbol;Acc:MGI:1099790]
ENSMUSG00000046460	9	54545208	A/G	0.0354385	0.9 0.65 0.250000 0.250000 0.6	54538984	54545020	Sh2d7	SH2 domain containing 7 [Source:MGI Symbol;Acc:MGI:2441692]
ENSMUSG00000046460	9	54544106	T/C	0.0387104	0.890309 0.652716 0.270920 0.250594 0.600361	54538984	54545020	Sh2d7	SH2 domain containing 7 [Source:MGI Symbol;Acc:MGI:2441692]
ENSMUSG00000046460	9	54545142	T/C	0.0361082	0.9 0.65 0.250000 0.250000 0.6	54538984	54545020	Sh2d7	SH2 domain containing 7 [Source:MGI Symbol;Acc:MGI:2441692]
ENSMUSG00000078621	7	103842636	A/C	0.0184688	0.691108 0.050319 0.000000 0.100000 0.000000	103839145	103840427	Hbb-bh2	hemoglobin beta, bh2 [Source:MGI Symbol;Acc:MGI:96025]
ENSMUSG00000078621	7	103840500	T/G	0.0345755	0.629251 0.055253 0.050114 0.100345 0.000000	103839145	103840427	Hbb-bh2	hemoglobin beta, bh2 [Source:MGI Symbol;Acc:MGI:96025]
ENSMUSG00000078621	7	103842992	C/T	0.0456493	0.600002 0.050000 0.000000 0.100000 0.000000	103839145	103840427	Hbb-bh2	hemoglobin beta, bh2 [Source:MGI Symbol;Acc:MGI:96025]
ENSMUSG00000078621	7	103840521	C/T	0.0451255	0.607604 0.055293 0.050245 0.101046 0.000000	103839145	103840427	Hbb-bh2	hemoglobin beta, bh2 [Source:MGI Symbol;Acc:MGI:96025]
ENSMUSG00000078621	7	103842998	C/T	0.0436369	0.60423 0.050000 0.000000 0.100000 0.000000	103839145	103840427	Hbb-bh2	hemoglobin beta, bh2 [Source:MGI Symbol;Acc:MGI:96025]
ENSMUSG00000078621	7	103842942	G/A	0.0459041	0.6 0.050000 0.000000 0.100000 0.000000	103839145	103840427	Hbb-bh2	hemoglobin beta, bh2 [Source:MGI Symbol;Acc:MGI:96025]
ENSMUSG00000078621	7	103840276	G/A	0.0244306	0.665422 0.050002 0.000000 0.099994 0.000000	103839145	103840427	Hbb-bh2	hemoglobin beta, bh2 [Source:MGI Symbol;Acc:MGI:96025]
ENSMUSG00000076441	2	31477052	C/T	0.0263257	0.256056 0.149090 0.385526 0.697614 0.496183	31470207	31520672	Ass1	argininosuccinate synthetase 1 [Source:MGI Symbol;Acc:MGI:88090]
ENSMUSG00000037204	15	101287220	T/C	0.0423542	0.239740 0.849404 0.644104 0.899244 0.799994	101284301	101290934	Atg101	autophagy related 101 [Source:MGI Symbol;Acc:MGI:1915368]
ENSMUSG00000098207	3	69222872	A/G	0.0166548	0.450000 0.308660 0.300000 0.7 0.85	69222419	69223618	Arl14	ADP-ribosylation factor-like 14 [Source:MGI Symbol;Acc:MGI:1918869]
ENSMUSG00000050860	11	95830189	A/C	0.00316402	0.999999 0.898314 0.849985 0.749804 0.300156	95824499	95832140	Phospho1	phosphatase, orphan 1 [Source:MGI Symbol;Acc:MGI:2447348]
ENSMUSG00000028654	4	123001047	A/G	0.0209794	0.699927 0.697454 0.349983 0.150062 0.442956	122995652	123002485	Mycl	v-myc myelocytomatosis viral oncogene homolog, lung carcinoma derived (avian) [Source:MGI Symbol;Acc:MGI:96799]
ENSMUSG00000022246	15	10591479	G/A	0.0474363	0.399960 0.350000 0.543217 0.7 0.713103	10568979	10714631	Rai14	retinoic acid induced 14 [Source:MGI Symbol;Acc:MGI:1922896]
ENSMUSG00000021996	14	74745787	T/C	0.00604555	0.597958 0.500000 0.799896 1 1	74732297	74750765	Esd	esterase D/formylglutathione hydrolase [Source:MGI Symbol;Acc:MGI:95421]
ENSMUSG00000021996	14	74745636	T/C	0.00523096	0.550918 0.550056 0.8 1 1	74732297	74750765	Esd	esterase D/formylglutathione hydrolase [Source:MGI Symbol;Acc:MGI:95421]
ENSMUSG00000021996	14	74745760	T/G	0.00350026	0.553488 0.500000 0.799973 1 1	74732297	74750765	Esd	esterase D/formylglutathione hydrolase [Source:MGI Symbol;Acc:MGI:95421]
ENSMUSG00000021996	14	74745771	A/G	0.00472394	0.578555 0.500000 0.799982 1 1	74732297	74750765	Esd	esterase D/formylglutathione hydrolase [Source:MGI Symbol;Acc:MGI:95421]
ENSMUSG00000020462	11	29222560	T/C	0.0207088	0.304082 0.305948 0.324826 0.82539 0.602621	29221532	29247409	Cfap36	cilia and flagella associated protein 36 [Source:MGI Symbol;Acc:MGI:1913994]
ENSMUSG00000020462	11	29246926	A/C	0.00786062	0.5 0.55 0.359469 0.000000 0.150000	29221532	29247409	Cfap36	cilia and flagella associated protein 36 [Source:MGI Symbol;Acc:MGI:1913994]
ENSMUSG00000020462	11	29220252	T/A	0.0082129	0.499907 0.55 0.400000 0.000000 0.150046	29221532	29247409	Cfap36	cilia and flagella associated protein 36 [Source:MGI Symbol;Acc:MGI:1913994]
ENSMUSG00000020462	11	29219444	T/C	0.00818373	0.500000 0.55 0.400000 0.000000 0.150011	29221532	29247409	Cfap36	cilia and flagella associated protein 36 [Source:MGI Symbol;Acc:MGI:1913994]
ENSMUSG00000025555	14	121238699	T/C	0.00936563	0.999994 0.75013 0.450006 0.600589 0.400001	121035200	121283744	Farp1	FERM, RhoGEF (Arhgef) and pleckstrin domain protein 1 (chondrocyte-derived) [Source:MGI Symbol;Acc:MGI:2446173]
ENSMUSG00000025555	14	121240080	G/T	0.0193891	0.300000 0.7 0.250063 0.150000 0.050001	121035200	121283744	Farp1	FERM, RhoGEF (Arhgef) and pleckstrin domain protein 1 (chondrocyte-derived) [Source:MGI Symbol;Acc:MGI:2446173]
ENSMUSG00000025555	14	121240077	G/T	0.0198259	0.300000 0.7 0.250008 0.150000 0.050000	121035200	121283744	Farp1	FERM, RhoGEF (Arhgef) and pleckstrin domain protein 1 (chondrocyte-derived) [Source:MGI Symbol;Acc:MGI:2446173]
ENSMUSG00000025555	14	121101925	A/G	0.0436684	0.599544 0.149812 0.200035 0.182162 0.000000	121035200	121283744	Farp1	FERM, RhoGEF (Arhgef) and pleckstrin domain protein 1 (chondrocyte-derived) [Source:MGI Symbol;Acc:MGI:2446173]
ENSMUSG00000025555	14	121240082	T/C	0.0185664	0.300000 0.699999 0.250126 0.150000 0.050000	121035200	121283744	Farp1	FERM, RhoGEF (Arhgef) and pleckstrin domain protein 1 (chondrocyte-derived) [Source:MGI Symbol;Acc:MGI:2446173]
ENSMUSG00000004364	1	80282540	C/A	0.00577911	0.350000 0.450024 0.300000 0.7 0.95206	80264923	80340480	Cul3	cullin 3 [Source:MGI Symbol;Acc:MGI:1347360]
ENSMUSG00000004364	1	80267350	C/T	0.0116392	0.350818 0.252687 0.250009 0.553652 0.848029	80264923	80340480	Cul3	cullin 3 [Source:MGI Symbol;Acc:MGI:1347360]
ENSMUSG00000024251	17	84386396	T/C	0.0109982	0.69954 0.549986 0.205666 0.200164 0.250000	84190056	84466196	Thada	thyroid adenoma associated [Source:MGI Symbol;Acc:MGI:3039623]
ENSMUSG00000075543	5	147322137	A/G	0.021223	0.665126 0.249445 0.250000 0.200000 0.050101	147314984	147322440	Urad	ureidoimidazoline (2-oxo-4-hydroxy-4-carboxy-5) decarboxylase [Source:MGI Symbol;Acc:MGI:3647519]
ENSMUSG00000075543	5	147322221	T/C	0.0205699	0.667767 0.249978 0.250000 0.200000 0.050000	147314984	147322440	Urad	ureidoimidazoline (2-oxo-4-hydroxy-4-carboxy-5) decarboxylase [Source:MGI Symbol;Acc:MGI:3647519]
ENSMUSG00000075543	5	147322298	C/A	0.0125509	0.709783 0.249999 0.250000 0.200024 0.050000	147314984	147322440	Urad	ureidoimidazoline (2-oxo-4-hydroxy-4-carboxy-5) decarboxylase [Source:MGI Symbol;Acc:MGI:3647519]
ENSMUSG00000026608	1	188987552	C/T	0.0127059	0.053505 0.000000 0.000000 0.136569 0.64976	188971095	189007841	Kctd3	potassium channel tetramerisation domain containing 3 [Source:MGI Symbol;Acc:MGI:2444629]
ENSMUSG00000026608	1	188987712	C/T	0.0386508	0.200935 0.340377 0.419351 0.457361 0.699401	188971095	189007841	Kctd3	potassium channel tetramerisation domain containing 3 [Source:MGI Symbol;Acc:MGI:2444629]
ENSMUSG00000026608	1	188996389	C/T	0.0370014	0.499447 0.299943 0.100101 0.036469 0.099975	188971095	189007841	Kctd3	potassium channel tetramerisation domain containing 3 [Source:MGI Symbol;Acc:MGI:2444629]
ENSMUSG00000026608	1	188995657	C/T	0.0480063	0.109766 0.000000 0.078595 0.150496 0.56167	188971095	189007841	Kctd3	potassium channel tetramerisation domain containing 3 [Source:MGI Symbol;Acc:MGI:2444629]
ENSMUSG00000046159	13	9878294	C/G	0.0498631	0.200000 0.449998 0.599818 0.450000 0.749976	9875486	10360844	Chrm3	cholinergic receptor, muscarinic 3, cardiac [Source:MGI Symbol;Acc:MGI:88398]
ENSMUSG00000039842	8	18632489	T/C	0.0184624	0.999987 0.799811 0.949996 0.899937 0.270916	18595131	18803189	Mcph1	microcephaly, primary autosomal recessive 1 [Source:MGI Symbol;Acc:MGI:2443308]
ENSMUSG00000039842	8	18669008	G/T	0.0211755	1 0.8 0.95 0.95 0.250010	18595131	18803189	Mcph1	microcephaly, primary autosomal recessive 1 [Source:MGI Symbol;Acc:MGI:2443308]
ENSMUSG00000039842	8	18669007	T/C	0.020338	1 0.8 0.95 0.95 0.250003	18595131	18803189	Mcph1	microcephaly, primary autosomal recessive 1 [Source:MGI Symbol;Acc:MGI:2443308]
ENSMUSG00000039842	8	18631560	T/C	0.0358065	0.000000 0.250294 0.050014 0.100139 0.706693	18595131	18803189	Mcph1	microcephaly, primary autosomal recessive 1 [Source:MGI Symbol;Acc:MGI:2443308]
ENSMUSG00000097026	8	106264533	T/C	0.0418708	0.649336 0.150567 0.649132 0.728923 0.79872	106237903	106425728	Gm26786	predicted gene, 26786 [Source:MGI Symbol;Acc:MGI:5477280]
ENSMUSG00000097026	8	106237749	G/A	0.000211249	0.150150 0.109622 0.150133 0.690226 0.752565	106237903	106425728	Gm26786	predicted gene, 26786 [Source:MGI Symbol;Acc:MGI:5477280]
ENSMUSG00000097026	8	106252209	A/G	0.0167418	0.55139 0.108863 0.550272 0.75219 0.752045	106237903	106425728	Gm26786	predicted gene, 26786 [Source:MGI Symbol;Acc:MGI:5477280]
ENSMUSG00000041506	9	106483062	A/G	0.0264569	0.450000 0.848648 0.65 0.399980 0.150000	106475963	106485424	Rrp9	RRP9, small subunit (SSU) processome component, homolog (yeast) [Source:MGI Symbol;Acc:MGI:2384313]
ENSMUSG00000024730	19	11068459	T/C	0.0394126	0.845372 0.502357 0.534662 0.747458 0.100454	11067471	11081102	Ms4a8a	membrane-spanning 4-domains, subfamily A, member 8A [Source:MGI Symbol;Acc:MGI:1927657]
ENSMUSG00000021301	13	14305870	A/G	0.00379933	0.661866 0.749059 0.473614 0.356865 0.153720	14226438	14523226	Hecw1	HECT, C2 and WW domain containing E3 ubiquitin protein ligase 1 [Source:MGI Symbol;Acc:MGI:2444115]
ENSMUSG00000021301	13	14306124	C/T	0.0231927	0.203016 0.250016 0.588364 0.504027 0.648681	14226438	14523226	Hecw1	HECT, C2 and WW domain containing E3 ubiquitin protein ligase 1 [Source:MGI Symbol;Acc:MGI:2444115]
ENSMUSG00000036510	8	99223176	T/C	0.000479709	0.200000 0.250000 0.000000 0.699975 0.85	99024471	99416471	Cdh8	cadherin 8 [Source:MGI Symbol;Acc:MGI:107434]
ENSMUSG00000036510	8	99230395	T/C	0.00691309	0.350000 0.250079 0.000000 0.65 0.841001	99024471	99416471	Cdh8	cadherin 8 [Source:MGI Symbol;Acc:MGI:107434]
ENSMUSG00000036510	8	99222483	G/A	0.00531213	0.201157 0.250000 0.000000 0.534849 0.791186	99024471	99416471	Cdh8	cadherin 8 [Source:MGI Symbol;Acc:MGI:107434]
ENSMUSG00000036510	8	99222488	G/A	0.00505896	0.201159 0.250000 0.000000 0.534953 0.791186	99024471	99416471	Cdh8	cadherin 8 [Source:MGI Symbol;Acc:MGI:107434]
ENSMUSG00000022972	16	90927112	C/T	0.0457383	0.032315 0.149183 0.430113 0.346488 0.446875	90925809	90934927	1110004E09Rik	RIKEN cDNA 1110004E09 gene [Source:MGI Symbol;Acc:MGI:1915251]
ENSMUSG00000022972	16	90938332	G/C	0.0424644	0.050000 0.150000 0.55 0.450000 0.399931	90925809	90934927	1110004E09Rik	RIKEN cDNA 1110004E09 gene [Source:MGI Symbol;Acc:MGI:1915251]
ENSMUSG00000022972	16	90938001	A/G	0.0283313	0.053053 0.150000 0.5448 0.450000 0.443409	90925809	90934927	1110004E09Rik	RIKEN cDNA 1110004E09 gene [Source:MGI Symbol;Acc:MGI:1915251]
ENSMUSG00000022972	16	90936593	C/G	0.0424259	0.050014 0.150004 0.548872 0.458483 0.392178	90925809	90934927	1110004E09Rik	RIKEN cDNA 1110004E09 gene [Source:MGI Symbol;Acc:MGI:1915251]
ENSMUSG00000028495	4	86857247	C/A	0.0314742	0.420635 0.414874 0.506983 0.894507 0.699786	86854660	86857412	Rps6	ribosomal protein S6 [Source:MGI Symbol;Acc:MGI:98159]
ENSMUSG00000028495	4	86855785	A/T	0.0264521	0.557599 0.350000 0.550458 0.9 0.8	86854660	86857412	Rps6	ribosomal protein S6 [Source:MGI Symbol;Acc:MGI:98159]
ENSMUSG00000061751	16	34456809	T/C	0.0423997	0.899597 0.931912 0.721781 0.577049 0.580323	33974258	34573532	Kalrn	kalirin, RhoGEF kinase [Source:MGI Symbol;Acc:MGI:2685385]
ENSMUSG00000061751	16	34174374	G/A	0.0299068	0.200000 0.849992 0.499995 0.75973 0.9	33974258	34573532	Kalrn	kalirin, RhoGEF kinase [Source:MGI Symbol;Acc:MGI:2685385]
ENSMUSG00000061751	16	34456768	A/G	0.0229856	0.497072 0.850344 0.68989 0.226281 0.299967	33974258	34573532	Kalrn	kalirin, RhoGEF kinase [Source:MGI Symbol;Acc:MGI:2685385]
ENSMUSG00000036817	5	139231176	C/A	0.038984	0.099577 0.183810 0.050585 0.470230 0.499612	139200637	139249840	Sun1	Sad1 and UNC84 domain containing 1 [Source:MGI Symbol;Acc:MGI:1924303]
ENSMUSG00000029149	5	31251229	A/G	0.0499725	0.698473 0.299999 0.400000 0.200725 0.200000	31251691	31253202	Krtcap3	keratinocyte associated protein 3 [Source:MGI Symbol;Acc:MGI:1917065]
ENSMUSG00000006676	9	108493487	T/C	0.0248119	0.65 0.499277 0.650014 0.300013 0.150000	108490602	108502337	Usp19	ubiquitin specific peptidase 19 [Source:MGI Symbol;Acc:MGI:1918722]
ENSMUSG00000006676	9	108489547	T/C	0.0118114	0.74673 0.528917 0.654366 0.350257 0.165084	108490602	108502337	Usp19	ubiquitin specific peptidase 19 [Source:MGI Symbol;Acc:MGI:1918722]
ENSMUSG00000006676	9	108488537	A/C	0.0214727	0.749924 0.434810 0.631889 0.350028 0.150159	108490602	108502337	Usp19	ubiquitin specific peptidase 19 [Source:MGI Symbol;Acc:MGI:1918722]
ENSMUSG00000030762	7	123465144	T/C	0.0316899	0.205602 0.000000 0.100414 0.299999 0.600002	123462291	123468004	Aqp8	aquaporin 8 [Source:MGI Symbol;Acc:MGI:1195271]
ENSMUSG00000030762	7	123464315	A/G	0.0315371	0.200017 0.050052 0.100397 0.274080 0.649134	123462291	123468004	Aqp8	aquaporin 8 [Source:MGI Symbol;Acc:MGI:1195271]
ENSMUSG00000030762	7	123464340	A/G	0.0282094	0.200031 0.050250 0.100337 0.296552 0.646881	123462291	123468004	Aqp8	aquaporin 8 [Source:MGI Symbol;Acc:MGI:1195271]
ENSMUSG00000030762	7	123465356	C/T	0.0243463	0.194609 0.000000 0.142400 0.308429 0.602496	123462291	123468004	Aqp8	aquaporin 8 [Source:MGI Symbol;Acc:MGI:1195271]
ENSMUSG00000030762	7	123467191	A/T	0.0260303	0.150000 0.000000 0.104571 0.250000 0.595285	123462291	123468004	Aqp8	aquaporin 8 [Source:MGI Symbol;Acc:MGI:1195271]
ENSMUSG00000030762	7	123467571	G/A	0.0394168	0.150000 0.000000 0.147375 0.250001 0.550024	123462291	123468004	Aqp8	aquaporin 8 [Source:MGI Symbol;Acc:MGI:1195271]
ENSMUSG00000030762	7	123467254	T/A	0.0406456	0.200000 0.000000 0.100014 0.250000 0.602753	123462291	123468004	Aqp8	aquaporin 8 [Source:MGI Symbol;Acc:MGI:1195271]
ENSMUSG00000030762	7	123467202	C/T	0.0148159	0.150063 0.000000 0.115374 0.250500 0.649797	123462291	123468004	Aqp8	aquaporin 8 [Source:MGI Symbol;Acc:MGI:1195271]
ENSMUSG00000030762	7	123467117	C/A	0.034433	0.149930 0.038452 0.100012 0.250010 0.597919	123462291	123468004	Aqp8	aquaporin 8 [Source:MGI Symbol;Acc:MGI:1195271]
ENSMUSG00000030762	7	123462338	G/A	0.0456365	0.000000 0.049923 0.000001 0.149804 0.500092	123462291	123468004	Aqp8	aquaporin 8 [Source:MGI Symbol;Acc:MGI:1195271]
ENSMUSG00000030762	7	123462830	C/T	0.0314036	0.150351 0.048640 0.127808 0.258297 0.608307	123462291	123468004	Aqp8	aquaporin 8 [Source:MGI Symbol;Acc:MGI:1195271]
ENSMUSG00000030762	7	123467142	C/T	0.0249765	0.150026 0.000000 0.100000 0.250004 0.599934	123462291	123468004	Aqp8	aquaporin 8 [Source:MGI Symbol;Acc:MGI:1195271]
ENSMUSG00000030762	7	123467316	C/T	0.0236843	0.200000 0.000000 0.141902 0.250000 0.650118	123462291	123468004	Aqp8	aquaporin 8 [Source:MGI Symbol;Acc:MGI:1195271]
ENSMUSG00000030762	7	123462407	C/T	0.0144473	0.150001 0.000000 0.149470 0.250010 0.649987	123462291	123468004	Aqp8	aquaporin 8 [Source:MGI Symbol;Acc:MGI:1195271]
ENSMUSG00000022325	15	34517673	G/A	0.0346354	0.500724 0.200713 0.249013 0.050183 0.000003	34495304	34530648	Pop1	processing of precursor 1, ribonuclease P/MRP family, (S. cerevisiae) [Source:MGI Symbol;Acc:MGI:1914974]
ENSMUSG00000029121	5	37279589	C/T	0.00370468	0.571772 0.451135 0.250925 0.099989 0.026589	37241940	37292133	Crmp1	collapsin response mediator protein 1 [Source:MGI Symbol;Acc:MGI:107793]
ENSMUSG00000029121	5	37278115	T/C	0.0258901	0.599993 0.449886 0.250056 0.105215 0.219306	37241940	37292133	Crmp1	collapsin response mediator protein 1 [Source:MGI Symbol;Acc:MGI:107793]
ENSMUSG00000000374	10	78231422	G/T	0.0377814	0.000000 0.050010 0.100016 0.250002 0.449517	78186725	78244642	Trappc10	trafficking protein particle complex 10 [Source:MGI Symbol;Acc:MGI:1336209]
ENSMUSG00000000374	10	78204429	T/C	0.00305122	0.379483 0.201029 0.450778 0.7487 0.804743	78186725	78244642	Trappc10	trafficking protein particle complex 10 [Source:MGI Symbol;Acc:MGI:1336209]
ENSMUSG00000040054	10	128133974	A/C	0.0166542	0.257690 0.450752 0.499218 0.420406 0.944612	128092783	128129303	Baz2a	bromodomain adjacent to zinc finger domain, 2A [Source:MGI Symbol;Acc:MGI:2151152]
ENSMUSG00000040054	10	128123542	C/T	0.00461021	0.050087 0.246225 0.099207 0.197528 0.869899	128092783	128129303	Baz2a	bromodomain adjacent to zinc finger domain, 2A [Source:MGI Symbol;Acc:MGI:2151152]
ENSMUSG00000040054	10	128122105	G/A	0.00575207	0.050000 0.200000 0.050000 0.150065 0.85	128092783	128129303	Baz2a	bromodomain adjacent to zinc finger domain, 2A [Source:MGI Symbol;Acc:MGI:2151152]
ENSMUSG00000040054	10	128110718	G/A	0.0263961	0.400063 0.418691 0.349826 0.100000 0.000000	128092783	128129303	Baz2a	bromodomain adjacent to zinc finger domain, 2A [Source:MGI Symbol;Acc:MGI:2151152]
ENSMUSG00000103458	18	37156238	C/T	0.0404756	0.849247 0.549925 0.446309 0.202968 0.50989	36952741	37840200	Gm42416	predicted gene, 42416 [Source:MGI Symbol;Acc:MGI:5649001]
ENSMUSG00000103458	18	37744334	G/A	0.03421	0.103070 0.500012 0.621177 0.8 0.50018	36952741	37840200	Gm42416	predicted gene, 42416 [Source:MGI Symbol;Acc:MGI:5649001]
ENSMUSG00000103458	18	37744335	A/G	0.0327862	0.100769 0.500006 0.637863 0.8 0.500005	36952741	37840200	Gm42416	predicted gene, 42416 [Source:MGI Symbol;Acc:MGI:5649001]
ENSMUSG00000008307	5	3575585	T/A	0.0280784	0.801247 0.299758 0.150000 0.250000 0.221883	3571566	3584356	1700109H08Rik	RIKEN cDNA 1700109H08 gene [Source:MGI Symbol;Acc:MGI:1924286]
ENSMUSG00000008307	5	3580771	C/G	0.0365104	0.854276 0.254958 0.150187 0.250220 0.271265	3571566	3584356	1700109H08Rik	RIKEN cDNA 1700109H08 gene [Source:MGI Symbol;Acc:MGI:1924286]
ENSMUSG00000027684	3	29965707	C/A	0.0238855	0.7971 0.90107 0.798325 0.499213 0.448039	29951296	30548008	Mecom	MDS1 and EVI1 complex locus [Source:MGI Symbol;Acc:MGI:95457]
ENSMUSG00000027684	3	29962914	C/T	0.0150977	0.848826 0.949604 0.749552 0.495565 0.497366	29951296	30548008	Mecom	MDS1 and EVI1 complex locus [Source:MGI Symbol;Acc:MGI:95457]
ENSMUSG00000027684	3	29963022	T/A	0.00747176	0.849995 0.949999 0.782063 0.474115 0.448206	29951296	30548008	Mecom	MDS1 and EVI1 complex locus [Source:MGI Symbol;Acc:MGI:95457]
ENSMUSG00000027684	3	29965577	A/G	0.0383981	0.8 0.949978 0.8 0.54888 0.502791	29951296	30548008	Mecom	MDS1 and EVI1 complex locus [Source:MGI Symbol;Acc:MGI:95457]
ENSMUSG00000027684	3	29965363	G/A	0.0171243	0.797552 0.95 0.799993 0.5 0.452309	29951296	30548008	Mecom	MDS1 and EVI1 complex locus [Source:MGI Symbol;Acc:MGI:95457]
ENSMUSG00000027684	3	29965598	C/G	0.023832	0.8 0.949969 0.8 0.549433 0.452318	29951296	30548008	Mecom	MDS1 and EVI1 complex locus [Source:MGI Symbol;Acc:MGI:95457]
ENSMUSG00000027684	3	29966646	C/T	0.0381256	0.801086 0.900279 0.798018 0.499962 0.496166	29951296	30548008	Mecom	MDS1 and EVI1 complex locus [Source:MGI Symbol;Acc:MGI:95457]
ENSMUSG00000027684	3	29963034	T/C	0.00842694	0.849999 0.949999 0.794034 0.483304 0.449770	29951296	30548008	Mecom	MDS1 and EVI1 complex locus [Source:MGI Symbol;Acc:MGI:95457]
ENSMUSG00000027684	3	29965359	T/C	0.0223639	0.793519 0.95 0.799993 0.500006 0.472828	29951296	30548008	Mecom	MDS1 and EVI1 complex locus [Source:MGI Symbol;Acc:MGI:95457]
ENSMUSG00000027684	3	29965591	T/C	0.023489	0.8 0.95 0.8 0.549431 0.451178	29951296	30548008	Mecom	MDS1 and EVI1 complex locus [Source:MGI Symbol;Acc:MGI:95457]
ENSMUSG00000074155	7	43850799	G/C	0.00158042	0.698937 0.746096 0.404543 0.254028 0.199998	43841971	43851181	Klk5	kallikrein related-peptidase 5 [Source:MGI Symbol;Acc:MGI:1915918]
ENSMUSG00000074155	7	43850930	C/T	0.0281437	0.430299 0.752057 0.354108 0.298313 0.152113	43841971	43851181	Klk5	kallikrein related-peptidase 5 [Source:MGI Symbol;Acc:MGI:1915918]
ENSMUSG00000100910	1	31141716	T/C	0.0319451	0.781141 0.899827 0.450000 0.600145 0.412824	31136026	31150105	Gm29128	predicted gene 29128 [Source:MGI Symbol;Acc:MGI:5579834]
ENSMUSG00000028439	4	41519894	A/T	0.0321333	0.55 0.302891 0.646258 0.646158 0.9	41517691	41569538	Fam219a	family with sequence similarity 219, member A [Source:MGI Symbol;Acc:MGI:1919151]
ENSMUSG00000021314	13	19116302	A/C	0.0276701	0.55257 0.6 0.7 0.85 1	18948351	19150915	Amph	amphiphysin [Source:MGI Symbol;Acc:MGI:103574]
ENSMUSG00000021690	13	93498749	G/A	0.00988873	0.349995 0.400127 0.649974 0.699696 0.849999	93430097	93499808	Jmy	junction-mediating and regulatory protein [Source:MGI Symbol;Acc:MGI:1913096]
ENSMUSG00000021690	13	93498831	G/A	0.00694132	0.316166 0.399898 0.65 0.692611 0.849964	93430097	93499808	Jmy	junction-mediating and regulatory protein [Source:MGI Symbol;Acc:MGI:1913096]
ENSMUSG00000021690	13	93439352	T/C	0.0218015	0.627173 0.644014 0.400477 0.315489 0.223560	93430097	93499808	Jmy	junction-mediating and regulatory protein [Source:MGI Symbol;Acc:MGI:1913096]
ENSMUSG00000021690	13	93472729	A/G	0.0336329	0.399802 0.271812 0.645262 0.667051 0.709638	93430097	93499808	Jmy	junction-mediating and regulatory protein [Source:MGI Symbol;Acc:MGI:1913096]
ENSMUSG00000021690	13	93498667	G/A	0.00419143	0.349634 0.351717 0.649893 0.747105 0.850023	93430097	93499808	Jmy	junction-mediating and regulatory protein [Source:MGI Symbol;Acc:MGI:1913096]
ENSMUSG00000021690	13	93498849	G/A	0.0115834	0.347744 0.382198 0.65 0.649961 0.849999	93430097	93499808	Jmy	junction-mediating and regulatory protein [Source:MGI Symbol;Acc:MGI:1913096]
ENSMUSG00000021690	13	93439325	C/T	0.046801	0.601412 0.604005 0.396335 0.349177 0.224875	93430097	93499808	Jmy	junction-mediating and regulatory protein [Source:MGI Symbol;Acc:MGI:1913096]
ENSMUSG00000040282	2	115777868	G/C	0.035172	0.95 0.8 0.65 0.300000 0.7	115581716	115778768	BC052040	cDNA sequence BC052040 [Source:MGI Symbol;Acc:MGI:3026886]
ENSMUSG00000103335	3	93279725	T/C	0.0112101	0.400000 0.535282 0.150000 0.050000 0.050001	93284302	93285078	Flg	filaggrin [Source:MGI Symbol;Acc:MGI:95553]
ENSMUSG00000029865	6	41953285	C/T	0.0235579	0.350005 0.649975 0.55 0.250000 0.000000	41951630	41956098	Sval1	seminal vesicle antigen-like 1 [Source:MGI Symbol;Acc:MGI:1918828]
ENSMUSG00000008475	1	152771653	A/T	0.0474008	0.053376 0.478732 0.548491 0.495992 0.603326	152766542	152775597	Arpc5	actin related protein 2/3 complex, subunit 5 [Source:MGI Symbol;Acc:MGI:1915021]
ENSMUSG00000026837	2	27986555	T/G	0.0167885	0.597093 0.480021 0.600297 0.299455 0.050001	27886425	28039514	Col5a1	collagen, type V, alpha 1 [Source:MGI Symbol;Acc:MGI:88457]
ENSMUSG00000026837	2	27986817	G/C	0.0106195	0.6 0.500000 0.699694 0.250150 0.050000	27886425	28039514	Col5a1	collagen, type V, alpha 1 [Source:MGI Symbol;Acc:MGI:88457]
ENSMUSG00000026837	2	27986553	T/C	0.0236332	0.559392 0.490140 0.595994 0.299948 0.050001	27886425	28039514	Col5a1	collagen, type V, alpha 1 [Source:MGI Symbol;Acc:MGI:88457]
ENSMUSG00000026837	2	27986496	T/C	0.0296495	0.538853 0.547856 0.580551 0.296001 0.097122	27886425	28039514	Col5a1	collagen, type V, alpha 1 [Source:MGI Symbol;Acc:MGI:88457]
ENSMUSG00000026837	2	27986713	C/T	0.0109351	0.6 0.499277 0.7 0.250114 0.050002	27886425	28039514	Col5a1	collagen, type V, alpha 1 [Source:MGI Symbol;Acc:MGI:88457]
ENSMUSG00000026837	2	27986843	T/G	0.0111329	0.6 0.500000 0.748882 0.250000 0.050000	27886425	28039514	Col5a1	collagen, type V, alpha 1 [Source:MGI Symbol;Acc:MGI:88457]
ENSMUSG00000026837	2	27968254	T/C	0.031127	0.500000 0.524357 0.648085 0.749874 0.949862	27886425	28039514	Col5a1	collagen, type V, alpha 1 [Source:MGI Symbol;Acc:MGI:88457]
ENSMUSG00000026837	2	27986853	C/T	0.0104173	0.599997 0.500000 0.676774 0.250000 0.050000	27886425	28039514	Col5a1	collagen, type V, alpha 1 [Source:MGI Symbol;Acc:MGI:88457]
ENSMUSG00000026837	2	27986990	T/C	0.0360875	0.578098 0.506646 0.601022 0.250229 0.156785	27886425	28039514	Col5a1	collagen, type V, alpha 1 [Source:MGI Symbol;Acc:MGI:88457]
ENSMUSG00000026837	2	27974204	C/A	0.0163903	0.400440 0.449844 0.349352 0.70664 0.900964	27886425	28039514	Col5a1	collagen, type V, alpha 1 [Source:MGI Symbol;Acc:MGI:88457]
ENSMUSG00000026837	2	27968269	G/C	0.0260964	0.499999 0.501364 0.646467 0.749874 0.94984	27886425	28039514	Col5a1	collagen, type V, alpha 1 [Source:MGI Symbol;Acc:MGI:88457]
ENSMUSG00000026837	2	27986596	C/A	0.00879987	0.59983 0.526552 0.630834 0.258459 0.050000	27886425	28039514	Col5a1	collagen, type V, alpha 1 [Source:MGI Symbol;Acc:MGI:88457]
ENSMUSG00000025064	19	47662933	T/C	0.0402359	0.558612 0.250063 0.378855 0.205721 0.000000	47646344	47692094	Col17a1	collagen, type XVII, alpha 1 [Source:MGI Symbol;Acc:MGI:88450]
ENSMUSG00000025064	19	47662355	G/C	0.0463566	0.473642 0.250417 0.303123 0.111047 0.000000	47646344	47692094	Col17a1	collagen, type XVII, alpha 1 [Source:MGI Symbol;Acc:MGI:88450]
ENSMUSG00000025064	19	47662883	A/G	0.0387104	0.550289 0.257174 0.350031 0.198520 0.000002	47646344	47692094	Col17a1	collagen, type XVII, alpha 1 [Source:MGI Symbol;Acc:MGI:88450]
ENSMUSG00000071203	13	100245209	G/T	0.0414482	0.150000 0.200773 0.050168 0.100000 0.8	100211739	100246323	Naip5	NLR family, apoptosis inhibitory protein 5 [Source:MGI Symbol;Acc:MGI:1298220]
ENSMUSG00000071203	13	100245242	A/C	0.041676	0.150000 0.200773 0.050001 0.100000 0.799955	100211739	100246323	Naip5	NLR family, apoptosis inhibitory protein 5 [Source:MGI Symbol;Acc:MGI:1298220]
ENSMUSG00000028776	4	130166381	G/T	0.0426198	0.89847 0.897123 0.798366 0.550246 0.56961	130164454	130175122	Tinagl1	tubulointerstitial nephritis antigen-like 1 [Source:MGI Symbol;Acc:MGI:2137617]
ENSMUSG00000046093	4	123189069	C/T	0.00129226	0.153732 0.250000 0.200000 0.747923 0.696982	123183227	123194701	Hpcal4	hippocalcin-like 4 [Source:MGI Symbol;Acc:MGI:2157521]
ENSMUSG00000046093	4	123191029	C/A	0.00149732	0.106393 0.251781 0.247590 0.682349 0.675411	123183227	123194701	Hpcal4	hippocalcin-like 4 [Source:MGI Symbol;Acc:MGI:2157521]
ENSMUSG00000046093	4	123188889	C/T	0.021334	0.050000 0.000000 0.150000 0.494497 0.351183	123183227	123194701	Hpcal4	hippocalcin-like 4 [Source:MGI Symbol;Acc:MGI:2157521]
ENSMUSG00000046093	4	123194691	G/A	0.000629202	0.100004 0.205908 0.200000 0.749068 0.661606	123183227	123194701	Hpcal4	hippocalcin-like 4 [Source:MGI Symbol;Acc:MGI:2157521]
ENSMUSG00000046093	4	123189036	T/C	0.00108495	0.152510 0.250000 0.200000 0.75053 0.7	123183227	123194701	Hpcal4	hippocalcin-like 4 [Source:MGI Symbol;Acc:MGI:2157521]
ENSMUSG00000046093	4	123193632	G/C	0.0422776	0.448528 0.499227 0.194092 0.052573 0.200019	123183227	123194701	Hpcal4	hippocalcin-like 4 [Source:MGI Symbol;Acc:MGI:2157521]
ENSMUSG00000046093	4	123191564	G/A	0.00136731	0.106882 0.250004 0.251061 0.79903 0.605852	123183227	123194701	Hpcal4	hippocalcin-like 4 [Source:MGI Symbol;Acc:MGI:2157521]
ENSMUSG00000018920	11	70464459	G/C	0.0249357	0.200001 0.150002 0.400001 0.549629 0.545304	70453983	70459984	Cxcl16	chemokine (C-X-C motif) ligand 16 [Source:MGI Symbol;Acc:MGI:1932682]
ENSMUSG00000049154	11	58793066	T/C	0.0486819	0.579412 0.355976 0.250285 0.100232 0.200615	58792797	58801960	Fam183b	family with sequence similarity 183, member B [Source:MGI Symbol;Acc:MGI:1922679]
ENSMUSG00000040389	3	108624741	C/T	0.0109295	0.58537 0.742464 0.300000 0.453094 0.104963	108591279	108645719	Wdr47	WD repeat domain 47 [Source:MGI Symbol;Acc:MGI:2139593]
ENSMUSG00000040389	3	108627236	A/G	0.00590231	0.7 0.5 0.65 0.250000 0.100000	108591279	108645719	Wdr47	WD repeat domain 47 [Source:MGI Symbol;Acc:MGI:2139593]
ENSMUSG00000040389	3	108591550	T/G	0.00630822	0.699268 0.499629 0.651218 0.249859 0.106171	108591279	108645719	Wdr47	WD repeat domain 47 [Source:MGI Symbol;Acc:MGI:2139593]
ENSMUSG00000072487	15	73761363	A/G	0.0450626	0.480922 0.194318 0.300091 0.696862 0.700235	73761410	73839699	Mroh5	maestro heat-like repeat family member 5 [Source:MGI Symbol;Acc:MGI:2685474]
ENSMUSG00000072487	15	73761611	G/A	0.0240185	0.360554 0.194113 0.350000 0.649782 0.674625	73761410	73839699	Mroh5	maestro heat-like repeat family member 5 [Source:MGI Symbol;Acc:MGI:2685474]
ENSMUSG00000079304	6	128374702	G/A	0.0207352	0.200006 0.494497 0.523689 0.863936 0.599999	128375456	128385144	4933413G19Rik	RIKEN cDNA 4933413G19 gene [Source:MGI Symbol;Acc:MGI:1918399]
ENSMUSG00000028167	3	135296857	G/A	0.0317992	0.000011 0.050434 0.150737 0.273016 0.448665	135281221	135304426	Bdh2	3-hydroxybutyrate dehydrogenase, type 2 [Source:MGI Symbol;Acc:MGI:1917022]
ENSMUSG00000028167	3	135281181	T/C	0.0433694	0.000000 0.100052 0.199131 0.198534 0.498423	135281221	135304426	Bdh2	3-hydroxybutyrate dehydrogenase, type 2 [Source:MGI Symbol;Acc:MGI:1917022]
ENSMUSG00000041720	16	17363998	A/G	0.0201136	0.639244 0.600005 0.794436 0.350302 0.148853	17280351	17406314	Pi4ka	phosphatidylinositol 4-kinase, catalytic, alpha polypeptide [Source:MGI Symbol;Acc:MGI:2448506]
ENSMUSG00000078653	11	101286154	G/A	0.0330763	0.595938 0.250000 0.299999 0.049998 0.121722	101279012	101296317	Cntd1	cyclin N-terminal domain containing 1 [Source:MGI Symbol;Acc:MGI:1923965]
ENSMUSG00000028159	3	137931721	G/C	0.0313115	0.401388 0.599992 0.350000 0.199999 0.084755	137931007	137981545	Dapp1	dual adaptor for phosphotyrosine and 3-phosphoinositides 1 [Source:MGI Symbol;Acc:MGI:1347063]
ENSMUSG00000028159	3	137961356	C/T	0.0166548	0.289150 0.300000 0.6 0.65 0.700277	137931007	137981545	Dapp1	dual adaptor for phosphotyrosine and 3-phosphoinositides 1 [Source:MGI Symbol;Acc:MGI:1347063]
ENSMUSG00000028159	3	137931608	C/T	0.0383781	0.250000 0.545421 0.350000 0.000000 0.050000	137931007	137981545	Dapp1	dual adaptor for phosphotyrosine and 3-phosphoinositides 1 [Source:MGI Symbol;Acc:MGI:1347063]
ENSMUSG00000028159	3	137937882	G/A	0.00100411	0.649685 0.599999 0.350000 0.199853 0.050000	137931007	137981545	Dapp1	dual adaptor for phosphotyrosine and 3-phosphoinositides 1 [Source:MGI Symbol;Acc:MGI:1347063]
ENSMUSG00000028159	3	137931368	C/G	0.01331	0.55 0.6 0.350000 0.200000 0.149999	137931007	137981545	Dapp1	dual adaptor for phosphotyrosine and 3-phosphoinositides 1 [Source:MGI Symbol;Acc:MGI:1347063]
ENSMUSG00000028159	3	137926974	A/G	0.0339565	0.849674 0.649193 0.399731 0.226799 0.549998	137931007	137981545	Dapp1	dual adaptor for phosphotyrosine and 3-phosphoinositides 1 [Source:MGI Symbol;Acc:MGI:1347063]
ENSMUSG00000028159	3	137931046	T/C	0.00103799	0.75 0.6 0.350000 0.200000 0.150000	137931007	137981545	Dapp1	dual adaptor for phosphotyrosine and 3-phosphoinositides 1 [Source:MGI Symbol;Acc:MGI:1347063]
ENSMUSG00000028159	3	137940990	A/G	0.04366	0.250000 0.549839 0.350000 0.026863 0.050000	137931007	137981545	Dapp1	dual adaptor for phosphotyrosine and 3-phosphoinositides 1 [Source:MGI Symbol;Acc:MGI:1347063]
ENSMUSG00000028159	3	137931430	A/G	0.038598	0.451225 0.59183 0.350000 0.200000 0.148679	137931007	137981545	Dapp1	dual adaptor for phosphotyrosine and 3-phosphoinositides 1 [Source:MGI Symbol;Acc:MGI:1347063]
ENSMUSG00000028159	3	137939202	A/G	0.0107595	0.644793 0.504276 0.415676 0.200297 0.148905	137931007	137981545	Dapp1	dual adaptor for phosphotyrosine and 3-phosphoinositides 1 [Source:MGI Symbol;Acc:MGI:1347063]
ENSMUSG00000028159	3	137937861	A/C	0.00197761	0.599515 0.6 0.350000 0.199979 0.050000	137931007	137981545	Dapp1	dual adaptor for phosphotyrosine and 3-phosphoinositides 1 [Source:MGI Symbol;Acc:MGI:1347063]
ENSMUSG00000028159	3	137940985	C/G	0.0379482	0.250000 0.549839 0.350000 0.000004 0.050000	137931007	137981545	Dapp1	dual adaptor for phosphotyrosine and 3-phosphoinositides 1 [Source:MGI Symbol;Acc:MGI:1347063]
ENSMUSG00000028159	3	137981351	T/C	0.0311482	0.75 0.300851 0.600022 0.949996 0.9	137931007	137981545	Dapp1	dual adaptor for phosphotyrosine and 3-phosphoinositides 1 [Source:MGI Symbol;Acc:MGI:1347063]
ENSMUSG00000028159	3	137931698	A/C	0.0227259	0.400032 0.599869 0.350000 0.200000 0.051989	137931007	137981545	Dapp1	dual adaptor for phosphotyrosine and 3-phosphoinositides 1 [Source:MGI Symbol;Acc:MGI:1347063]
ENSMUSG00000045275	16	96158643	C/T	0.0424141	0.648322 0.250000 0.369679 0.200094 0.100000	96158407	96192257	Lca5l	Leber congenital amaurosis 5-like [Source:MGI Symbol;Acc:MGI:3041157]
ENSMUSG00000045275	16	96159173	C/G	0.0408936	0.647277 0.300001 0.350002 0.173205 0.151284	96158407	96192257	Lca5l	Leber congenital amaurosis 5-like [Source:MGI Symbol;Acc:MGI:3041157]
ENSMUSG00000045275	16	96185841	G/T	0.030757	0.85 0.350000 0.75 0.300000 0.250000	96158407	96192257	Lca5l	Leber congenital amaurosis 5-like [Source:MGI Symbol;Acc:MGI:3041157]
ENSMUSG00000105389	3	57651390	C/T	0.010201	0.112713 0.292669 0.346696 0.628636 0.600171	57654404	57655579	BB187690	expressed sequence BB187690 [Source:MGI Symbol;Acc:MGI:2140033]
ENSMUSG00000026249	1	79796797	A/G	0.0107433	0.697093 0.874887 0.799577 0.200723 0.451288	79794197	79861180	Serpine2	serine (or cysteine) peptidase inhibitor, clade E, member 2 [Source:MGI Symbol;Acc:MGI:101780]
ENSMUSG00000026249	1	79801307	G/A	0.0405643	0.549164 0.047405 0.049502 0.000000 0.000000	79794197	79861180	Serpine2	serine (or cysteine) peptidase inhibitor, clade E, member 2 [Source:MGI Symbol;Acc:MGI:101780]
ENSMUSG00000015222	1	66251856	C/A	0.0231013	0.100006 0.150070 0.150283 0.597786 0.436106	66175273	66442583	Map2	microtubule-associated protein 2 [Source:MGI Symbol;Acc:MGI:97175]
ENSMUSG00000015222	1	66441690	C/T	0.0270645	0.350139 0.253957 0.148910 0.692096 0.681814	66175273	66442583	Map2	microtubule-associated protein 2 [Source:MGI Symbol;Acc:MGI:97175]
ENSMUSG00000015222	1	66431379	A/G	0.00803936	0.550734 0.75 0.899999 0.249931 0.150005	66175273	66442583	Map2	microtubule-associated protein 2 [Source:MGI Symbol;Acc:MGI:97175]
ENSMUSG00000031789	8	95278073	T/C	0.0204522	0.489823 0.301271 0.350399 0.718544 0.851532	95239045	95306585	Cngb1	cyclic nucleotide gated channel beta 1 [Source:MGI Symbol;Acc:MGI:2664102]
ENSMUSG00000031789	8	95278433	A/G	0.0077426	0.499851 0.302492 0.350025 0.729552 0.94531	95239045	95306585	Cngb1	cyclic nucleotide gated channel beta 1 [Source:MGI Symbol;Acc:MGI:2664102]
ENSMUSG00000031789	8	95281331	A/G	0.0253755	0.6 0.300848 0.350000 0.7 0.95	95239045	95306585	Cngb1	cyclic nucleotide gated channel beta 1 [Source:MGI Symbol;Acc:MGI:2664102]
ENSMUSG00000031789	8	95281430	C/T	0.0255129	0.6 0.300000 0.350000 0.7 0.95	95239045	95306585	Cngb1	cyclic nucleotide gated channel beta 1 [Source:MGI Symbol;Acc:MGI:2664102]
ENSMUSG00000031789	8	95278261	C/T	0.00886377	0.5 0.300000 0.350000 0.7 0.94877	95239045	95306585	Cngb1	cyclic nucleotide gated channel beta 1 [Source:MGI Symbol;Acc:MGI:2664102]
ENSMUSG00000031789	8	95277626	G/C	0.0237051	0.500000 0.317539 0.349927 0.682467 0.888539	95239045	95306585	Cngb1	cyclic nucleotide gated channel beta 1 [Source:MGI Symbol;Acc:MGI:2664102]
ENSMUSG00000031789	8	95277632	T/C	0.0167772	0.500000 0.305728 0.349923 0.696982 0.899481	95239045	95306585	Cngb1	cyclic nucleotide gated channel beta 1 [Source:MGI Symbol;Acc:MGI:2664102]
ENSMUSG00000031789	8	95281642	A/G	0.0261479	0.6 0.300486 0.350000 0.699998 0.95	95239045	95306585	Cngb1	cyclic nucleotide gated channel beta 1 [Source:MGI Symbol;Acc:MGI:2664102]
ENSMUSG00000031789	8	95281261	T/G	0.0423621	0.601341 0.300020 0.350000 0.699714 0.899189	95239045	95306585	Cngb1	cyclic nucleotide gated channel beta 1 [Source:MGI Symbol;Acc:MGI:2664102]
ENSMUSG00000031789	8	95281751	T/G	0.0474733	0.527953 0.350001 0.350029 0.707487 0.848486	95239045	95306585	Cngb1	cyclic nucleotide gated channel beta 1 [Source:MGI Symbol;Acc:MGI:2664102]
ENSMUSG00000031789	8	95281601	G/T	0.0256362	0.599998 0.300000 0.350000 0.69834 0.95	95239045	95306585	Cngb1	cyclic nucleotide gated channel beta 1 [Source:MGI Symbol;Acc:MGI:2664102]
ENSMUSG00000031789	8	95281382	G/A	0.0249387	0.599999 0.300000 0.350000 0.7 0.95	95239045	95306585	Cngb1	cyclic nucleotide gated channel beta 1 [Source:MGI Symbol;Acc:MGI:2664102]
ENSMUSG00000031789	8	95283989	A/G	0.0417182	0.599592 0.300006 0.350016 0.699847 0.899644	95239045	95306585	Cngb1	cyclic nucleotide gated channel beta 1 [Source:MGI Symbol;Acc:MGI:2664102]
ENSMUSG00000031789	8	95278269	T/C	0.00885098	0.500000 0.300000 0.350000 0.7 0.949948	95239045	95306585	Cngb1	cyclic nucleotide gated channel beta 1 [Source:MGI Symbol;Acc:MGI:2664102]
ENSMUSG00000031789	8	95281626	A/G	0.0253372	0.588983 0.300000 0.350000 0.687026 0.95	95239045	95306585	Cngb1	cyclic nucleotide gated channel beta 1 [Source:MGI Symbol;Acc:MGI:2664102]
ENSMUSG00000031789	8	95284121	T/C	0.0166649	0.549352 0.300000 0.350000 0.689487 0.947535	95239045	95306585	Cngb1	cyclic nucleotide gated channel beta 1 [Source:MGI Symbol;Acc:MGI:2664102]
ENSMUSG00000031789	8	95281735	T/C	0.0247122	0.548859 0.350804 0.350008 0.695188 0.944924	95239045	95306585	Cngb1	cyclic nucleotide gated channel beta 1 [Source:MGI Symbol;Acc:MGI:2664102]
ENSMUSG00000031789	8	95281521	G/A	0.026945	0.6 0.300000 0.350000 0.7 0.95	95239045	95306585	Cngb1	cyclic nucleotide gated channel beta 1 [Source:MGI Symbol;Acc:MGI:2664102]
ENSMUSG00000031789	8	95278225	G/C	0.0153339	0.500000 0.300000 0.350000 0.7 0.899666	95239045	95306585	Cngb1	cyclic nucleotide gated channel beta 1 [Source:MGI Symbol;Acc:MGI:2664102]
ENSMUSG00000031789	8	95278416	A/G	0.0147368	0.500004 0.300642 0.350013 0.69966 0.905037	95239045	95306585	Cngb1	cyclic nucleotide gated channel beta 1 [Source:MGI Symbol;Acc:MGI:2664102]
ENSMUSG00000013662	19	32701714	G/A	0.0107594	0.050025 0.050879 0.299258 0.250183 0.606779	32672563	32712298	Atad1	ATPase family, AAA domain containing 1 [Source:MGI Symbol;Acc:MGI:1915229]
ENSMUSG00000032572	9	106013889	G/A	0.0149835	0.483223 0.399097 0.497324 0.852784 0.849841	105989454	106096783	Col6a4	collagen, type VI, alpha 4 [Source:MGI Symbol;Acc:MGI:1915803]
ENSMUSG00000032572	9	106003360	C/T	0.0311765	0.349964 0.500292 0.597942 0.795995 0.754601	105989454	106096783	Col6a4	collagen, type VI, alpha 4 [Source:MGI Symbol;Acc:MGI:1915803]
ENSMUSG00000055639	14	97827583	A/G	0.0189519	0.350137 0.306813 0.549679 0.740595 0.698456	97786853	98169765	Dach1	dachshund 1 (Drosophila) [Source:MGI Symbol;Acc:MGI:1277991]
ENSMUSG00000046438	7	33744055	T/C	0.0337004	0.85 1 0.9 0.65 0.5	33737190	33739312	Scgb2b24	secretoglobin, family 2B, member 24 [Source:MGI Symbol;Acc:MGI:2655741]
ENSMUSG00000058119	6	41396057	A/G	0.015642	0.55 0.549845 0.399996 0.200389 0.124526	41392356	41397230	Gm5771	predicted gene 5771 [Source:MGI Symbol;Acc:MGI:3646222]
ENSMUSG00000058119	6	41396054	G/A	0.0161946	0.55 0.549845 0.399985 0.200389 0.127788	41392356	41397230	Gm5771	predicted gene 5771 [Source:MGI Symbol;Acc:MGI:3646222]
ENSMUSG00000058119	6	41396014	G/A	0.0279194	0.349923 0.549653 0.349999 0.100087 0.051274	41392356	41397230	Gm5771	predicted gene 5771 [Source:MGI Symbol;Acc:MGI:3646222]
ENSMUSG00000028085	3	85613701	G/C	0.0487219	0.455331 0.050074 0.100642 0.5118 0.697358	85574119	85655622	Gatb	glutamyl-tRNA(Gln) amidotransferase, subunit B [Source:MGI Symbol;Acc:MGI:2442496]
ENSMUSG00000038732	13	30226335	C/T	0.0416598	0.300002 0.250000 0.348304 0.200000 0.899998	30136498	30246717	Mboat1	membrane bound O-acyltransferase domain containing 1 [Source:MGI Symbol;Acc:MGI:2387184]
ENSMUSG00000065319	17	84628532	G/A	0.0200234	0.85 0.150052 0.450000 0.265409 0.100000	84624402	84624510	Gm26066	predicted gene, 26066 [Source:MGI Symbol;Acc:MGI:5455843]
ENSMUSG00000040520	4	26327225	G/T	0.0497363	0.649854 0.096602 0.141826 0.150007 0.050331	26324506	26346891	Manea	mannosidase, endo-alpha [Source:MGI Symbol;Acc:MGI:2444484]
ENSMUSG00000040520	4	26340323	G/A	0.0300551	0.63112 0.489361 0.447827 0.376671 0.102044	26324506	26346891	Manea	mannosidase, endo-alpha [Source:MGI Symbol;Acc:MGI:2444484]
ENSMUSG00000040520	4	26340319	T/A	0.0332098	0.642326 0.489362 0.448288 0.395514 0.111277	26324506	26346891	Manea	mannosidase, endo-alpha [Source:MGI Symbol;Acc:MGI:2444484]
ENSMUSG00000040520	4	26340634	A/G	0.0180711	0.7 0.5 0.523742 0.400004 0.112727	26324506	26346891	Manea	mannosidase, endo-alpha [Source:MGI Symbol;Acc:MGI:2444484]
ENSMUSG00000040520	4	26326648	A/G	0.0406087	0.666669 0.100000 0.100000 0.150000 0.050000	26324506	26346891	Manea	mannosidase, endo-alpha [Source:MGI Symbol;Acc:MGI:2444484]
ENSMUSG00000040520	4	26326422	T/C	0.0300918	0.699104 0.100000 0.100000 0.150000 0.050000	26324506	26346891	Manea	mannosidase, endo-alpha [Source:MGI Symbol;Acc:MGI:2444484]
ENSMUSG00000040520	4	26340361	T/C	0.0163635	0.699616 0.452623 0.451647 0.350471 0.101333	26324506	26346891	Manea	mannosidase, endo-alpha [Source:MGI Symbol;Acc:MGI:2444484]
ENSMUSG00000040520	4	26325503	G/T	0.00422232	0.791348 0.549909 0.65 0.400616 0.103045	26324506	26346891	Manea	mannosidase, endo-alpha [Source:MGI Symbol;Acc:MGI:2444484]
ENSMUSG00000040520	4	26340517	G/A	0.0171636	0.7 0.500000 0.55 0.400012 0.100007	26324506	26346891	Manea	mannosidase, endo-alpha [Source:MGI Symbol;Acc:MGI:2444484]
ENSMUSG00000089945	4	57856100	G/A	0.039628	0.549811 0.200097 0.000000 0.100003 0.050003	57568179	57896984	Pakap	paralemmin A kinase anchor protein [Source:MGI Symbol;Acc:MGI:5141924]
ENSMUSG00000041483	1	136629125	T/C	0.0134137	1 0.69999 0.95 0.400000 0.499904	136624901	136630053	Zfp281	zinc finger protein 281 [Source:MGI Symbol;Acc:MGI:3029290]
ENSMUSG00000042364	13	113617310	C/T	0.046364	0.449998 0.53079 0.353086 0.050198 0.223542	113592180	113618564	Snx18	sorting nexin 18 [Source:MGI Symbol;Acc:MGI:2137642]
ENSMUSG00000034473	16	35361459	C/T	0.0344039	0.732354 0.497637 0.458329 0.402344 0.200796	35311131	35363918	Sec22a	SEC22 homolog A, vesicle trafficking protein [Source:MGI Symbol;Acc:MGI:2447876]
ENSMUSG00000021091	12	104406699	A/G	0.0272098	0.111223 0.349956 0.150008 0.403250 0.710494	104406729	104414329	Serpina3n	serine (or cysteine) peptidase inhibitor, clade A, member 3N [Source:MGI Symbol;Acc:MGI:105045]
ENSMUSG00000097761	3	131320257	G/A	0.0283553	0.050000 0.300000 0.85 0.500000 0.500000	131302643	131316661	4930534D22Rik	RIKEN cDNA 4930534D22 gene [Source:MGI Symbol;Acc:MGI:1925437]
ENSMUSG00000087512	11	7178156	G/A	0.00154346	0.000000 0.000000 0.000000 0.150000 0.75	7183153	7186290	Gm11985	predicted gene 11985 [Source:MGI Symbol;Acc:MGI:3650614]
ENSMUSG00000037119	15	58447509	T/C	0.0346049	0.60003 0.000000 0.000000 0.000000 0.000000	58415468	58457801	D15Ertd621e	DNA segment, Chr 15, ERATO Doi 621, expressed [Source:MGI Symbol;Acc:MGI:1277178]
ENSMUSG00000037119	15	58431370	G/A	0.0218098	0.698844 0.750399 0.60783 0.549985 0.208142	58415468	58457801	D15Ertd621e	DNA segment, Chr 15, ERATO Doi 621, expressed [Source:MGI Symbol;Acc:MGI:1277178]
ENSMUSG00000037119	15	58452791	T/G	0.0273432	0.000000 0.000000 0.000000 0.250000 0.449044	58415468	58457801	D15Ertd621e	DNA segment, Chr 15, ERATO Doi 621, expressed [Source:MGI Symbol;Acc:MGI:1277178]
ENSMUSG00000037119	15	58427023	T/C	0.00568452	0.623033 0.350834 0.254054 0.154779 0.000000	58415468	58457801	D15Ertd621e	DNA segment, Chr 15, ERATO Doi 621, expressed [Source:MGI Symbol;Acc:MGI:1277178]
ENSMUSG00000037119	15	58453179	C/G	0.0127438	0.698685 0.000000 0.000000 0.000000 0.000000	58415468	58457801	D15Ertd621e	DNA segment, Chr 15, ERATO Doi 621, expressed [Source:MGI Symbol;Acc:MGI:1277178]
ENSMUSG00000037119	15	58426918	T/C	0.0102061	0.59788 0.359363 0.251072 0.202543 0.000000	58415468	58457801	D15Ertd621e	DNA segment, Chr 15, ERATO Doi 621, expressed [Source:MGI Symbol;Acc:MGI:1277178]
ENSMUSG00000037119	15	58429895	A/G	0.0223038	0.7 0.8 0.55 0.55 0.250000	58415468	58457801	D15Ertd621e	DNA segment, Chr 15, ERATO Doi 621, expressed [Source:MGI Symbol;Acc:MGI:1277178]
ENSMUSG00000037119	15	58427025	T/A	0.00516219	0.623033 0.360224 0.254046 0.154779 0.000000	58415468	58457801	D15Ertd621e	DNA segment, Chr 15, ERATO Doi 621, expressed [Source:MGI Symbol;Acc:MGI:1277178]
ENSMUSG00000037119	15	58429748	C/T	0.0227506	0.649601 0.752219 0.571913 0.549995 0.167769	58415468	58457801	D15Ertd621e	DNA segment, Chr 15, ERATO Doi 621, expressed [Source:MGI Symbol;Acc:MGI:1277178]
ENSMUSG00000066392	12	90168811	C/G	0.0355893	0.343755 0.745589 0.722702 0.200094 0.129677	88722876	90334935	Nrxn3	neurexin III [Source:MGI Symbol;Acc:MGI:1096389]
ENSMUSG00000066392	12	90168915	T/C	0.0308743	0.300004 0.794433 0.800355 0.200000 0.100339	88722876	90334935	Nrxn3	neurexin III [Source:MGI Symbol;Acc:MGI:1096389]
ENSMUSG00000052303	7	47185808	A/G	0.0383781	0.300188 0.652729 0.553192 0.100000 0.100000	47185707	47204920	Mrgpra6	MAS-related GPR, member A6 [Source:MGI Symbol;Acc:MGI:3033107]
ENSMUSG00000052303	7	47188910	A/G	0.0154338	0.349993 0.705963 0.550034 0.100006 0.100006	47185707	47204920	Mrgpra6	MAS-related GPR, member A6 [Source:MGI Symbol;Acc:MGI:3033107]
ENSMUSG00000052303	7	47189144	G/T	0.0394153	0.302187 0.649743 0.59054 0.100000 0.100000	47185707	47204920	Mrgpra6	MAS-related GPR, member A6 [Source:MGI Symbol;Acc:MGI:3033107]
ENSMUSG00000052303	7	47188742	G/A	0.0127484	0.331395 0.75 0.548073 0.100000 0.100003	47185707	47204920	Mrgpra6	MAS-related GPR, member A6 [Source:MGI Symbol;Acc:MGI:3033107]
ENSMUSG00000052303	7	47185948	T/C	0.00456773	0.509837 0.7 0.549999 0.100000 0.150000	47185707	47204920	Mrgpra6	MAS-related GPR, member A6 [Source:MGI Symbol;Acc:MGI:3033107]
ENSMUSG00000052303	7	47189042	C/T	0.000778155	0.370550 0.100001 0.414791 0.7 0.849999	47185707	47204920	Mrgpra6	MAS-related GPR, member A6 [Source:MGI Symbol;Acc:MGI:3033107]
ENSMUSG00000052303	7	47189028	T/G	0.0155395	0.316368 0.749965 0.567827 0.100000 0.100000	47185707	47204920	Mrgpra6	MAS-related GPR, member A6 [Source:MGI Symbol;Acc:MGI:3033107]
ENSMUSG00000052303	7	47188831	T/C	0.0112392	0.349999 0.749405 0.599696 0.100000 0.100024	47185707	47204920	Mrgpra6	MAS-related GPR, member A6 [Source:MGI Symbol;Acc:MGI:3033107]
ENSMUSG00000052303	7	47185749	C/T	0.0354385	0.300000 0.650475 0.404451 0.100000 0.100001	47185707	47204920	Mrgpra6	MAS-related GPR, member A6 [Source:MGI Symbol;Acc:MGI:3033107]
ENSMUSG00000052303	7	47188795	C/T	0.011062	0.348304 0.75 0.549771 0.100000 0.100101	47185707	47204920	Mrgpra6	MAS-related GPR, member A6 [Source:MGI Symbol;Acc:MGI:3033107]
ENSMUSG00000052303	7	47185557	C/T	0.0118889	0.347332 0.749257 0.59296 0.102983 0.100005	47185707	47204920	Mrgpra6	MAS-related GPR, member A6 [Source:MGI Symbol;Acc:MGI:3033107]
ENSMUSG00000052303	7	47189143	T/C	0.00810013	0.504825 0.649595 0.58508 0.100000 0.150001	47185707	47204920	Mrgpra6	MAS-related GPR, member A6 [Source:MGI Symbol;Acc:MGI:3033107]
ENSMUSG00000052303	7	47188968	T/C	0.0107818	0.349651 0.749992 0.557191 0.100000 0.100000	47185707	47204920	Mrgpra6	MAS-related GPR, member A6 [Source:MGI Symbol;Acc:MGI:3033107]
ENSMUSG00000052303	7	47185745	G/C	0.0354343	0.300000 0.650475 0.405197 0.100000 0.100003	47185707	47204920	Mrgpra6	MAS-related GPR, member A6 [Source:MGI Symbol;Acc:MGI:3033107]
ENSMUSG00000052303	7	47188747	G/A	0.000458774	0.354245 0.250000 0.448458 0.9 0.849979	47185707	47204920	Mrgpra6	MAS-related GPR, member A6 [Source:MGI Symbol;Acc:MGI:3033107]
ENSMUSG00000052303	7	47189367	C/T	0.0166542	0.350000 0.703921 0.649461 0.100021 0.100000	47185707	47204920	Mrgpra6	MAS-related GPR, member A6 [Source:MGI Symbol;Acc:MGI:3033107]
ENSMUSG00000052303	7	47189233	G/A	0.0124093	0.350000 0.740992 0.612402 0.100000 0.100000	47185707	47204920	Mrgpra6	MAS-related GPR, member A6 [Source:MGI Symbol;Acc:MGI:3033107]
ENSMUSG00000052303	7	47185794	T/C	0.0394168	0.300000 0.651599 0.587178 0.100000 0.100000	47185707	47204920	Mrgpra6	MAS-related GPR, member A6 [Source:MGI Symbol;Acc:MGI:3033107]
ENSMUSG00000052303	7	47189153	T/C	0.0375524	0.300525 0.649867 0.560394 0.100000 0.100000	47185707	47204920	Mrgpra6	MAS-related GPR, member A6 [Source:MGI Symbol;Acc:MGI:3033107]
ENSMUSG00000052303	7	47185607	G/A	0.0178153	0.304097 0.743901 0.457481 0.100000 0.100000	47185707	47204920	Mrgpra6	MAS-related GPR, member A6 [Source:MGI Symbol;Acc:MGI:3033107]
ENSMUSG00000052303	7	47189293	T/C	0.0117723	0.349998 0.749877 0.697797 0.100000 0.100000	47185707	47204920	Mrgpra6	MAS-related GPR, member A6 [Source:MGI Symbol;Acc:MGI:3033107]
ENSMUSG00000052303	7	47189307	C/T	0.0122657	0.349136 0.748083 0.696188 0.100000 0.100000	47185707	47204920	Mrgpra6	MAS-related GPR, member A6 [Source:MGI Symbol;Acc:MGI:3033107]
ENSMUSG00000025189	19	43441845	T/C	0.0207105	0.85 0.650004 0.650149 0.658917 0.200006	43440436	43497212	Cnnm1	cyclin M1 [Source:MGI Symbol;Acc:MGI:1891366]
ENSMUSG00000025189	19	43472555	C/A	0.0496126	0.299994 0.849562 0.649501 0.351603 0.100668	43440436	43497212	Cnnm1	cyclin M1 [Source:MGI Symbol;Acc:MGI:1891366]
ENSMUSG00000045763	15	25364685	G/A	0.0479011	0.100943 0.499366 0.150006 0.250000 0.849999	25363285	25413764	Basp1	brain abundant, membrane attached signal protein 1 [Source:MGI Symbol;Acc:MGI:1917600]
ENSMUSG00000032504	9	113651643	C/G	0.0439518	0.8 0.85 0.9 0.6 0.400000	113651744	113708259	Pdcd6ip	programmed cell death 6 interacting protein [Source:MGI Symbol;Acc:MGI:1333753]
ENSMUSG00000032504	9	113654161	G/A	0.00851615	0.539811 0.699996 0.7 0.350000 0.054829	113651744	113708259	Pdcd6ip	programmed cell death 6 interacting protein [Source:MGI Symbol;Acc:MGI:1333753]
ENSMUSG00000032504	9	113689510	C/G	0.00487111	0.649999 0.700006 0.7 0.371901 0.100000	113651744	113708259	Pdcd6ip	programmed cell death 6 interacting protein [Source:MGI Symbol;Acc:MGI:1333753]
ENSMUSG00000032504	9	113652396	G/A	0.0222473	0.550101 0.650374 0.711378 0.367412 0.099534	113651744	113708259	Pdcd6ip	programmed cell death 6 interacting protein [Source:MGI Symbol;Acc:MGI:1333753]
ENSMUSG00000032504	9	113652661	G/A	0.0117357	0.549943 0.699988 0.722142 0.350019 0.094081	113651744	113708259	Pdcd6ip	programmed cell death 6 interacting protein [Source:MGI Symbol;Acc:MGI:1333753]
ENSMUSG00000032504	9	113652160	T/C	0.0316359	0.55 0.500000 0.476406 0.350000 0.050000	113651744	113708259	Pdcd6ip	programmed cell death 6 interacting protein [Source:MGI Symbol;Acc:MGI:1333753]
ENSMUSG00000009013	5	115298173	C/T	0.0219049	0.000000 0.000000 0.055070 0.150022 0.535217	115297110	115300999	Dynll1	dynein light chain LC8-type 1 [Source:MGI Symbol;Acc:MGI:1861457]
ENSMUSG00000049090	18	84095392	G/A	0.0262469	0.288419 0.000000 0.153572 0.299999 0.694369	84088158	84097514	Zadh2	zinc binding alcohol dehydrogenase, domain containing 2 [Source:MGI Symbol;Acc:MGI:2444835]
ENSMUSG00000069302	13	22035261	G/A	0.0387288	0.200007 1 0.899595 0.85 0.9	22035164	22035568	Hist1h2ah	histone cluster 1, H2ah [Source:MGI Symbol;Acc:MGI:2448295]
ENSMUSG00000048520	5	21519212	C/T	0.0429256	0.607568 0.75662 0.65 0.547166 0.188424	21483847	21645634	Fbxl13	F-box and leucine-rich repeat protein 13 [Source:MGI Symbol;Acc:MGI:2443416]
ENSMUSG00000048520	5	21519430	A/G	0.0469197	0.749994 0.849929 0.74899 0.659816 0.325985	21483847	21645634	Fbxl13	F-box and leucine-rich repeat protein 13 [Source:MGI Symbol;Acc:MGI:2443416]
ENSMUSG00000038738	7	44326318	T/A	0.0132432	1 0.9 0.600013 0.5 0.604172	44310253	44360572	Shank1	SH3/ankyrin domain gene 1 [Source:MGI Symbol;Acc:MGI:3613677]
ENSMUSG00000038738	7	44353472	T/C	0.026441	0.999998 0.854005 0.656365 0.474057 0.648357	44310253	44360572	Shank1	SH3/ankyrin domain gene 1 [Source:MGI Symbol;Acc:MGI:3613677]
ENSMUSG00000025006	19	40344262	A/G	0.044867	0.300000 0.100000 0.050000 0.350000 0.7	40295049	40402267	Sorbs1	sorbin and SH3 domain containing 1 [Source:MGI Symbol;Acc:MGI:700014]
ENSMUSG00000025006	19	40352303	G/A	0.0169455	0.701577 0.797207 0.396005 0.298369 0.400581	40295049	40402267	Sorbs1	sorbin and SH3 domain containing 1 [Source:MGI Symbol;Acc:MGI:700014]
ENSMUSG00000025006	19	40349747	A/G	0.0279565	0.111285 0.79961 0.400008 0.101071 0.000000	40295049	40402267	Sorbs1	sorbin and SH3 domain containing 1 [Source:MGI Symbol;Acc:MGI:700014]
ENSMUSG00000025006	19	40349746	C/T	0.034316	0.092458 0.798851 0.400009 0.100004 0.000000	40295049	40402267	Sorbs1	sorbin and SH3 domain containing 1 [Source:MGI Symbol;Acc:MGI:700014]
ENSMUSG00000019893	10	52050812	C/T	0.00140154	0.000000 0.150120 0.190450 0.599872 0.557738	52045721	52195244	Ros1	Ros1 proto-oncogene [Source:MGI Symbol;Acc:MGI:97999]
ENSMUSG00000019893	10	52050852	A/C	0.00389937	0.350000 0.201807 0.150029 0.735263 0.782957	52045721	52195244	Ros1	Ros1 proto-oncogene [Source:MGI Symbol;Acc:MGI:97999]
ENSMUSG00000019893	10	52045783	G/C	0.00111038	0.000000 0.196271 0.149998 0.550904 0.647969	52045721	52195244	Ros1	Ros1 proto-oncogene [Source:MGI Symbol;Acc:MGI:97999]
ENSMUSG00000019893	10	52045964	A/G	0.00253836	0.100668 0.151941 0.150025 0.552369 0.649987	52045721	52195244	Ros1	Ros1 proto-oncogene [Source:MGI Symbol;Acc:MGI:97999]
ENSMUSG00000019893	10	52045665	G/A	0.00933933	0.100278 0.150062 0.158724 0.551875 0.553379	52045721	52195244	Ros1	Ros1 proto-oncogene [Source:MGI Symbol;Acc:MGI:97999]
ENSMUSG00000019893	10	52045744	A/G	0.00132809	0.000000 0.150044 0.149874 0.550236 0.600769	52045721	52195244	Ros1	Ros1 proto-oncogene [Source:MGI Symbol;Acc:MGI:97999]
ENSMUSG00000045174	1	34587241	C/G	0.0189292	0.398886 0.301289 0.537463 0.649594 0.803181	34579657	34590944	Amer3	APC membrane recruitment 3 [Source:MGI Symbol;Acc:MGI:3026939]
ENSMUSG00000045174	1	34588334	C/T	0.0175302	0.350000 0.392942 0.550972 0.62097 0.849966	34579657	34590944	Amer3	APC membrane recruitment 3 [Source:MGI Symbol;Acc:MGI:3026939]
ENSMUSG00000045174	1	34586844	T/G	0.0477107	0.578798 0.146473 0.152758 0.088008 0.053271	34579657	34590944	Amer3	APC membrane recruitment 3 [Source:MGI Symbol;Acc:MGI:3026939]
ENSMUSG00000049971	5	127706874	G/T	0.00401991	0.000000 0.000000 0.263384 0.100944 0.696217	127632262	127709374	Glt1d1	glycosyltransferase 1 domain containing 1 [Source:MGI Symbol;Acc:MGI:2442755]
ENSMUSG00000029436	5	129594793	A/C	0.00339618	0.154801 0.198092 0.461758 0.546859 0.705774	129584169	129611099	Mmp17	matrix metallopeptidase 17 [Source:MGI Symbol;Acc:MGI:1346076]
ENSMUSG00000023073	8	5088988	A/G	0.035172	0.6 0.000000 0.000000 0.000000 0.000000	5083219	5105351	Slc10a2	solute carrier family 10, member 2 [Source:MGI Symbol;Acc:MGI:1201406]
ENSMUSG00000074505	9	15922632	A/G	0.0425811	0.949674 0.800028 0.899862 0.549525 0.540115	15910205	16378231	Fat3	FAT atypical cadherin 3 [Source:MGI Symbol;Acc:MGI:2444314]
ENSMUSG00000043029	11	73293915	A/T	0.0454158	0.749735 0.591609 0.548709 0.349906 0.350405	73267388	73300363	Trpv3	transient receptor potential cation channel, subfamily V, member 3 [Source:MGI Symbol;Acc:MGI:2181407]
ENSMUSG00000043029	11	73291758	G/A	0.0266031	0.69606 0.690377 0.453441 0.300090 0.352631	73267388	73300363	Trpv3	transient receptor potential cation channel, subfamily V, member 3 [Source:MGI Symbol;Acc:MGI:2181407]
ENSMUSG00000043029	11	73299022	C/T	0.0450866	0.930081 0.91449 0.850854 0.649538 0.549989	73267388	73300363	Trpv3	transient receptor potential cation channel, subfamily V, member 3 [Source:MGI Symbol;Acc:MGI:2181407]
ENSMUSG00000043029	11	73283837	A/G	0.0447573	0.835962 0.704725 0.559055 0.450030 0.450229	73267388	73300363	Trpv3	transient receptor potential cation channel, subfamily V, member 3 [Source:MGI Symbol;Acc:MGI:2181407]
ENSMUSG00000043029	11	73277803	C/T	0.0121314	0.845167 0.599983 0.599083 0.299996 0.350001	73267388	73300363	Trpv3	transient receptor potential cation channel, subfamily V, member 3 [Source:MGI Symbol;Acc:MGI:2181407]
ENSMUSG00000043029	11	73299847	C/A	0.0437155	0.9473 1 0.94992 0.7 0.587636	73267388	73300363	Trpv3	transient receptor potential cation channel, subfamily V, member 3 [Source:MGI Symbol;Acc:MGI:2181407]
ENSMUSG00000043029	11	73291760	G/A	0.0260431	0.695776 0.689439 0.453502 0.300248 0.350741	73267388	73300363	Trpv3	transient receptor potential cation channel, subfamily V, member 3 [Source:MGI Symbol;Acc:MGI:2181407]
ENSMUSG00000043029	11	73291753	G/A	0.0195201	0.729306 0.686418 0.474378 0.300299 0.350316	73267388	73300363	Trpv3	transient receptor potential cation channel, subfamily V, member 3 [Source:MGI Symbol;Acc:MGI:2181407]
ENSMUSG00000043029	11	73293895	G/A	0.0417182	0.747842 0.601016 0.542971 0.339895 0.353099	73267388	73300363	Trpv3	transient receptor potential cation channel, subfamily V, member 3 [Source:MGI Symbol;Acc:MGI:2181407]
ENSMUSG00000043029	11	73295328	C/T	0.0353106	0.773365 0.601864 0.561868 0.349995 0.355896	73267388	73300363	Trpv3	transient receptor potential cation channel, subfamily V, member 3 [Source:MGI Symbol;Acc:MGI:2181407]
ENSMUSG00000043029	11	73299132	C/T	0.0457383	0.943058 0.947612 0.899797 0.699833 0.549656	73267388	73300363	Trpv3	transient receptor potential cation channel, subfamily V, member 3 [Source:MGI Symbol;Acc:MGI:2181407]
ENSMUSG00000043029	11	73289196	T/C	0.0401244	0.841632 0.59997 0.550049 0.395773 0.403786	73267388	73300363	Trpv3	transient receptor potential cation channel, subfamily V, member 3 [Source:MGI Symbol;Acc:MGI:2181407]
ENSMUSG00000043029	11	73297634	C/T	0.0295923	0.8 0.593766 0.6 0.350000 0.350000	73267388	73300363	Trpv3	transient receptor potential cation channel, subfamily V, member 3 [Source:MGI Symbol;Acc:MGI:2181407]
ENSMUSG00000027748	3	54299231	T/C	0.03183	0.67349 0.399699 0.450000 0.051717 0.300001	54156035	54318471	Trpc4	transient receptor potential cation channel, subfamily C, member 4 [Source:MGI Symbol;Acc:MGI:109525]
ENSMUSG00000027748	3	54315759	C/T	0.0119108	0.648351 0.350058 0.540758 0.102588 0.100104	54156035	54318471	Trpc4	transient receptor potential cation channel, subfamily C, member 4 [Source:MGI Symbol;Acc:MGI:109525]
ENSMUSG00000022802	16	33123652	T/C	0.0416909	0.773837 0.405990 0.550889 0.300415 0.256966	33062521	33127695	Lmln	leishmanolysin-like (metallopeptidase M8 family) [Source:MGI Symbol;Acc:MGI:2444736]
ENSMUSG00000022802	16	33125498	A/G	0.0290103	0.898611 1 0.9 0.848946 0.400001	33062521	33127695	Lmln	leishmanolysin-like (metallopeptidase M8 family) [Source:MGI Symbol;Acc:MGI:2444736]
ENSMUSG00000043773	9	121937972	C/T	0.000625392	0.337253 0.287056 0.249038 0.750625 0.947924	121938135	121947014	1700048O20Rik	RIKEN cDNA 1700048O20 gene [Source:MGI Symbol;Acc:MGI:1920637]
ENSMUSG00000087854	12	105646616	A/G	0.0041136	0.793625 0.000000 0.000001 0.000000 0.000000	105645843	105645971	Gm22790	predicted gene, 22790 [Source:MGI Symbol;Acc:MGI:5452567]
ENSMUSG00000087854	12	105649755	C/A	0.0142066	0.747205 0.000000 0.000000 0.000010 0.057345	105645843	105645971	Gm22790	predicted gene, 22790 [Source:MGI Symbol;Acc:MGI:5452567]
ENSMUSG00000087854	12	105646620	G/A	0.00422232	0.793632 0.000000 0.000000 0.000000 0.000000	105645843	105645971	Gm22790	predicted gene, 22790 [Source:MGI Symbol;Acc:MGI:5452567]
ENSMUSG00000087854	12	105648874	G/T	0.00950774	0.757927 0.000000 0.000000 0.047838 0.000006	105645843	105645971	Gm22790	predicted gene, 22790 [Source:MGI Symbol;Acc:MGI:5452567]
ENSMUSG00000087854	12	105641197	T/C	0.0210143	0.704278 0.153361 0.050681 0.249075 0.000000	105645843	105645971	Gm22790	predicted gene, 22790 [Source:MGI Symbol;Acc:MGI:5452567]
ENSMUSG00000087854	12	105648908	T/A	0.0195133	0.675959 0.000000 0.000001 0.026812 0.000000	105645843	105645971	Gm22790	predicted gene, 22790 [Source:MGI Symbol;Acc:MGI:5452567]
ENSMUSG00000087854	12	105648911	C/G	0.0162945	0.694109 0.000000 0.000000 0.026769 0.000000	105645843	105645971	Gm22790	predicted gene, 22790 [Source:MGI Symbol;Acc:MGI:5452567]
ENSMUSG00000067219	5	72647818	G/T	0.0468644	0.050217 0.050087 0.200831 0.048565 0.599951	72647795	72671078	Nipal1	NIPA-like domain containing 1 [Source:MGI Symbol;Acc:MGI:1917951]
ENSMUSG00000029198	5	36473829	G/C	0.0345793	0.200000 0.7 0.400000 0.150000 0.000000	36464998	36474080	Grpel1	GrpE-like 1, mitochondrial [Source:MGI Symbol;Acc:MGI:1334417]
ENSMUSG00000027469	2	152869702	C/T	0.0437555	0.625762 0.000000 0.000000 0.000000 0.050000	152847964	152895321	Tpx2	TPX2, microtubule-associated protein homolog (Xenopus laevis) [Source:MGI Symbol;Acc:MGI:1919369]
ENSMUSG00000034858	9	75031417	C/T	0.00988863	0.75 0.55 0.300002 0.403866 0.150000	74953053	75032468	Fam214a	family with sequence similarity 214, member A [Source:MGI Symbol;Acc:MGI:2387648]
ENSMUSG00000034858	9	75031432	A/G	0.0131504	0.75 0.55 0.300000 0.445952 0.150003	74953053	75032468	Fam214a	family with sequence similarity 214, member A [Source:MGI Symbol;Acc:MGI:2387648]
ENSMUSG00000063052	3	158068278	C/T	0.027956	0.100000 0.000000 0.000000 0.050000 0.680127	158036662	158068487	Lrrc40	leucine rich repeat containing 40 [Source:MGI Symbol;Acc:MGI:1914394]
ENSMUSG00000063052	3	158058763	C/T	0.0446984	0.300000 0.000000 0.000000 0.017860 0.85	158036662	158068487	Lrrc40	leucine rich repeat containing 40 [Source:MGI Symbol;Acc:MGI:1914394]
ENSMUSG00000032338	9	58844124	A/G	0.0462461	0.849999 0.5 0.744881 0.455625 0.300041	58823512	58860955	Hcn4	hyperpolarization-activated, cyclic nucleotide-gated K+ 4 [Source:MGI Symbol;Acc:MGI:1298209]
ENSMUSG00000027593	2	154871812	G/A	0.0246347	0.634996 0.000000 0.000000 0.000000 0.000000	154791096	154867261	Raly	hnRNP-associated with lethal yellow [Source:MGI Symbol;Acc:MGI:97850]
ENSMUSG00000027593	2	154871719	C/T	0.0211789	0.344662 1 0.999991 0.999998 1	154791096	154867261	Raly	hnRNP-associated with lethal yellow [Source:MGI Symbol;Acc:MGI:97850]
ENSMUSG00000027593	2	154867276	A/C	0.0466416	0.571108 0.000000 0.000000 0.000070 0.000000	154791096	154867261	Raly	hnRNP-associated with lethal yellow [Source:MGI Symbol;Acc:MGI:97850]
ENSMUSG00000027593	2	154866020	C/T	0.0219922	0.648282 0.000000 0.000000 0.000000 0.000000	154791096	154867261	Raly	hnRNP-associated with lethal yellow [Source:MGI Symbol;Acc:MGI:97850]
ENSMUSG00000027593	2	154871913	G/A	0.000802442	0.764871 0.70008 0.438200 0.218785 0.200376	154791096	154867261	Raly	hnRNP-associated with lethal yellow [Source:MGI Symbol;Acc:MGI:97850]
ENSMUSG00000027593	2	154866068	C/T	0.0237263	0.638643 0.000000 0.000000 0.000000 0.000000	154791096	154867261	Raly	hnRNP-associated with lethal yellow [Source:MGI Symbol;Acc:MGI:97850]
ENSMUSG00000027593	2	154871722	C/T	0.0339512	0.60219 0.000000 0.000000 0.000001 0.000000	154791096	154867261	Raly	hnRNP-associated with lethal yellow [Source:MGI Symbol;Acc:MGI:97850]
ENSMUSG00000027593	2	154791102	T/C	0.0375248	0.404532 1 1 1 1	154791096	154867261	Raly	hnRNP-associated with lethal yellow [Source:MGI Symbol;Acc:MGI:97850]
ENSMUSG00000027593	2	154866862	C/T	0.0224796	0.643611 0.000000 0.039717 0.000000 0.000000	154791096	154867261	Raly	hnRNP-associated with lethal yellow [Source:MGI Symbol;Acc:MGI:97850]
ENSMUSG00000027593	2	154866138	C/G	0.0346054	0.59994 0.000000 0.000001 0.000000 0.000000	154791096	154867261	Raly	hnRNP-associated with lethal yellow [Source:MGI Symbol;Acc:MGI:97850]
ENSMUSG00000025069	19	47875137	G/C	0.0454889	0.087656 0.000000 0.000000 0.150869 0.549001	47865545	47886324	Gsto2	glutathione S-transferase omega 2 [Source:MGI Symbol;Acc:MGI:1915464]
ENSMUSG00000074397	9	44435079	C/T	0.0253468	0.541707 0.450514 0.302122 0.268751 0.050661	44434234	44440868	Foxr1	forkhead box R1 [Source:MGI Symbol;Acc:MGI:2685961]
ENSMUSG00000001036	11	61521770	T/G	0.0329457	0.749985 0.151100 0.000000 0.000000 0.251991	61517249	61579687	Epn2	epsin 2 [Source:MGI Symbol;Acc:MGI:1333766]
ENSMUSG00000001036	11	61517199	C/T	0.0356334	0.74548 0.197295 0.000000 0.000000 0.294451	61517249	61579687	Epn2	epsin 2 [Source:MGI Symbol;Acc:MGI:1333766]
ENSMUSG00000001036	11	61517839	C/G	0.0304888	0.749972 0.150584 0.000000 0.000000 0.247251	61517249	61579687	Epn2	epsin 2 [Source:MGI Symbol;Acc:MGI:1333766]
ENSMUSG00000001036	11	61518956	C/A	0.0193502	0.8 0.150000 0.000000 0.000000 0.250000	61517249	61579687	Epn2	epsin 2 [Source:MGI Symbol;Acc:MGI:1333766]
ENSMUSG00000001036	11	61519010	A/T	0.0196209	0.799994 0.150000 0.000000 0.000000 0.250000	61517249	61579687	Epn2	epsin 2 [Source:MGI Symbol;Acc:MGI:1333766]
ENSMUSG00000094489	3	89206200	A/G	0.00188437	0.100019 0.375671 0.450041 0.659892 0.749722	89201167	89201273	Gm23269	predicted gene, 23269 [Source:MGI Symbol;Acc:MGI:5453046]
ENSMUSG00000078440	10	81396186	A/G	0.0375793	0.7 0.050000 0.000000 0.142512 0.050000	81384428	81391560	Dohh	deoxyhypusine hydroxylase/monooxygenase [Source:MGI Symbol;Acc:MGI:1915964]
ENSMUSG00000029821	6	50219231	C/T	0.0185895	0.026517 0.052109 0.200293 0.236056 0.547438	50188888	50263862	Dfna5	deafness, autosomal dominant 5 (human) [Source:MGI Symbol;Acc:MGI:1889850]
ENSMUSG00000029821	6	50208123	G/A	0.0324394	0.000000 0.068193 0.251989 0.200004 0.502895	50188888	50263862	Dfna5	deafness, autosomal dominant 5 (human) [Source:MGI Symbol;Acc:MGI:1889850]
ENSMUSG00000029821	6	50219207	A/G	0.0260655	0.698635 0.196496 0.206185 0.026645 0.182660	50188888	50263862	Dfna5	deafness, autosomal dominant 5 (human) [Source:MGI Symbol;Acc:MGI:1889850]
ENSMUSG00000029821	6	50201893	A/C	0.017945	0.000000 0.050000 0.200000 0.200000 0.55	50188888	50263862	Dfna5	deafness, autosomal dominant 5 (human) [Source:MGI Symbol;Acc:MGI:1889850]
ENSMUSG00000029821	6	50201894	C/T	0.017268	0.000000 0.050000 0.200000 0.200000 0.55	50188888	50263862	Dfna5	deafness, autosomal dominant 5 (human) [Source:MGI Symbol;Acc:MGI:1889850]
ENSMUSG00000037526	14	47568131	C/T	0.0252294	0.407110 0.598475 0.394869 0.299887 0.000005	47540894	47568434	Atg14	autophagy related 14 [Source:MGI Symbol;Acc:MGI:1261775]
ENSMUSG00000018659	11	96939233	T/A	0.00776818	0.200297 0.102622 0.000000 0.251844 0.837118	96937825	96943986	Pnpo	pyridoxine 5'-phosphate oxidase [Source:MGI Symbol;Acc:MGI:2144151]
ENSMUSG00000018659	11	96935840	G/C	0.00691869	0.199994 0.100000 0.000000 0.247806 0.849931	96937825	96943986	Pnpo	pyridoxine 5'-phosphate oxidase [Source:MGI Symbol;Acc:MGI:2144151]
ENSMUSG00000018659	11	96939120	T/C	0.038229	0.359689 0.120291 0.000000 0.248286 0.863223	96937825	96943986	Pnpo	pyridoxine 5'-phosphate oxidase [Source:MGI Symbol;Acc:MGI:2144151]
ENSMUSG00000018659	11	96939249	G/A	0.0172663	0.152148 0.150000 0.000000 0.201505 0.787411	96937825	96943986	Pnpo	pyridoxine 5'-phosphate oxidase [Source:MGI Symbol;Acc:MGI:2144151]
ENSMUSG00000046691	8	106894736	C/T	0.0162945	0.050000 0.400000 0.399998 0.516405 0.649795	106883863	106893601	Chtf8	CTF8, chromosome transmission fidelity factor 8 [Source:MGI Symbol;Acc:MGI:2443370]
ENSMUSG00000046691	8	106893891	G/A	0.0197662	0.053062 0.399998 0.400251 0.550237 0.60536	106883863	106893601	Chtf8	CTF8, chromosome transmission fidelity factor 8 [Source:MGI Symbol;Acc:MGI:2443370]
ENSMUSG00000046691	8	106893615	G/C	0.0333262	0.150006 0.399991 0.400000 0.553824 0.6499	106883863	106893601	Chtf8	CTF8, chromosome transmission fidelity factor 8 [Source:MGI Symbol;Acc:MGI:2443370]
ENSMUSG00000046691	8	106893844	C/G	0.0165052	0.080755 0.400000 0.400005 0.55 0.649968	106883863	106893601	Chtf8	CTF8, chromosome transmission fidelity factor 8 [Source:MGI Symbol;Acc:MGI:2443370]
ENSMUSG00000039018	7	140150109	C/T	0.00879533	0.150000 0.465518 0.649999 0.541801 0.815929	140137564	140150786	Mtg1	mitochondrial GTPase 1 homolog (S. cerevisiae) [Source:MGI Symbol;Acc:MGI:2685015]
ENSMUSG00000039018	7	140140189	T/C	0.0381256	0.55034 0.050007 0.000000 0.000000 0.000000	140137564	140150786	Mtg1	mitochondrial GTPase 1 homolog (S. cerevisiae) [Source:MGI Symbol;Acc:MGI:2685015]
ENSMUSG00000058571	14	117978992	A/G	0.0493445	0.632355 0.000000 0.000000 0.102695 0.000000	116925297	117979529	Gpc6	glypican 6 [Source:MGI Symbol;Acc:MGI:1346322]
ENSMUSG00000058571	14	117978672	C/T	0.0255463	0.695784 0.000000 0.000000 0.100000 0.000000	116925297	117979529	Gpc6	glypican 6 [Source:MGI Symbol;Acc:MGI:1346322]
ENSMUSG00000058571	14	117975035	T/C	0.0256193	0.697581 0.000000 0.000000 0.100000 0.000000	116925297	117979529	Gpc6	glypican 6 [Source:MGI Symbol;Acc:MGI:1346322]
ENSMUSG00000058571	14	117978292	A/G	0.025095	0.7 0.000000 0.000000 0.100000 0.000000	116925297	117979529	Gpc6	glypican 6 [Source:MGI Symbol;Acc:MGI:1346322]
ENSMUSG00000058571	14	117978603	T/A	0.0417526	0.650715 0.000000 0.000000 0.100000 0.000000	116925297	117979529	Gpc6	glypican 6 [Source:MGI Symbol;Acc:MGI:1346322]
ENSMUSG00000058571	14	117975923	G/A	0.0263406	0.697843 0.000000 0.000000 0.100000 0.000000	116925297	117979529	Gpc6	glypican 6 [Source:MGI Symbol;Acc:MGI:1346322]
ENSMUSG00000058571	14	117977719	C/T	0.0348739	0.599995 0.000000 0.000000 0.000000 0.000000	116925297	117979529	Gpc6	glypican 6 [Source:MGI Symbol;Acc:MGI:1346322]
ENSMUSG00000058571	14	117976626	G/A	0.042648	0.57836 0.000000 0.000000 0.000000 0.000000	116925297	117979529	Gpc6	glypican 6 [Source:MGI Symbol;Acc:MGI:1346322]
ENSMUSG00000058571	14	117977404	T/A	0.0354208	0.599498 0.000000 0.000000 0.000000 0.000000	116925297	117979529	Gpc6	glypican 6 [Source:MGI Symbol;Acc:MGI:1346322]
ENSMUSG00000058571	14	117979232	C/A	0.00124727	0.150083 0.549805 0.7 0.949999 0.75	116925297	117979529	Gpc6	glypican 6 [Source:MGI Symbol;Acc:MGI:1346322]
ENSMUSG00000058571	14	117892270	A/G	0.00766207	0.710675 0.801378 0.608513 0.249189 0.360721	116925297	117979529	Gpc6	glypican 6 [Source:MGI Symbol;Acc:MGI:1346322]
ENSMUSG00000058571	14	117975467	G/A	0.0257302	0.700834 0.000000 0.000000 0.100000 0.000000	116925297	117979529	Gpc6	glypican 6 [Source:MGI Symbol;Acc:MGI:1346322]
ENSMUSG00000058571	14	117977931	C/T	0.015772	0.066677 0.000000 0.051561 0.350000 0.496520	116925297	117979529	Gpc6	glypican 6 [Source:MGI Symbol;Acc:MGI:1346322]
ENSMUSG00000058571	14	117977449	A/T	0.0148826	0.749874 0.000000 0.000000 0.100000 0.000008	116925297	117979529	Gpc6	glypican 6 [Source:MGI Symbol;Acc:MGI:1346322]
ENSMUSG00000050043	2	84678162	C/T	0.049109	0.400000 0.548408 0.549988 0.250000 0.050000	84671316	84679140	Tmx2	thioredoxin-related transmembrane protein 2 [Source:MGI Symbol;Acc:MGI:1914208]
ENSMUSG00000050043	2	84675842	A/G	0.00232942	0.699837 0.551488 0.592233 0.288511 0.050318	84671316	84679140	Tmx2	thioredoxin-related transmembrane protein 2 [Source:MGI Symbol;Acc:MGI:1914208]
ENSMUSG00000024908	19	3478440	T/A	0.0220333	0.649169 0.000000 0.000000 0.000000 0.000000	3454933	3575749	Ppp6r3	protein phosphatase 6, regulatory subunit 3 [Source:MGI Symbol;Acc:MGI:1921807]
ENSMUSG00000024908	19	3496503	G/C	0.0376777	0.592543 0.000000 0.000000 0.000000 0.000000	3454933	3575749	Ppp6r3	protein phosphatase 6, regulatory subunit 3 [Source:MGI Symbol;Acc:MGI:1921807]
ENSMUSG00000024908	19	3507086	A/C	0.0344548	0.350001 1 0.849956 0.949997 1	3454933	3575749	Ppp6r3	protein phosphatase 6, regulatory subunit 3 [Source:MGI Symbol;Acc:MGI:1921807]
ENSMUSG00000041890	5	114729471	C/T	0.0499433	0.8 0.100000 0.182190 0.150000 0.200000	114727407	114775517	Git2	G protein-coupled receptor kinase-interactor 2 [Source:MGI Symbol;Acc:MGI:1347053]
ENSMUSG00000000751	11	75300542	G/A	0.024514	0.6 0.333742 0.200010 0.300001 0.000000	75298166	75348324	Rpa1	replication protein A1 [Source:MGI Symbol;Acc:MGI:1915525]
ENSMUSG00000000751	11	75310157	A/G	0.0492232	0.862693 1 0.897513 0.723521 0.505448	75298166	75348324	Rpa1	replication protein A1 [Source:MGI Symbol;Acc:MGI:1915525]
ENSMUSG00000000751	11	75312988	G/A	0.0123938	0.648057 0.350000 0.200725 0.300001 0.000000	75298166	75348324	Rpa1	replication protein A1 [Source:MGI Symbol;Acc:MGI:1915525]
ENSMUSG00000097474	8	40862728	T/C	0.0490296	0.396886 0.100684 0.600365 0.649126 0.553475	40862395	40865647	Gm26584	predicted gene, 26584 [Source:MGI Symbol;Acc:MGI:5477078]
ENSMUSG00000097474	8	40862436	C/T	0.0363459	0.350132 0.137577 0.599996 0.600044 0.599984	40862395	40865647	Gm26584	predicted gene, 26584 [Source:MGI Symbol;Acc:MGI:5477078]
ENSMUSG00000041986	9	53924506	C/T	0.0342643	0.150000 0.200096 0.100001 0.200000 0.750013	53911460	53975301	Elmod1	ELMO/CED-12 domain containing 1 [Source:MGI Symbol;Acc:MGI:3583900]
ENSMUSG00000041986	9	53924414	G/A	0.00530192	0.75 0.799083 0.89065 0.7 0.050091	53911460	53975301	Elmod1	ELMO/CED-12 domain containing 1 [Source:MGI Symbol;Acc:MGI:3583900]
ENSMUSG00000026657	2	4431178	A/G	0.0437256	0.971924 0.898264 0.75043 0.771743 0.499855	4017717	4614043	Frmd4a	FERM domain containing 4A [Source:MGI Symbol;Acc:MGI:1919850]
ENSMUSG00000028139	3	94472158	C/T	0.0369427	0.151135 0.610507 0.299594 0.000000 0.000000	94464983	94480341	Riiad1	regulatory subunit of type II PKA R-subunit (RIIa) domain containing 1 [Source:MGI Symbol;Acc:MGI:1913603]
ENSMUSG00000069855	11	61328536	G/A	0.0479011	0.899993 0.645174 0.599417 0.263018 0.599041	61301631	61342860	Slc47a2	solute carrier family 47, member 2 [Source:MGI Symbol;Acc:MGI:3588190]
ENSMUSG00000025533	5	130012875	A/G	0.00931914	0.500326 0.501256 0.100178 0.038520 0.117022	130011258	130029247	Asl	argininosuccinate lyase [Source:MGI Symbol;Acc:MGI:88084]
ENSMUSG00000025533	5	130014800	A/G	0.00139566	0.675887 0.557583 0.101060 0.104443 0.150109	130011258	130029247	Asl	argininosuccinate lyase [Source:MGI Symbol;Acc:MGI:88084]
ENSMUSG00000025533	5	130012843	A/G	0.00489405	0.541193 0.500498 0.100361 0.049688 0.100098	130011258	130029247	Asl	argininosuccinate lyase [Source:MGI Symbol;Acc:MGI:88084]
ENSMUSG00000025533	5	130011571	T/C	0.00559502	0.549625 0.490611 0.099672 0.000000 0.141948	130011258	130029247	Asl	argininosuccinate lyase [Source:MGI Symbol;Acc:MGI:88084]
ENSMUSG00000025533	5	130011561	G/A	0.00379529	0.546775 0.489079 0.101461 0.000000 0.108027	130011258	130029247	Asl	argininosuccinate lyase [Source:MGI Symbol;Acc:MGI:88084]
ENSMUSG00000025533	5	130018539	C/T	0.0111023	0.588845 0.476054 0.100022 0.112075 0.150883	130011258	130029247	Asl	argininosuccinate lyase [Source:MGI Symbol;Acc:MGI:88084]
ENSMUSG00000025533	5	130012932	A/G	0.00376057	0.503238 0.549217 0.100090 0.000000 0.105133	130011258	130029247	Asl	argininosuccinate lyase [Source:MGI Symbol;Acc:MGI:88084]
ENSMUSG00000025533	5	130018536	G/A	0.0170001	0.555088 0.455875 0.116968 0.102021 0.150018	130011258	130029247	Asl	argininosuccinate lyase [Source:MGI Symbol;Acc:MGI:88084]
ENSMUSG00000025533	5	130012988	G/C	0.0029736	0.551423 0.503024 0.100003 0.000000 0.100671	130011258	130029247	Asl	argininosuccinate lyase [Source:MGI Symbol;Acc:MGI:88084]
ENSMUSG00000025533	5	130012693	G/A	0.00307129	0.548894 0.498616 0.135490 0.000009 0.100047	130011258	130029247	Asl	argininosuccinate lyase [Source:MGI Symbol;Acc:MGI:88084]
ENSMUSG00000025533	5	130014831	T/G	0.00682629	0.442013 0.555344 0.101945 0.000000 0.100414	130011258	130029247	Asl	argininosuccinate lyase [Source:MGI Symbol;Acc:MGI:88084]
ENSMUSG00000025533	5	130013343	T/C	0.00528343	0.500067 0.505742 0.100003 0.000001 0.101328	130011258	130029247	Asl	argininosuccinate lyase [Source:MGI Symbol;Acc:MGI:88084]
ENSMUSG00000079594	16	36334121	G/A	0.0385965	0.050000 0.150000 0.399961 0.399437 0.450000	36321665	36334332	BC117090	cDNA sequence BC1179090 [Source:MGI Symbol;Acc:MGI:3696881]
ENSMUSG00000079594	16	36334294	A/T	0.0135101	0.150000 0.300000 0.599997 0.551578 0.65	36321665	36334332	BC117090	cDNA sequence BC1179090 [Source:MGI Symbol;Acc:MGI:3696881]
ENSMUSG00000089704	8	124338605	C/G	0.0457309	0.452278 0.300085 0.300009 0.550254 0.849746	124231391	124345724	Galnt2	UDP-N-acetyl-alpha-D-galactosamine:polypeptide N-acetylgalactosaminyltransferase 2 [Source:MGI Symbol;Acc:MGI:894694]
ENSMUSG00000036330	8	69051555	C/T	0.0205892	0.562174 0.647659 0.392790 0.401616 0.100777	69037711	69089235	Slc18a1	solute carrier family 18 (vesicular monoamine), member 1 [Source:MGI Symbol;Acc:MGI:106684]
ENSMUSG00000104771	13	23572501	T/C	0.0446099	0.319485 0.802985 0.749918 0.800076 0.89875	23570726	23570863	Gm44394	predicted gene, 44394 [Source:MGI Symbol;Acc:MGI:5690786]
ENSMUSG00000038259	2	155941536	A/G	0.0474733	0.499626 0.907437 1 1 1	155941023	155945367	Gdf5	growth differentiation factor 5 [Source:MGI Symbol;Acc:MGI:95688]
ENSMUSG00000053101	13	19752502	G/A	0.0306747	0.450000 0.8 0.95 0.949999 0.95	19749682	19824257	Gpr141	G protein-coupled receptor 141 [Source:MGI Symbol;Acc:MGI:2672983]
ENSMUSG00000030610	7	78827614	G/A	0.0223026	0.349614 0.050001 0.300005 0.449463 0.69999	78821547	78847263	Det1	de-etiolated homolog 1 (Arabidopsis) [Source:MGI Symbol;Acc:MGI:1923625]
ENSMUSG00000026401	1	130410750	G/A	0.00112699	0.350051 0.350101 0.300084 0.700184 0.999998	130388537	130423009	Cd55b	CD55 molecule, decay accelerating factor for complement B [Source:MGI Symbol;Acc:MGI:104849]
ENSMUSG00000026401	1	130409591	C/G	0.0139001	0.350001 0.396119 0.349996 0.660014 0.859961	130388537	130423009	Cd55b	CD55 molecule, decay accelerating factor for complement B [Source:MGI Symbol;Acc:MGI:104849]
ENSMUSG00000026401	1	130410595	A/C	0.000629202	0.350003 0.350003 0.350045 0.749997 1	130388537	130423009	Cd55b	CD55 molecule, decay accelerating factor for complement B [Source:MGI Symbol;Acc:MGI:104849]
ENSMUSG00000026401	1	130409561	C/T	0.00158615	0.350010 0.350181 0.349939 0.655439 0.999978	130388537	130423009	Cd55b	CD55 molecule, decay accelerating factor for complement B [Source:MGI Symbol;Acc:MGI:104849]
ENSMUSG00000026401	1	130409915	G/A	0.000680031	0.350000 0.350000 0.300000 0.75 1	130388537	130423009	Cd55b	CD55 molecule, decay accelerating factor for complement B [Source:MGI Symbol;Acc:MGI:104849]
ENSMUSG00000026401	1	130409548	G/C	0.00237787	0.350053 0.350361 0.315416 0.655184 0.973187	130388537	130423009	Cd55b	CD55 molecule, decay accelerating factor for complement B [Source:MGI Symbol;Acc:MGI:104849]
ENSMUSG00000026401	1	130410568	T/C	0.00125169	0.397594 0.350051 0.342277 0.74998 1	130388537	130423009	Cd55b	CD55 molecule, decay accelerating factor for complement B [Source:MGI Symbol;Acc:MGI:104849]
ENSMUSG00000026401	1	130409644	A/C	0.00263801	0.358138 0.361708 0.345136 0.699994 0.948492	130388537	130423009	Cd55b	CD55 molecule, decay accelerating factor for complement B [Source:MGI Symbol;Acc:MGI:104849]
ENSMUSG00000035914	9	58554959	G/A	0.0417287	0.449635 0.544218 0.604489 0.348857 0.008467	58524300	58555132	Cd276	CD276 antigen [Source:MGI Symbol;Acc:MGI:2183926]
ENSMUSG00000022816	16	37834288	C/A	0.0229666	0.000000 0.389481 0.350000 0.749992 0.399993	37776873	37836514	Fstl1	follistatin-like 1 [Source:MGI Symbol;Acc:MGI:102793]
ENSMUSG00000022816	16	37834157	C/T	0.00542602	0.048974 0.549862 0.419084 0.898588 0.599992	37776873	37836514	Fstl1	follistatin-like 1 [Source:MGI Symbol;Acc:MGI:102793]
ENSMUSG00000022816	16	37835908	C/T	0.0219463	0.104206 0.604265 0.355091 0.899819 0.569502	37776873	37836514	Fstl1	follistatin-like 1 [Source:MGI Symbol;Acc:MGI:102793]
ENSMUSG00000026327	1	107372169	G/A	0.0262057	0.448998 0.666218 0.464391 0.200093 0.153001	107361198	107380475	Serpinb11	serine (or cysteine) peptidase inhibitor, clade B (ovalbumin), member 11 [Source:MGI Symbol;Acc:MGI:1914207]
ENSMUSG00000021273	14	63151022	T/G	0.0346598	0.352466 0.796172 0.749989 0.189198 0.173156	63145153	63177793	Fdft1	farnesyl diphosphate farnesyl transferase 1 [Source:MGI Symbol;Acc:MGI:102706]
ENSMUSG00000037997	6	127453955	T/G	0.0413616	0.799766 0.950036 0.95 0.999996 0.199814	127446840	127494261	Parp11	poly (ADP-ribose) polymerase family, member 11 [Source:MGI Symbol;Acc:MGI:2141505]
ENSMUSG00000021302	13	14053691	G/A	0.0477383	0.450000 0.493671 0.365463 0.349993 0.000000	14052449	14063401	Ggps1	geranylgeranyl diphosphate synthase 1 [Source:MGI Symbol;Acc:MGI:1341724]
ENSMUSG00000039801	15	8222344	C/T	0.034761	0.181729 0.370241 0.300095 0.494552 0.698727	8169106	8271158	2410089E03Rik	RIKEN cDNA 2410089E03 gene [Source:MGI Symbol;Acc:MGI:1920942]
ENSMUSG00000039801	15	8243862	C/T	0.0348743	0.150001 0.400000 0.300000 0.477367 0.7	8169106	8271158	2410089E03Rik	RIKEN cDNA 2410089E03 gene [Source:MGI Symbol;Acc:MGI:1920942]
ENSMUSG00000039801	15	8244670	G/A	0.0336329	0.150328 0.400795 0.300101 0.490599 0.69999	8169106	8271158	2410089E03Rik	RIKEN cDNA 2410089E03 gene [Source:MGI Symbol;Acc:MGI:1920942]
ENSMUSG00000039801	15	8186773	T/C	0.0344075	0.200000 0.350000 0.299984 0.500000 0.7	8169106	8271158	2410089E03Rik	RIKEN cDNA 2410089E03 gene [Source:MGI Symbol;Acc:MGI:1920942]
ENSMUSG00000039801	15	8212837	G/A	0.0479039	0.200183 0.401511 0.349784 0.500376 0.696973	8169106	8271158	2410089E03Rik	RIKEN cDNA 2410089E03 gene [Source:MGI Symbol;Acc:MGI:1920942]
ENSMUSG00000056586	5	150512760	T/C	0.00272685	0.648019 0.548006 0.430812 0.229689 0.051138	150507055	150518164	Zar1l	zygote arrest 1-like [Source:MGI Symbol;Acc:MGI:3690051]
ENSMUSG00000050276	7	143764709	C/T	0.0380135	0.150000 0.049676 0.200010 0.350479 0.524357	143763710	143766993	Mrgprg	MAS-related GPR, member G [Source:MGI Symbol;Acc:MGI:3033145]
ENSMUSG00000041879	1	135405905	G/A	0.0354842	0.100155 0.000000 0.050000 0.200000 0.551592	135382312	135430499	Ipo9	importin 9 [Source:MGI Symbol;Acc:MGI:1918944]
ENSMUSG00000036030	9	72856998	G/A	0.000306837	0.149950 0.150011 0.202883 0.599864 0.817124	72806874	72917291	Prtg	protogenin homolog (Gallus gallus) [Source:MGI Symbol;Acc:MGI:2444710]
ENSMUSG00000036030	9	72844975	G/A	0.000134215	0.150392 0.151755 0.154011 0.578783 0.889453	72806874	72917291	Prtg	protogenin homolog (Gallus gallus) [Source:MGI Symbol;Acc:MGI:2444710]
ENSMUSG00000036030	9	72809502	G/A	0.000105216	0.100000 0.150000 0.100012 0.6 0.849943	72806874	72917291	Prtg	protogenin homolog (Gallus gallus) [Source:MGI Symbol;Acc:MGI:2444710]
ENSMUSG00000036030	9	72844895	G/A	0.000353829	0.150016 0.150219 0.146649 0.530325 0.853419	72806874	72917291	Prtg	protogenin homolog (Gallus gallus) [Source:MGI Symbol;Acc:MGI:2444710]
ENSMUSG00000036030	9	72911944	C/G	0.0197618	0.200151 0.242148 0.334836 0.545343 0.638974	72806874	72917291	Prtg	protogenin homolog (Gallus gallus) [Source:MGI Symbol;Acc:MGI:2444710]
ENSMUSG00000036030	9	72857055	G/A	0.000732346	0.199993 0.150031 0.241577 0.599967 0.800435	72806874	72917291	Prtg	protogenin homolog (Gallus gallus) [Source:MGI Symbol;Acc:MGI:2444710]
ENSMUSG00000036030	9	72892034	G/A	0.00957639	0.101653 0.109648 0.050491 0.499916 0.55986	72806874	72917291	Prtg	protogenin homolog (Gallus gallus) [Source:MGI Symbol;Acc:MGI:2444710]
ENSMUSG00000036030	9	72844841	A/G	0.00580317	0.357121 0.152357 0.100676 0.542208 0.851147	72806874	72917291	Prtg	protogenin homolog (Gallus gallus) [Source:MGI Symbol;Acc:MGI:2444710]
ENSMUSG00000036862	7	105757324	G/A	0.0446804	0.349966 0.397281 0.398986 0.000008 0.050000	105752989	105787654	Dchs1	dachsous 1 (Drosophila) [Source:MGI Symbol;Acc:MGI:2685011]
ENSMUSG00000036862	7	105749711	C/A	0.0479645	0.349965 0.388260 0.446637 0.000000 0.050010	105752989	105787654	Dchs1	dachsous 1 (Drosophila) [Source:MGI Symbol;Acc:MGI:2685011]
ENSMUSG00000036862	7	105756526	G/A	0.0429842	0.350938 0.393609 0.354956 0.000000 0.050000	105752989	105787654	Dchs1	dachsous 1 (Drosophila) [Source:MGI Symbol;Acc:MGI:2685011]
ENSMUSG00000059447	5	30178785	G/T	0.00996235	0.75 0.6 0.400000 0.450000 0.150000	30155248	30184593	Hadhb	hydroxyacyl-Coenzyme A dehydrogenase/3-ketoacyl-Coenzyme A thiolase/enoyl-Coenzyme A hydratase (trifunctional protein), beta subunit [Source:MGI Symbol;Acc:MGI:2136381]
ENSMUSG00000059447	5	30179647	A/G	0.0403098	0.649669 0.550198 0.400000 0.450000 0.150000	30155248	30184593	Hadhb	hydroxyacyl-Coenzyme A dehydrogenase/3-ketoacyl-Coenzyme A thiolase/enoyl-Coenzyme A hydratase (trifunctional protein), beta subunit [Source:MGI Symbol;Acc:MGI:2136381]
ENSMUSG00000059447	5	30179592	T/C	0.0401373	0.65 0.550337 0.400000 0.450000 0.150000	30155248	30184593	Hadhb	hydroxyacyl-Coenzyme A dehydrogenase/3-ketoacyl-Coenzyme A thiolase/enoyl-Coenzyme A hydratase (trifunctional protein), beta subunit [Source:MGI Symbol;Acc:MGI:2136381]
ENSMUSG00000056770	12	108119010	T/C	0.0398481	0.261394 0.250265 0.350025 0.597919 0.600085	108106431	108179314	Setd3	SET domain containing 3 [Source:MGI Symbol;Acc:MGI:1289184]
ENSMUSG00000056770	12	108106279	C/T	0.0272303	0.050002 0.149403 0.000000 0.415003 0.497547	108106431	108179314	Setd3	SET domain containing 3 [Source:MGI Symbol;Acc:MGI:1289184]
ENSMUSG00000102748	18	37763933	C/A	0.0173791	0.100001 0.450002 0.623028 0.799215 0.523804	37689828	37841873	Pcdhgb2	protocadherin gamma subfamily B, 2 [Source:MGI Symbol;Acc:MGI:1935170]
ENSMUSG00000102748	18	37761818	T/C	0.0327337	0.102205 0.50321 0.703335 0.800395 0.499778	37689828	37841873	Pcdhgb2	protocadherin gamma subfamily B, 2 [Source:MGI Symbol;Acc:MGI:1935170]
ENSMUSG00000060560	8	105142299	A/C	0.0320059	0.565796 0.350499 0.252487 0.300167 0.000000	105131800	105150109	Ces4a	carboxylesterase 4A [Source:MGI Symbol;Acc:MGI:2384581]
ENSMUSG00000060560	8	105142301	A/G	0.0383781	0.618548 0.849728 0.849396 0.719633 0.129818	105131800	105150109	Ces4a	carboxylesterase 4A [Source:MGI Symbol;Acc:MGI:2384581]
ENSMUSG00000037529	1	34552843	A/C	0.000613741	0.741624 0.638894 0.235308 0.248746 0.109660	34543968	34560943	Prss40	protease, serine 40 [Source:MGI Symbol;Acc:MGI:1270857]
ENSMUSG00000037529	1	34560871	C/T	0.0026699	0.818662 0.602542 0.437651 0.393537 0.150533	34543968	34560943	Prss40	protease, serine 40 [Source:MGI Symbol;Acc:MGI:1270857]
ENSMUSG00000037529	1	34559706	C/T	0.000550789	0.288227 0.445726 0.745244 0.74282 1	34543968	34560943	Prss40	protease, serine 40 [Source:MGI Symbol;Acc:MGI:1270857]
ENSMUSG00000037529	1	34558040	C/T	0.000101848	0.771531 0.697071 0.150000 0.184218 0.100045	34543968	34560943	Prss40	protease, serine 40 [Source:MGI Symbol;Acc:MGI:1270857]
ENSMUSG00000037529	1	34560895	T/C	0.00274441	0.818407 0.602196 0.429739 0.393376 0.150532	34543968	34560943	Prss40	protease, serine 40 [Source:MGI Symbol;Acc:MGI:1270857]
ENSMUSG00000037529	1	34552563	C/T	0.000353829	0.750771 0.619339 0.149816 0.199435 0.100106	34543968	34560943	Prss40	protease, serine 40 [Source:MGI Symbol;Acc:MGI:1270857]
ENSMUSG00000037529	1	34552687	G/A	0.0012998	0.703507 0.600209 0.154690 0.249945 0.100179	34543968	34560943	Prss40	protease, serine 40 [Source:MGI Symbol;Acc:MGI:1270857]
ENSMUSG00000037529	1	34552720	T/C	0.000387267	0.749481 0.649134 0.150016 0.249973 0.100341	34543968	34560943	Prss40	protease, serine 40 [Source:MGI Symbol;Acc:MGI:1270857]
ENSMUSG00000037529	1	34552457	C/T	0.000732346	0.710095 0.549631 0.150000 0.149482 0.096506	34543968	34560943	Prss40	protease, serine 40 [Source:MGI Symbol;Acc:MGI:1270857]
ENSMUSG00000037529	1	34552558	A/G	0.000438842	0.747841 0.596124 0.149992 0.199334 0.100168	34543968	34560943	Prss40	protease, serine 40 [Source:MGI Symbol;Acc:MGI:1270857]
ENSMUSG00000037529	1	34544312	C/G	0.00225533	0.799207 0.565916 0.181211 0.249998 0.203937	34543968	34560943	Prss40	protease, serine 40 [Source:MGI Symbol;Acc:MGI:1270857]
ENSMUSG00000037529	1	34552750	T/C	0.000441522	0.705227 0.696703 0.150011 0.249959 0.100053	34543968	34560943	Prss40	protease, serine 40 [Source:MGI Symbol;Acc:MGI:1270857]
ENSMUSG00000034689	14	95882165	C/T	0.0394839	0.050000 0.250003 0.75 0.100000 0.7	95881266	95882775	4921530L21Rik	RIKEN cDNA 4921530L21 gene [Source:MGI Symbol;Acc:MGI:1913982]
ENSMUSG00000034689	14	95881771	C/T	0.0386066	0.95 0.75 0.250000 0.899285 0.300000	95881266	95882775	4921530L21Rik	RIKEN cDNA 4921530L21 gene [Source:MGI Symbol;Acc:MGI:1913982]
ENSMUSG00000026581	1	164065211	T/C	0.031127	0.500031 0.150023 0.200377 0.59999 0.795084	164061982	164084181	Sell	selectin, lymphocyte [Source:MGI Symbol;Acc:MGI:98279]
ENSMUSG00000026581	1	164079410	C/T	0.00317	0.050896 0.150639 0.241679 0.600173 0.551832	164061982	164084181	Sell	selectin, lymphocyte [Source:MGI Symbol;Acc:MGI:98279]
ENSMUSG00000026581	1	164075907	T/G	0.0078134	0.696133 0.510617 0.693353 0.099846 0.225682	164061982	164084181	Sell	selectin, lymphocyte [Source:MGI Symbol;Acc:MGI:98279]
ENSMUSG00000020542	11	65200961	G/A	0.0463566	0.657258 0.490418 0.598897 0.400368 0.148659	65176561	65269989	Myocd	myocardin [Source:MGI Symbol;Acc:MGI:2137495]
ENSMUSG00000020679	11	83893594	A/G	0.0309421	0.549996 0.250017 0.550319 0.599755 0.898302	83850063	83905819	Hnf1b	HNF1 homeobox B [Source:MGI Symbol;Acc:MGI:98505]
ENSMUSG00000026828	2	58028043	G/A	0.035261	0.601482 0.85 0.587391 0.300000 0.400594	57997884	58045860	Galnt5	UDP-N-acetyl-alpha-D-galactosamine:polypeptide N-acetylgalactosaminyltransferase 5 [Source:MGI Symbol;Acc:MGI:2179403]
ENSMUSG00000026828	2	58028264	C/T	0.00818762	0.039699 0.050001 0.200015 0.399995 0.524004	57997884	58045860	Galnt5	UDP-N-acetyl-alpha-D-galactosamine:polypeptide N-acetylgalactosaminyltransferase 5 [Source:MGI Symbol;Acc:MGI:2179403]
ENSMUSG00000026828	2	58028240	C/T	0.010942	0.039701 0.050000 0.200002 0.400003 0.500292	57997884	58045860	Galnt5	UDP-N-acetyl-alpha-D-galactosamine:polypeptide N-acetylgalactosaminyltransferase 5 [Source:MGI Symbol;Acc:MGI:2179403]
ENSMUSG00000026828	2	58028297	A/G	0.00663342	0.026487 0.050030 0.200420 0.400198 0.529031	57997884	58045860	Galnt5	UDP-N-acetyl-alpha-D-galactosamine:polypeptide N-acetylgalactosaminyltransferase 5 [Source:MGI Symbol;Acc:MGI:2179403]
ENSMUSG00000026828	2	58035351	T/C	0.000189624	1 0.849947 0.528149 0.282150 0.403787	57997884	58045860	Galnt5	UDP-N-acetyl-alpha-D-galactosamine:polypeptide N-acetylgalactosaminyltransferase 5 [Source:MGI Symbol;Acc:MGI:2179403]
ENSMUSG00000026828	2	58048348	T/G	0.0235518	0.296917 0.489666 0.794014 0.897297 0.642616	57997884	58045860	Galnt5	UDP-N-acetyl-alpha-D-galactosamine:polypeptide N-acetylgalactosaminyltransferase 5 [Source:MGI Symbol;Acc:MGI:2179403]
ENSMUSG00000026828	2	58046906	A/G	0.0119426	0.000000 0.050000 0.000000 0.350000 0.500000	57997884	58045860	Galnt5	UDP-N-acetyl-alpha-D-galactosamine:polypeptide N-acetylgalactosaminyltransferase 5 [Source:MGI Symbol;Acc:MGI:2179403]
ENSMUSG00000026828	2	58048305	T/G	0.0227506	0.300052 0.499030 0.799891 0.899863 0.651189	57997884	58045860	Galnt5	UDP-N-acetyl-alpha-D-galactosamine:polypeptide N-acetylgalactosaminyltransferase 5 [Source:MGI Symbol;Acc:MGI:2179403]
ENSMUSG00000000627	6	82917830	C/T	0.0171091	0.126439 0.402024 0.300005 0.250016 0.899898	82911885	82939769	Sema4f	sema domain, immunoglobulin domain (Ig), TM domain, and short cytoplasmic domain [Source:MGI Symbol;Acc:MGI:1340055]
ENSMUSG00000000627	6	82913850	C/A	0.0122274	0.100015 0.400473 0.302492 0.257175 0.899409	82911885	82939769	Sema4f	sema domain, immunoglobulin domain (Ig), TM domain, and short cytoplasmic domain [Source:MGI Symbol;Acc:MGI:1340055]
ENSMUSG00000000627	6	82912616	C/T	0.0263961	0.050013 0.400007 0.300000 0.250010 0.781505	82911885	82939769	Sema4f	sema domain, immunoglobulin domain (Ig), TM domain, and short cytoplasmic domain [Source:MGI Symbol;Acc:MGI:1340055]
ENSMUSG00000000627	6	82918087	A/G	0.00918698	0.096527 0.390513 0.300699 0.356457 0.849821	82911885	82939769	Sema4f	sema domain, immunoglobulin domain (Ig), TM domain, and short cytoplasmic domain [Source:MGI Symbol;Acc:MGI:1340055]
ENSMUSG00000000627	6	82912664	T/C	0.0349945	0.100000 0.399999 0.300001 0.257354 0.79998	82911885	82939769	Sema4f	sema domain, immunoglobulin domain (Ig), TM domain, and short cytoplasmic domain [Source:MGI Symbol;Acc:MGI:1340055]
ENSMUSG00000000627	6	82913980	T/G	0.0414867	0.163793 0.399023 0.300170 0.250423 0.845684	82911885	82939769	Sema4f	sema domain, immunoglobulin domain (Ig), TM domain, and short cytoplasmic domain [Source:MGI Symbol;Acc:MGI:1340055]
ENSMUSG00000000627	6	82917738	C/T	0.0129444	0.100134 0.401006 0.300080 0.250021 0.899861	82911885	82939769	Sema4f	sema domain, immunoglobulin domain (Ig), TM domain, and short cytoplasmic domain [Source:MGI Symbol;Acc:MGI:1340055]
ENSMUSG00000000627	6	82912684	A/G	0.0278745	0.100000 0.399991 0.300000 0.287894 0.798872	82911885	82939769	Sema4f	sema domain, immunoglobulin domain (Ig), TM domain, and short cytoplasmic domain [Source:MGI Symbol;Acc:MGI:1340055]
ENSMUSG00000000627	6	82917241	G/C	0.027225	0.169228 0.396338 0.299160 0.250357 0.893398	82911885	82939769	Sema4f	sema domain, immunoglobulin domain (Ig), TM domain, and short cytoplasmic domain [Source:MGI Symbol;Acc:MGI:1340055]
ENSMUSG00000000627	6	82914479	C/T	0.0425266	0.100012 0.390370 0.300008 0.282154 0.752097	82911885	82939769	Sema4f	sema domain, immunoglobulin domain (Ig), TM domain, and short cytoplasmic domain [Source:MGI Symbol;Acc:MGI:1340055]
ENSMUSG00000000627	6	82916310	G/A	0.0351315	0.150001 0.447984 0.303452 0.250004 0.886781	82911885	82939769	Sema4f	sema domain, immunoglobulin domain (Ig), TM domain, and short cytoplasmic domain [Source:MGI Symbol;Acc:MGI:1340055]
ENSMUSG00000000627	6	82912670	G/T	0.0442622	0.150000 0.398219 0.300000 0.287895 0.800165	82911885	82939769	Sema4f	sema domain, immunoglobulin domain (Ig), TM domain, and short cytoplasmic domain [Source:MGI Symbol;Acc:MGI:1340055]
ENSMUSG00000000627	6	82917616	C/T	0.0219672	0.100016 0.401829 0.304646 0.250550 0.846445	82911885	82939769	Sema4f	sema domain, immunoglobulin domain (Ig), TM domain, and short cytoplasmic domain [Source:MGI Symbol;Acc:MGI:1340055]
ENSMUSG00000000627	6	82912787	T/C	0.0350108	0.100000 0.400008 0.300000 0.250004 0.803175	82911885	82939769	Sema4f	sema domain, immunoglobulin domain (Ig), TM domain, and short cytoplasmic domain [Source:MGI Symbol;Acc:MGI:1340055]
ENSMUSG00000000627	6	82917252	C/G	0.00792329	0.059957 0.398911 0.300091 0.250456 0.899436	82911885	82939769	Sema4f	sema domain, immunoglobulin domain (Ig), TM domain, and short cytoplasmic domain [Source:MGI Symbol;Acc:MGI:1340055]
ENSMUSG00000000627	6	82914344	G/A	0.0138372	0.059579 0.350251 0.299999 0.202272 0.844808	82911885	82939769	Sema4f	sema domain, immunoglobulin domain (Ig), TM domain, and short cytoplasmic domain [Source:MGI Symbol;Acc:MGI:1340055]
ENSMUSG00000000627	6	82912209	C/T	0.0353426	0.100184 0.399749 0.300016 0.304569 0.764485	82911885	82939769	Sema4f	sema domain, immunoglobulin domain (Ig), TM domain, and short cytoplasmic domain [Source:MGI Symbol;Acc:MGI:1340055]
ENSMUSG00000042385	13	113173874	C/G	0.0240185	0.507746 0.399139 0.201313 0.149985 0.056305	113171608	113225908	Gzmk	granzyme K [Source:MGI Symbol;Acc:MGI:1298232]
ENSMUSG00000042385	13	113172865	A/G	0.0253834	0.599872 0.301940 0.205214 0.119256 0.102779	113171608	113225908	Gzmk	granzyme K [Source:MGI Symbol;Acc:MGI:1298232]
ENSMUSG00000042385	13	113180862	C/G	0.00913821	0.646631 0.388826 0.150340 0.150520 0.100485	113171608	113225908	Gzmk	granzyme K [Source:MGI Symbol;Acc:MGI:1298232]
ENSMUSG00000042385	13	113173013	T/G	0.0222595	0.300000 0.60622 0.796414 0.695275 0.87121	113171608	113225908	Gzmk	granzyme K [Source:MGI Symbol;Acc:MGI:1298232]
ENSMUSG00000042385	13	113173988	T/G	0.049984	0.554209 0.309403 0.205633 0.150559 0.111870	113171608	113225908	Gzmk	granzyme K [Source:MGI Symbol;Acc:MGI:1298232]
ENSMUSG00000042385	13	113173012	C/T	0.0183782	0.300000 0.584508 0.799996 0.695229 0.875185	113171608	113225908	Gzmk	granzyme K [Source:MGI Symbol;Acc:MGI:1298232]
ENSMUSG00000042385	13	113173907	C/T	0.0334783	0.350838 0.351064 0.150268 0.000000 0.000000	113171608	113225908	Gzmk	granzyme K [Source:MGI Symbol;Acc:MGI:1298232]
ENSMUSG00000042385	13	113173872	T/C	0.0223249	0.507745 0.399270 0.201705 0.147718 0.052360	113171608	113225908	Gzmk	granzyme K [Source:MGI Symbol;Acc:MGI:1298232]
ENSMUSG00000046908	14	55769811	A/G	0.000463148	0.599969 0.804919 0.649947 0.102554 0.150034	55765962	55768494	Ltb4r1	leukotriene B4 receptor 1 [Source:MGI Symbol;Acc:MGI:1309472]
ENSMUSG00000041359	12	105218133	T/A	0.0436646	0.584911 0.446298 0.439738 0.474202 0.000000	105216750	105222793	Tcl1	T cell lymphoma breakpoint 1 [Source:MGI Symbol;Acc:MGI:1097166]
ENSMUSG00000029173	5	52664400	A/T	0.0110731	0.502765 0.399982 0.407482 0.856344 0.89867	52640087	52669708	Sepsecs	Sep (O-phosphoserine) tRNA:Sec (selenocysteine) tRNA synthase [Source:MGI Symbol;Acc:MGI:1098791]
ENSMUSG00000095079	12	113260194	C/G	0.0105978	0.700873 0.748987 0.649999 0.455669 0.198815	113254830	113260236	Igha	immunoglobulin heavy constant alpha [Source:MGI Symbol;Acc:MGI:96444]
ENSMUSG00000095079	12	113259193	G/T	0.0346666	0.050359 0.262903 0.350403 0.399907 0.549692	113254830	113260236	Igha	immunoglobulin heavy constant alpha [Source:MGI Symbol;Acc:MGI:96444]
ENSMUSG00000095079	12	113259348	C/T	0.0496126	0.839265 0.667208 0.649879 0.599923 0.332583	113254830	113260236	Igha	immunoglobulin heavy constant alpha [Source:MGI Symbol;Acc:MGI:96444]
ENSMUSG00000017740	2	165001152	G/A	0.0287371	0.000000 0.000000 0.068089 0.099815 0.541774	164960802	164999731	Slc12a5	solute carrier family 12, member 5 [Source:MGI Symbol;Acc:MGI:1862037]
ENSMUSG00000017740	2	164983112	T/G	0.0437217	0.9716 0.606843 0.764644 0.899284 0.195255	164960802	164999731	Slc12a5	solute carrier family 12, member 5 [Source:MGI Symbol;Acc:MGI:1862037]
ENSMUSG00000017740	2	164983469	T/C	0.0408331	0.712963 0.352970 0.298181 0.220837 0.225577	164960802	164999731	Slc12a5	solute carrier family 12, member 5 [Source:MGI Symbol;Acc:MGI:1862037]
ENSMUSG00000017740	2	164982736	T/C	0.0182118	0.889935 0.192131 0.201106 0.454852 0.050161	164960802	164999731	Slc12a5	solute carrier family 12, member 5 [Source:MGI Symbol;Acc:MGI:1862037]
ENSMUSG00000052922	2	158261291	T/C	0.0482734	0.500275 0.219253 0.250001 0.600004 0.798326	158258094	158284531	Bpi	bactericidal permeablility increasing protein [Source:MGI Symbol;Acc:MGI:3045315]
ENSMUSG00000052922	2	158262292	C/G	0.022675	0.275460 0.200101 0.210250 0.548591 0.67363	158258094	158284531	Bpi	bactericidal permeablility increasing protein [Source:MGI Symbol;Acc:MGI:3045315]
ENSMUSG00000052922	2	158262402	A/G	0.0224836	0.365908 0.200102 0.250000 0.498383 0.798881	158258094	158284531	Bpi	bactericidal permeablility increasing protein [Source:MGI Symbol;Acc:MGI:3045315]
ENSMUSG00000025221	19	45795107	C/A	0.0163071	0.000000 0.000000 0.000000 0.098174 0.599971	45791839	45816061	Kcnip2	Kv channel-interacting protein 2 [Source:MGI Symbol;Acc:MGI:2135916]
ENSMUSG00000052516	16	74411549	A/C	0.0430075	0.596986 0.622815 0.349485 0.052598 0.425989	73892306	74411825	Robo2	roundabout homolog 2 (Drosophila) [Source:MGI Symbol;Acc:MGI:1890110]
ENSMUSG00000052516	16	74034993	C/T	0.0158808	0.500674 0.499641 0.548516 0.749918 1	73892306	74411825	Robo2	roundabout homolog 2 (Drosophila) [Source:MGI Symbol;Acc:MGI:1890110]
ENSMUSG00000052516	16	74411089	G/A	0.020338	0.000000 0.070402 0.148943 0.205664 0.550191	73892306	74411825	Robo2	roundabout homolog 2 (Drosophila) [Source:MGI Symbol;Acc:MGI:1890110]
ENSMUSG00000021998	14	75227167	C/T	0.0421088	0.5504 0.55 0.200002 0.100000 0.300007	75131101	75230842	Lcp1	lymphocyte cytosolic protein 1 [Source:MGI Symbol;Acc:MGI:104808]
ENSMUSG00000021998	14	75198051	T/C	0.0149127	0.683069 0.745921 0.379162 0.248789 0.368159	75131101	75230842	Lcp1	lymphocyte cytosolic protein 1 [Source:MGI Symbol;Acc:MGI:104808]
ENSMUSG00000021998	14	75227198	C/T	0.0263018	0.700398 0.50192 0.849999 0.94996 1	75131101	75230842	Lcp1	lymphocyte cytosolic protein 1 [Source:MGI Symbol;Acc:MGI:104808]
ENSMUSG00000021998	14	75227137	C/T	0.0415952	0.550408 0.549968 0.200000 0.100001 0.300000	75131101	75230842	Lcp1	lymphocyte cytosolic protein 1 [Source:MGI Symbol;Acc:MGI:104808]
ENSMUSG00000021998	14	75230678	C/A	0.0383262	0.599492 0.498877 0.249991 0.100011 0.300010	75131101	75230842	Lcp1	lymphocyte cytosolic protein 1 [Source:MGI Symbol;Acc:MGI:104808]
ENSMUSG00000021998	14	75226845	T/C	0.0458559	0.549995 0.550297 0.208920 0.101335 0.309086	75131101	75230842	Lcp1	lymphocyte cytosolic protein 1 [Source:MGI Symbol;Acc:MGI:104808]
ENSMUSG00000021998	14	75198033	T/A	0.015945	0.692803 0.736697 0.392737 0.253130 0.368250	75131101	75230842	Lcp1	lymphocyte cytosolic protein 1 [Source:MGI Symbol;Acc:MGI:104808]
ENSMUSG00000038664	9	66504750	C/T	0.0052658	0.649947 0.749965 0.699999 0.287981 0.200010	66350450	66508775	Herc1	HECT and RLD domain containing E3 ubiquitin protein ligase family member 1 [Source:MGI Symbol;Acc:MGI:2384589]
ENSMUSG00000038664	9	66448572	T/G	0.00465489	0.794084 0.760462 0.700046 0.350042 0.300005	66350450	66508775	Herc1	HECT and RLD domain containing E3 ubiquitin protein ligase family member 1 [Source:MGI Symbol;Acc:MGI:2384589]
ENSMUSG00000038664	9	66437555	T/C	0.00168601	0.949919 0.799704 0.659233 0.392104 0.384049	66350450	66508775	Herc1	HECT and RLD domain containing E3 ubiquitin protein ligase family member 1 [Source:MGI Symbol;Acc:MGI:2384589]
ENSMUSG00000038664	9	66464660	G/A	0.027301	0.712102 0.723213 0.65 0.400925 0.317192	66350450	66508775	Herc1	HECT and RLD domain containing E3 ubiquitin protein ligase family member 1 [Source:MGI Symbol;Acc:MGI:2384589]
ENSMUSG00000038664	9	66416327	G/A	0.000696946	0.95 0.849815 0.7 0.399957 0.350002	66350450	66508775	Herc1	HECT and RLD domain containing E3 ubiquitin protein ligase family member 1 [Source:MGI Symbol;Acc:MGI:2384589]
ENSMUSG00000038664	9	66475911	T/G	0.011131	0.761629 0.749999 0.661139 0.400003 0.299987	66350450	66508775	Herc1	HECT and RLD domain containing E3 ubiquitin protein ligase family member 1 [Source:MGI Symbol;Acc:MGI:2384589]
ENSMUSG00000038664	9	66445566	G/A	0.011712	0.69999 0.745294 0.65 0.392228 0.249999	66350450	66508775	Herc1	HECT and RLD domain containing E3 ubiquitin protein ligase family member 1 [Source:MGI Symbol;Acc:MGI:2384589]
ENSMUSG00000038664	9	66464659	G/A	0.0331584	0.710165 0.710841 0.65 0.403654 0.322434	66350450	66508775	Herc1	HECT and RLD domain containing E3 ubiquitin protein ligase family member 1 [Source:MGI Symbol;Acc:MGI:2384589]
ENSMUSG00000038664	9	66473504	C/T	0.0126091	0.793704 0.75 0.600053 0.400061 0.350000	66350450	66508775	Herc1	HECT and RLD domain containing E3 ubiquitin protein ligase family member 1 [Source:MGI Symbol;Acc:MGI:2384589]
ENSMUSG00000038664	9	66385068	G/A	0.0124744	0.687132 0.719543 0.649832 0.353265 0.249579	66350450	66508775	Herc1	HECT and RLD domain containing E3 ubiquitin protein ligase family member 1 [Source:MGI Symbol;Acc:MGI:2384589]
ENSMUSG00000038664	9	66402733	G/A	0.0116304	0.700148 0.749999 0.617483 0.402630 0.245938	66350450	66508775	Herc1	HECT and RLD domain containing E3 ubiquitin protein ligase family member 1 [Source:MGI Symbol;Acc:MGI:2384589]
ENSMUSG00000038664	9	66350552	G/A	0.00216648	0.900002 0.799998 0.65 0.399916 0.347910	66350450	66508775	Herc1	HECT and RLD domain containing E3 ubiquitin protein ligase family member 1 [Source:MGI Symbol;Acc:MGI:2384589]
ENSMUSG00000038664	9	66462879	C/T	0.0151639	0.737243 0.749383 0.7 0.400128 0.300003	66350450	66508775	Herc1	HECT and RLD domain containing E3 ubiquitin protein ligase family member 1 [Source:MGI Symbol;Acc:MGI:2384589]
ENSMUSG00000038664	9	66416138	C/A	0.00863261	0.7 0.722908 0.65 0.400003 0.200000	66350450	66508775	Herc1	HECT and RLD domain containing E3 ubiquitin protein ligase family member 1 [Source:MGI Symbol;Acc:MGI:2384589]
ENSMUSG00000038664	9	66447921	C/T	0.0202243	0.702718 0.737126 0.63227 0.399556 0.291581	66350450	66508775	Herc1	HECT and RLD domain containing E3 ubiquitin protein ligase family member 1 [Source:MGI Symbol;Acc:MGI:2384589]
ENSMUSG00000038664	9	66484011	G/A	0.0239794	0.731175 0.712107 0.600054 0.413766 0.312638	66350450	66508775	Herc1	HECT and RLD domain containing E3 ubiquitin protein ligase family member 1 [Source:MGI Symbol;Acc:MGI:2384589]
ENSMUSG00000038664	9	66485071	T/C	0.0342123	0.78609 0.75681 0.6995 0.451369 0.401842	66350450	66508775	Herc1	HECT and RLD domain containing E3 ubiquitin protein ligase family member 1 [Source:MGI Symbol;Acc:MGI:2384589]
ENSMUSG00000038664	9	66448665	A/C	0.0163635	0.651814 0.75187 0.65798 0.438023 0.204592	66350450	66508775	Herc1	HECT and RLD domain containing E3 ubiquitin protein ligase family member 1 [Source:MGI Symbol;Acc:MGI:2384589]
ENSMUSG00000038664	9	66464839	G/C	0.00608182	0.82992 0.745615 0.65001 0.372142 0.332690	66350450	66508775	Herc1	HECT and RLD domain containing E3 ubiquitin protein ligase family member 1 [Source:MGI Symbol;Acc:MGI:2384589]
ENSMUSG00000038664	9	66476490	T/G	0.0354842	0.697633 0.746198 0.7 0.400325 0.347138	66350450	66508775	Herc1	HECT and RLD domain containing E3 ubiquitin protein ligase family member 1 [Source:MGI Symbol;Acc:MGI:2384589]
ENSMUSG00000038664	9	66481756	C/G	0.00690056	0.714572 0.749995 0.650165 0.367914 0.238961	66350450	66508775	Herc1	HECT and RLD domain containing E3 ubiquitin protein ligase family member 1 [Source:MGI Symbol;Acc:MGI:2384589]
ENSMUSG00000038664	9	66504851	C/T	0.00499815	0.761901 0.799529 0.75 0.350421 0.300103	66350450	66508775	Herc1	HECT and RLD domain containing E3 ubiquitin protein ligase family member 1 [Source:MGI Symbol;Acc:MGI:2384589]
ENSMUSG00000038664	9	66465239	T/C	0.0167666	0.849629 0.741624 0.650631 0.398107 0.424138	66350450	66508775	Herc1	HECT and RLD domain containing E3 ubiquitin protein ligase family member 1 [Source:MGI Symbol;Acc:MGI:2384589]
ENSMUSG00000038664	9	66501523	T/C	0.0180635	0.721918 0.798226 0.701727 0.350162 0.373277	66350450	66508775	Herc1	HECT and RLD domain containing E3 ubiquitin protein ligase family member 1 [Source:MGI Symbol;Acc:MGI:2384589]
ENSMUSG00000038664	9	66464807	A/G	0.0133173	0.800164 0.742613 0.65 0.396181 0.357735	66350450	66508775	Herc1	HECT and RLD domain containing E3 ubiquitin protein ligase family member 1 [Source:MGI Symbol;Acc:MGI:2384589]
ENSMUSG00000043866	7	105746878	C/G	0.0474656	0.349730 0.393803 0.452189 0.000000 0.050105	105739393	105744361	Taf10	TAF10 RNA polymerase II, TATA box binding protein (TBP)-associated factor [Source:MGI Symbol;Acc:MGI:1346320]
ENSMUSG00000003660	2	127233125	G/A	0.0298883	0.253665 0.150697 0.463018 0.450382 0.64409	127208386	127240451	Snrnp200	small nuclear ribonucleoprotein 200 (U5) [Source:MGI Symbol;Acc:MGI:2444401]
ENSMUSG00000023044	15	102188152	A/G	0.0237585	0.562273 0.65492 0.790338 0.474104 0.050058	102176998	102189043	Csad	cysteine sulfinic acid decarboxylase [Source:MGI Symbol;Acc:MGI:2180098]
ENSMUSG00000023044	15	102187962	A/C	0.0420451	0.200420 0.747404 0.747032 0.209004 0.000000	102176998	102189043	Csad	cysteine sulfinic acid decarboxylase [Source:MGI Symbol;Acc:MGI:2180098]
ENSMUSG00000023044	15	102187477	C/T	0.00528343	0.454179 0.655484 0.631242 0.201145 0.000000	102176998	102189043	Csad	cysteine sulfinic acid decarboxylase [Source:MGI Symbol;Acc:MGI:2180098]
ENSMUSG00000032754	5	120520734	G/A	0.0211027	0.350202 0.300002 0.250001 0.746543 0.699988	120511168	120534024	Slc8b1	solute carrier family 8 (sodium/lithium/calcium exchanger), member B1 [Source:MGI Symbol;Acc:MGI:2180781]
ENSMUSG00000040478	4	21683801	A/G	0.0241021	0.385338 0.495703 0.449895 0.000000 0.096599	21677480	21685963	Prdm13	PR domain containing 13 [Source:MGI Symbol;Acc:MGI:2448528]
ENSMUSG00000040478	4	21678346	G/C	0.0192119	0.349214 0.421530 0.140689 0.000000 0.000001	21677480	21685963	Prdm13	PR domain containing 13 [Source:MGI Symbol;Acc:MGI:2448528]
ENSMUSG00000017466	11	118301406	C/T	0.0232425	0.240582 0.549851 0.250000 0.000000 0.000000	118301069	118355740	Timp2	tissue inhibitor of metalloproteinase 2 [Source:MGI Symbol;Acc:MGI:98753]
ENSMUSG00000017466	11	118317585	G/A	0.00953563	0.330083 0.54132 0.241913 0.000000 0.000000	118301069	118355740	Timp2	tissue inhibitor of metalloproteinase 2 [Source:MGI Symbol;Acc:MGI:98753]
ENSMUSG00000017466	11	118301607	G/A	0.0113775	0.347511 0.499888 0.250015 0.000000 0.000000	118301069	118355740	Timp2	tissue inhibitor of metalloproteinase 2 [Source:MGI Symbol;Acc:MGI:98753]
ENSMUSG00000017466	11	118355568	G/T	0.000430645	0.050268 0.050289 0.182053 0.499592 0.690382	118301069	118355740	Timp2	tissue inhibitor of metalloproteinase 2 [Source:MGI Symbol;Acc:MGI:98753]
ENSMUSG00000054763	14	63047482	C/T	0.0302574	0.295687 0.881267 0.915499 0.200002 0.150354	63046991	63058149	Defb42	defensin beta 42 [Source:MGI Symbol;Acc:MGI:3033850]
ENSMUSG00000054763	14	63048496	C/T	0.0384842	0.253709 0.899996 0.9 0.200000 0.150000	63046991	63058149	Defb42	defensin beta 42 [Source:MGI Symbol;Acc:MGI:3033850]
ENSMUSG00000054763	14	63046918	G/A	0.00694132	0.493413 0.85 0.949984 0.248040 0.150128	63046991	63058149	Defb42	defensin beta 42 [Source:MGI Symbol;Acc:MGI:3033850]
ENSMUSG00000054763	14	63056004	T/C	0.0133325	0.494908 0.948768 0.988758 0.154134 0.347619	63046991	63058149	Defb42	defensin beta 42 [Source:MGI Symbol;Acc:MGI:3033850]
ENSMUSG00000038312	2	155713441	C/T	0.0204522	0.651301 0.000000 0.000000 0.000000 0.000000	155701677	155729475	Edem2	ER degradation enhancer, mannosidase alpha-like 2 [Source:MGI Symbol;Acc:MGI:1915540]
ENSMUSG00000038312	2	155701927	C/T	0.0156089	0.681743 0.000000 0.000000 0.000000 0.000000	155701677	155729475	Edem2	ER degradation enhancer, mannosidase alpha-like 2 [Source:MGI Symbol;Acc:MGI:1915540]
ENSMUSG00000038312	2	155701864	C/A	0.0190487	0.663029 0.000000 0.000000 0.000000 0.000000	155701677	155729475	Edem2	ER degradation enhancer, mannosidase alpha-like 2 [Source:MGI Symbol;Acc:MGI:1915540]
ENSMUSG00000038312	2	155702596	T/C	0.0303217	0.615167 0.000000 0.000000 0.001928 0.000000	155701677	155729475	Edem2	ER degradation enhancer, mannosidase alpha-like 2 [Source:MGI Symbol;Acc:MGI:1915540]
ENSMUSG00000038312	2	155702515	A/G	0.0383537	0.890275 0.300000 0.600911 0.646473 0.054611	155701677	155729475	Edem2	ER degradation enhancer, mannosidase alpha-like 2 [Source:MGI Symbol;Acc:MGI:1915540]
ENSMUSG00000038312	2	155713552	C/T	0.0286569	0.650076 0.000000 0.000000 0.047025 0.000000	155701677	155729475	Edem2	ER degradation enhancer, mannosidase alpha-like 2 [Source:MGI Symbol;Acc:MGI:1915540]
ENSMUSG00000038312	2	155708972	T/A	0.0285539	0.620605 0.000000 0.000000 0.000000 0.000000	155701677	155729475	Edem2	ER degradation enhancer, mannosidase alpha-like 2 [Source:MGI Symbol;Acc:MGI:1915540]
ENSMUSG00000038312	2	155709128	G/A	0.0403415	0.581672 0.000000 0.000000 0.000000 0.000000	155701677	155729475	Edem2	ER degradation enhancer, mannosidase alpha-like 2 [Source:MGI Symbol;Acc:MGI:1915540]
ENSMUSG00000037742	9	78481645	T/C	0.0154452	0.000000 0.150000 0.250000 0.400000 0.500000	78478449	78489151	Eef1a1	eukaryotic translation elongation factor 1 alpha 1 [Source:MGI Symbol;Acc:MGI:1096881]
ENSMUSG00000031626	8	45763205	A/G	0.0225607	0.406283 0.347481 0.450085 0.551239 0.899999	45507788	45827906	Sorbs2	sorbin and SH3 domain containing 2 [Source:MGI Symbol;Acc:MGI:1924574]
ENSMUSG00000026831	2	28466362	G/T	0.049825	0.074628 0.100003 0.050000 0.450002 0.399993	28462001	28466332	1700007K13Rik	RIKEN cDNA 1700007K13 gene [Source:MGI Symbol;Acc:MGI:1916577]
ENSMUSG00000020014	10	93044954	C/T	0.0443494	0.400501 0.103387 0.163746 0.562452 0.653194	92775619	93081618	Cfap54	cilia and flagella associated protein 54 [Source:MGI Symbol;Acc:MGI:1922208]
ENSMUSG00000020014	10	93081390	G/A	0.0384351	0.150914 0.100343 0.050070 0.302681 0.599465	92775619	93081618	Cfap54	cilia and flagella associated protein 54 [Source:MGI Symbol;Acc:MGI:1922208]
ENSMUSG00000089544	11	115254177	C/T	0.0473858	0.450058 0.600235 0.150052 0.256017 0.154057	115253278	115253385	Gm25837	predicted gene, 25837 [Source:MGI Symbol;Acc:MGI:5455614]
ENSMUSG00000054509	14	56634274	C/T	0.0155567	0.349652 0.697268 0.449764 0.100526 0.100011	56575619	56659794	Parp4	poly (ADP-ribose) polymerase family, member 4 [Source:MGI Symbol;Acc:MGI:2685589]
ENSMUSG00000054509	14	56647211	C/T	0.0498604	0.100000 0.299314 0.149997 0.550008 0.500000	56575619	56659794	Parp4	poly (ADP-ribose) polymerase family, member 4 [Source:MGI Symbol;Acc:MGI:2685589]
ENSMUSG00000039601	17	44036980	A/G	0.0116896	0.749423 0.449961 0.285231 0.398861 0.100067	43801851	44039516	Rcan2	regulator of calcineurin 2 [Source:MGI Symbol;Acc:MGI:1858219]
ENSMUSG00000039601	17	44020927	A/G	0.0348743	0.000000 0.000000 0.000000 0.135614 0.500359	43801851	44039516	Rcan2	regulator of calcineurin 2 [Source:MGI Symbol;Acc:MGI:1858219]
ENSMUSG00000069971	8	87589243	T/G	0.0386644	0.550008 0.894971 1 0.84867 0.000002	87563853	87589424	4933402J07Rik	RIKEN cDNA 4933402J07 gene [Source:MGI Symbol;Acc:MGI:3607717]
ENSMUSG00000069971	8	87589402	A/G	0.00662383	0.69775 0.949987 1 0.800223 0.050000	87563853	87589424	4933402J07Rik	RIKEN cDNA 4933402J07 gene [Source:MGI Symbol;Acc:MGI:3607717]
ENSMUSG00000042148	11	63963452	C/T	0.0288482	0.683223 0.050000 0.000000 0.000000 0.100000	63962627	64079468	Cox10	cytochrome c oxidase assembly protein 10 [Source:MGI Symbol;Acc:MGI:1917633]
ENSMUSG00000021411	13	34628016	A/T	0.0481696	0.8 0.9 0.9 0.9 0.250007	34627840	34652681	Pxdc1	PX domain containing 1 [Source:MGI Symbol;Acc:MGI:1914145]
ENSMUSG00000021411	13	34627911	C/T	0.0497078	0.85 0.9 0.9 0.9 0.300000	34627840	34652681	Pxdc1	PX domain containing 1 [Source:MGI Symbol;Acc:MGI:1914145]
ENSMUSG00000076142	9	108969240	C/A	0.0226011	0.698769 0.543338 0.682855 0.401665 0.149993	108969922	108970003	Mir711	microRNA 711 [Source:MGI Symbol;Acc:MGI:3629883]
ENSMUSG00000029500	5	110269943	C/T	0.0323308	0.7 0.9 0.850001 0.313583 0.5	110259130	110269913	Pgam5	phosphoglycerate mutase family member 5 [Source:MGI Symbol;Acc:MGI:1919792]
ENSMUSG00000022558	15	76457638	G/C	0.00105931	0.051292 0.214525 0.150168 0.728308 0.596118	76380261	76453038	Mroh1	maestro heat-like repeat family member 1 [Source:MGI Symbol;Acc:MGI:2442558]
ENSMUSG00000025780	2	10205948	T/C	0.0445383	0.71938 0.799869 0.404206 0.549388 0.348730	10153571	10256529	Itih5	inter-alpha (globulin) inhibitor H5 [Source:MGI Symbol;Acc:MGI:1925751]
ENSMUSG00000025780	2	10238891	G/T	0.0194245	0.000000 0.050006 0.100013 0.350007 0.449277	10153571	10256529	Itih5	inter-alpha (globulin) inhibitor H5 [Source:MGI Symbol;Acc:MGI:1925751]
ENSMUSG00000025780	2	10206759	T/C	0.0209892	0.748783 0.780309 0.400000 0.452185 0.350000	10153571	10256529	Itih5	inter-alpha (globulin) inhibitor H5 [Source:MGI Symbol;Acc:MGI:1925751]
ENSMUSG00000025780	2	10242365	G/A	0.0228509	0.000000 0.050000 0.100168 0.399847 0.400028	10153571	10256529	Itih5	inter-alpha (globulin) inhibitor H5 [Source:MGI Symbol;Acc:MGI:1925751]
ENSMUSG00000025780	2	10238540	G/A	0.0239749	0.000000 0.068083 0.099953 0.348531 0.441907	10153571	10256529	Itih5	inter-alpha (globulin) inhibitor H5 [Source:MGI Symbol;Acc:MGI:1925751]
ENSMUSG00000025780	2	10205660	T/G	0.0473771	0.741676 0.763343 0.400134 0.549367 0.351137	10153571	10256529	Itih5	inter-alpha (globulin) inhibitor H5 [Source:MGI Symbol;Acc:MGI:1925751]
ENSMUSG00000025780	2	10238770	C/T	0.0267944	0.000000 0.096373 0.100000 0.350000 0.448874	10153571	10256529	Itih5	inter-alpha (globulin) inhibitor H5 [Source:MGI Symbol;Acc:MGI:1925751]
ENSMUSG00000025780	2	10240779	C/A	0.0286474	0.000000 0.050002 0.100056 0.350000 0.411639	10153571	10256529	Itih5	inter-alpha (globulin) inhibitor H5 [Source:MGI Symbol;Acc:MGI:1925751]
ENSMUSG00000025780	2	10205968	T/C	0.0494717	0.699572 0.749749 0.401788 0.508385 0.328152	10153571	10256529	Itih5	inter-alpha (globulin) inhibitor H5 [Source:MGI Symbol;Acc:MGI:1925751]
ENSMUSG00000025780	2	10205966	T/C	0.0458784	0.700635 0.745742 0.401788 0.502727 0.323645	10153571	10256529	Itih5	inter-alpha (globulin) inhibitor H5 [Source:MGI Symbol;Acc:MGI:1925751]
ENSMUSG00000025780	2	10206835	C/T	0.0237401	0.748783 0.79997 0.400000 0.494685 0.350779	10153571	10256529	Itih5	inter-alpha (globulin) inhibitor H5 [Source:MGI Symbol;Acc:MGI:1925751]
ENSMUSG00000042055	7	129616723	G/T	0.0321865	0.75001 0.350185 0.205564 0.150013 0.289383	129591863	129635738	Wdr11	WD repeat domain 11 [Source:MGI Symbol;Acc:MGI:1920230]
ENSMUSG00000027615	3	20011329	C/T	0.0309422	0.70624 0.488268 0.400382 0.391982 0.170377	19995945	20035315	Hps3	Hermansky-Pudlak syndrome 3 [Source:MGI Symbol;Acc:MGI:2153839]
ENSMUSG00000027615	3	20008905	A/G	0.0160585	0.665289 0.450000 0.400000 0.300000 0.100001	19995945	20035315	Hps3	Hermansky-Pudlak syndrome 3 [Source:MGI Symbol;Acc:MGI:2153839]
ENSMUSG00000027615	3	20015879	T/C	0.0226598	0.649911 0.429404 0.400631 0.300085 0.102881	19995945	20035315	Hps3	Hermansky-Pudlak syndrome 3 [Source:MGI Symbol;Acc:MGI:2153839]
ENSMUSG00000027615	3	20008803	A/G	0.0113398	0.69942 0.449862 0.400000 0.300000 0.102114	19995945	20035315	Hps3	Hermansky-Pudlak syndrome 3 [Source:MGI Symbol;Acc:MGI:2153839]
ENSMUSG00000027615	3	20008964	G/C	0.0191344	0.650048 0.449885 0.400000 0.300000 0.103190	19995945	20035315	Hps3	Hermansky-Pudlak syndrome 3 [Source:MGI Symbol;Acc:MGI:2153839]
ENSMUSG00000027615	3	20016973	T/C	0.0345265	0.7 0.300023 0.350000 0.300000 0.100000	19995945	20035315	Hps3	Hermansky-Pudlak syndrome 3 [Source:MGI Symbol;Acc:MGI:2153839]
ENSMUSG00000027615	3	20012897	T/C	0.0248145	0.698715 0.343626 0.349905 0.299999 0.100813	19995945	20035315	Hps3	Hermansky-Pudlak syndrome 3 [Source:MGI Symbol;Acc:MGI:2153839]
ENSMUSG00000027615	3	20009006	C/T	0.0140548	0.699918 0.446484 0.400000 0.300000 0.119148	19995945	20035315	Hps3	Hermansky-Pudlak syndrome 3 [Source:MGI Symbol;Acc:MGI:2153839]
ENSMUSG00000027703	3	30647886	G/A	0.02813	0.491759 0.300231 0.150000 0.055368 0.049999	30644507	30672431	Lrriq4	leucine-rich repeats and IQ motif containing 4 [Source:MGI Symbol;Acc:MGI:1915557]
ENSMUSG00000027703	3	30642871	A/G	0.00472637	0.731395 0.75 0.649996 0.400000 0.200046	30644507	30672431	Lrriq4	leucine-rich repeats and IQ motif containing 4 [Source:MGI Symbol;Acc:MGI:1915557]
ENSMUSG00000027703	3	30649689	T/A	0.00436885	0.809518 0.442832 0.446448 0.050177 0.289871	30644507	30672431	Lrriq4	leucine-rich repeats and IQ motif containing 4 [Source:MGI Symbol;Acc:MGI:1915557]
ENSMUSG00000064646	19	38071130	A/G	0.032532	0.401776 0.400567 0.449944 0.699934 0.799935	38071929	38072053	Gm23300	predicted gene, 23300 [Source:MGI Symbol;Acc:MGI:5453077]
ENSMUSG00000000276	11	89037963	C/T	0.0343464	0.000000 0.450000 0.5 0.450000 0.599893	89035179	89066850	Dgke	diacylglycerol kinase, epsilon [Source:MGI Symbol;Acc:MGI:1889276]
ENSMUSG00000000276	11	89039627	G/A	0.0467974	0.000000 0.449885 0.548664 0.450000 0.561274	89035179	89066850	Dgke	diacylglycerol kinase, epsilon [Source:MGI Symbol;Acc:MGI:1889276]
ENSMUSG00000102142	1	137928528	A/T	0.0293793	0.747124 0.799999 0.799988 0.422986 0.392433	137932041	137933284	Gm26930	predicted gene, 26930 [Source:MGI Symbol;Acc:MGI:5504045]
ENSMUSG00000026933	2	25939959	A/T	0.016183	0.000000 0.000000 0.000011 0.100020 0.599976	25926838	25983282	Camsap1	calmodulin regulated spectrin-associated protein 1 [Source:MGI Symbol;Acc:MGI:3036242]
ENSMUSG00000029196	5	36471456	G/A	0.0336161	0.228807 0.66685 0.448912 0.150037 0.000000	36473670	36484285	Tada2b	transcriptional adaptor 2B [Source:MGI Symbol;Acc:MGI:3035274]
ENSMUSG00000099311	9	52120439	T/C	0.0273565	0.047082 0.150002 0.000000 0.150006 0.673191	52115623	52115739	Mir6244	microRNA 6244 [Source:MGI Symbol;Acc:MGI:5530750]
ENSMUSG00000030905	7	120199340	C/T	0.0260303	0.000000 0.073859 0.158139 0.400326 0.399984	120186380	120202111	Crym	crystallin, mu [Source:MGI Symbol;Acc:MGI:102675]
ENSMUSG00000022760	16	17531214	A/G	0.0400526	0.549692 0.050011 0.000000 0.000000 0.000000	17527982	17531136	Thap7	THAP domain containing 7 [Source:MGI Symbol;Acc:MGI:1916259]
ENSMUSG00000021112	12	78820721	G/A	0.022257	0.200000 0.550398 0.450000 0.7 0.75	78748947	78840711	Mpp5	membrane protein, palmitoylated 5 (MAGUK p55 subfamily member 5) [Source:MGI Symbol;Acc:MGI:1927339]
ENSMUSG00000021112	12	78825829	C/T	0.0301006	0.200065 0.595834 0.449941 0.699364 0.756664	78748947	78840711	Mpp5	membrane protein, palmitoylated 5 (MAGUK p55 subfamily member 5) [Source:MGI Symbol;Acc:MGI:1927339]
ENSMUSG00000021112	12	78845500	T/C	0.0354845	0.695019 0.395021 0.500000 0.241571 0.198658	78748947	78840711	Mpp5	membrane protein, palmitoylated 5 (MAGUK p55 subfamily member 5) [Source:MGI Symbol;Acc:MGI:1927339]
ENSMUSG00000021112	12	78817166	A/T	0.0124744	0.200031 0.600009 0.450543 0.699983 0.840613	78748947	78840711	Mpp5	membrane protein, palmitoylated 5 (MAGUK p55 subfamily member 5) [Source:MGI Symbol;Acc:MGI:1927339]
ENSMUSG00000021112	12	78824881	C/T	0.0345506	0.226131 0.600014 0.443623 0.675931 0.789732	78748947	78840711	Mpp5	membrane protein, palmitoylated 5 (MAGUK p55 subfamily member 5) [Source:MGI Symbol;Acc:MGI:1927339]
ENSMUSG00000056917	19	5656135	G/A	0.0398629	0.599875 0.516678 0.569109 0.249952 0.200059	5651185	5663707	Sipa1	signal-induced proliferation associated gene 1 [Source:MGI Symbol;Acc:MGI:107576]
ENSMUSG00000033768	19	6481207	C/T	0.0156753	0.247603 0.353216 0.549995 0.395631 0.879543	6418731	6544169	Nrxn2	neurexin II [Source:MGI Symbol;Acc:MGI:1096362]
ENSMUSG00000033768	19	6509717	C/T	0.0446681	0.000000 0.000000 0.000000 0.100021 0.499167	6418731	6544169	Nrxn2	neurexin II [Source:MGI Symbol;Acc:MGI:1096362]
ENSMUSG00000021097	12	104789945	A/G	0.0097776	0.797203 0.250264 0.200001 0.300004 0.050042	104763114	104865076	Clmn	calmin [Source:MGI Symbol;Acc:MGI:2136957]
ENSMUSG00000021097	12	104782063	C/T	0.00135322	0.876967 0.737487 0.65 0.54999 0.150044	104763114	104865076	Clmn	calmin [Source:MGI Symbol;Acc:MGI:2136957]
ENSMUSG00000021097	12	104782048	G/A	0.000977271	0.896802 0.748343 0.65 0.54882 0.150148	104763114	104865076	Clmn	calmin [Source:MGI Symbol;Acc:MGI:2136957]
ENSMUSG00000021097	12	104781222	A/G	0.00175905	0.899939 0.75 0.650012 0.550002 0.200092	104763114	104865076	Clmn	calmin [Source:MGI Symbol;Acc:MGI:2136957]
ENSMUSG00000021097	12	104789874	G/A	0.0457309	0.498745 0.150289 0.150036 0.050094 0.000000	104763114	104865076	Clmn	calmin [Source:MGI Symbol;Acc:MGI:2136957]
ENSMUSG00000021097	12	104789966	A/G	0.0457713	0.50028 0.150277 0.150000 0.050000 0.000000	104763114	104865076	Clmn	calmin [Source:MGI Symbol;Acc:MGI:2136957]
ENSMUSG00000021097	12	104804688	T/C	0.0356355	0.707717 0.340712 0.250493 0.355897 0.111036	104763114	104865076	Clmn	calmin [Source:MGI Symbol;Acc:MGI:2136957]
ENSMUSG00000021097	12	104773250	C/T	0.0217803	0.050808 0.205568 0.367857 0.399101 0.550143	104763114	104865076	Clmn	calmin [Source:MGI Symbol;Acc:MGI:2136957]
ENSMUSG00000021097	12	104782099	G/T	0.0159232	0.692823 0.447816 0.250008 0.350013 0.100000	104763114	104865076	Clmn	calmin [Source:MGI Symbol;Acc:MGI:2136957]
ENSMUSG00000032257	9	49421795	G/A	0.0327727	0.503026 0.607084 0.350001 0.413018 0.050327	49415222	49427021	Ankk1	ankyrin repeat and kinase domain containing 1 [Source:MGI Symbol;Acc:MGI:3045301]
ENSMUSG00000079344	19	33498319	C/T	0.049122	0.309235 0.449855 0.349999 0.100000 0.000000	33498037	33517780	Lipo4	lipase, member O4 [Source:MGI Symbol;Acc:MGI:3779637]
ENSMUSG00000027479	2	153768131	A/T	0.0278287	0.368320 0.650022 0.602943 0.949836 0.792113	153741274	153773310	Mapre1	microtubule-associated protein, RP/EB family, member 1 [Source:MGI Symbol;Acc:MGI:891995]
ENSMUSG00000027479	2	153767589	T/G	0.0232701	0.253542 0.649997 0.699995 0.933601 0.700081	153741274	153773310	Mapre1	microtubule-associated protein, RP/EB family, member 1 [Source:MGI Symbol;Acc:MGI:891995]
ENSMUSG00000027479	2	153767628	G/A	0.0401829	0.299991 0.649498 0.677246 0.849941 0.749843	153741274	153773310	Mapre1	microtubule-associated protein, RP/EB family, member 1 [Source:MGI Symbol;Acc:MGI:891995]
ENSMUSG00000027479	2	153767954	C/A	0.025846	0.206305 0.643213 0.645649 0.848304 0.700516	153741274	153773310	Mapre1	microtubule-associated protein, RP/EB family, member 1 [Source:MGI Symbol;Acc:MGI:891995]
ENSMUSG00000025892	9	4503541	A/T	0.0434387	0.000000 0.649975 0.350001 0.649999 0.599992	4417899	4796234	Gria4	glutamate receptor, ionotropic, AMPA4 (alpha 4) [Source:MGI Symbol;Acc:MGI:95811]
ENSMUSG00000026656	1	170976072	A/C	0.00440809	0.250001 0.250000 0.250002 0.822779 0.646259	170958617	170976547	Fcgr2b	Fc receptor, IgG, low affinity IIb [Source:MGI Symbol;Acc:MGI:95499]
ENSMUSG00000004105	2	33228557	A/T	0.0409507	0.898313 0.387847 0.692304 0.748328 0.055831	33216069	33247717	Angptl2	angiopoietin-like 2 [Source:MGI Symbol;Acc:MGI:1347002]
ENSMUSG00000051076	3	100888303	C/G	0.0251169	0.057269 0.150000 0.200002 0.499697 0.449526	100825459	100896922	Vtcn1	V-set domain containing T cell activation inhibitor 1 [Source:MGI Symbol;Acc:MGI:3039619]
ENSMUSG00000045160	6	83359017	G/A	0.0429526	0.798833 0.253437 0.599314 0.317818 0.163779	83349147	83360136	Bola3	bolA-like 3 (E. coli) [Source:MGI Symbol;Acc:MGI:1925903]
ENSMUSG00000045160	6	83359014	C/T	0.0417308	0.799219 0.253370 0.599054 0.306562 0.163779	83349147	83360136	Bola3	bolA-like 3 (E. coli) [Source:MGI Symbol;Acc:MGI:1925903]
ENSMUSG00000020549	11	64987365	T/C	0.0477107	0.864219 1 0.94989 0.949896 0.350209	64979038	65002069	Elac2	elaC ribonuclease Z 2 [Source:MGI Symbol;Acc:MGI:1890496]
ENSMUSG00000020549	11	64979189	T/C	0.0341927	0.849989 0.999997 0.911116 0.95 0.300292	64979038	65002069	Elac2	elaC ribonuclease Z 2 [Source:MGI Symbol;Acc:MGI:1890496]
ENSMUSG00000020549	11	65001340	C/T	0.0274145	0.039717 0.000000 0.050002 0.200414 0.519045	64979038	65002069	Elac2	elaC ribonuclease Z 2 [Source:MGI Symbol;Acc:MGI:1890496]
ENSMUSG00000020549	11	65000940	T/C	0.0470598	0.779041 0.450075 0.490770 0.467567 0.201440	64979038	65002069	Elac2	elaC ribonuclease Z 2 [Source:MGI Symbol;Acc:MGI:1890496]
ENSMUSG00000020549	11	65000955	A/T	0.0495718	0.764261 0.450002 0.472035 0.457331 0.200978	64979038	65002069	Elac2	elaC ribonuclease Z 2 [Source:MGI Symbol;Acc:MGI:1890496]
ENSMUSG00000020549	11	65002745	G/A	0.00725145	0.000000 0.000000 0.050000 0.202811 0.599949	64979038	65002069	Elac2	elaC ribonuclease Z 2 [Source:MGI Symbol;Acc:MGI:1890496]
ENSMUSG00000020549	11	65002469	G/A	0.0131829	0.000000 0.000000 0.050000 0.200000 0.550101	64979038	65002069	Elac2	elaC ribonuclease Z 2 [Source:MGI Symbol;Acc:MGI:1890496]
ENSMUSG00000019891	10	52286316	C/A	0.0116422	0.050000 0.000000 0.200000 0.500000 0.400000	52233619	52321378	Dcbld1	discoidin, CUB and LCCL domain containing 1 [Source:MGI Symbol;Acc:MGI:1913936]
ENSMUSG00000021156	13	9710349	T/A	0.0372365	0.245469 0.410173 0.549529 0.450077 0.798882	9684836	9765321	Zmynd11	zinc finger, MYND domain containing 11 [Source:MGI Symbol;Acc:MGI:1913755]
ENSMUSG00000021156	13	9689144	G/A	0.00520718	0.200001 0.499886 0.554701 0.449986 1	9684836	9765321	Zmynd11	zinc finger, MYND domain containing 11 [Source:MGI Symbol;Acc:MGI:1913755]
ENSMUSG00000021156	13	9685371	G/A	0.0183649	0.350000 0.450000 0.55 0.450000 1	9684836	9765321	Zmynd11	zinc finger, MYND domain containing 11 [Source:MGI Symbol;Acc:MGI:1913755]
ENSMUSG00000021156	13	9694098	C/T	0.000977271	0.251492 0.449694 0.55056 0.660379 0.998027	9684836	9765321	Zmynd11	zinc finger, MYND domain containing 11 [Source:MGI Symbol;Acc:MGI:1913755]
ENSMUSG00000026288	1	87691923	G/A	0.00405346	0.552406 0.300468 0.849975 0.900845 0.899081	87620312	87720507	Inpp5d	inositol polyphosphate-5-phosphatase D [Source:MGI Symbol;Acc:MGI:107357]
ENSMUSG00000026288	1	87709552	C/T	0.000696946	0.398560 0.749704 0.150277 0.050223 0.000000	87620312	87720507	Inpp5d	inositol polyphosphate-5-phosphatase D [Source:MGI Symbol;Acc:MGI:107357]
ENSMUSG00000026288	1	87709538	G/A	0.00140309	0.349719 0.74944 0.157757 0.050437 0.000000	87620312	87720507	Inpp5d	inositol polyphosphate-5-phosphatase D [Source:MGI Symbol;Acc:MGI:107357]
ENSMUSG00000026288	1	87701123	G/A	0.0347857	0.150290 0.695885 0.172592 0.050624 0.026432	87620312	87720507	Inpp5d	inositol polyphosphate-5-phosphatase D [Source:MGI Symbol;Acc:MGI:107357]
ENSMUSG00000026288	1	87706038	A/G	0.0335048	0.150000 0.658395 0.150001 0.050000 0.000000	87620312	87720507	Inpp5d	inositol polyphosphate-5-phosphatase D [Source:MGI Symbol;Acc:MGI:107357]
ENSMUSG00000026288	1	87711151	T/C	0.0126549	0.300328 0.588958 0.189995 0.050026 0.000009	87620312	87720507	Inpp5d	inositol polyphosphate-5-phosphatase D [Source:MGI Symbol;Acc:MGI:107357]
ENSMUSG00000026288	1	87665600	C/T	0.00470512	0.300012 0.696726 0.149571 0.051285 0.000000	87620312	87720507	Inpp5d	inositol polyphosphate-5-phosphatase D [Source:MGI Symbol;Acc:MGI:107357]
ENSMUSG00000095270	4	88592193	T/C	0.0498233	0.621145 0.849182 0.400002 0.250000 0.500000	88591813	88592385	Ifna9	interferon alpha 9 [Source:MGI Symbol;Acc:MGI:107659]
ENSMUSG00000019779	10	34583700	G/A	0.000907557	0.700109 0.399928 0.443216 0.099985 0.000000	34483400	34611226	Frk	fyn-related kinase [Source:MGI Symbol;Acc:MGI:103265]
ENSMUSG00000019779	10	34586446	C/T	0.00956647	0.541543 0.299728 0.150656 0.050021 0.000000	34483400	34611226	Frk	fyn-related kinase [Source:MGI Symbol;Acc:MGI:103265]
ENSMUSG00000028909	4	131769371	T/C	0.0159923	0.597454 0.356884 0.050208 0.050646 0.149032	131768457	131838288	Ptpru	protein tyrosine phosphatase, receptor type, U [Source:MGI Symbol;Acc:MGI:1321151]
ENSMUSG00000028909	4	131803010	G/A	0.0331105	0.456498 0.749866 0.691176 0.327544 0.150001	131768457	131838288	Ptpru	protein tyrosine phosphatase, receptor type, U [Source:MGI Symbol;Acc:MGI:1321151]
ENSMUSG00000028909	4	131787757	A/G	0.0130054	0.600006 0.706508 0.654693 0.264107 0.217710	131768457	131838288	Ptpru	protein tyrosine phosphatase, receptor type, U [Source:MGI Symbol;Acc:MGI:1321151]
ENSMUSG00000028909	4	131787756	T/C	0.0127869	0.600015 0.706352 0.654687 0.271648 0.210505	131768457	131838288	Ptpru	protein tyrosine phosphatase, receptor type, U [Source:MGI Symbol;Acc:MGI:1321151]
ENSMUSG00000028909	4	131787730	T/C	0.0394126	0.600374 0.703439 0.655045 0.391354 0.236134	131768457	131838288	Ptpru	protein tyrosine phosphatase, receptor type, U [Source:MGI Symbol;Acc:MGI:1321151]
ENSMUSG00000028909	4	131802924	G/C	0.02803	0.474718 0.746171 0.700002 0.321078 0.154059	131768457	131838288	Ptpru	protein tyrosine phosphatase, receptor type, U [Source:MGI Symbol;Acc:MGI:1321151]
ENSMUSG00000040610	11	33202605	T/C	0.0144037	0.749999 0.799924 0.7 0.349554 0.386406	33200752	33203589	Tlx3	T cell leukemia, homeobox 3 [Source:MGI Symbol;Acc:MGI:1351209]
ENSMUSG00000029780	6	56892996	C/A	0.0103836	0.701376 0.899654 0.500744 0.258454 0.450722	56882400	56923932	Nt5c3	5'-nucleotidase, cytosolic III [Source:MGI Symbol;Acc:MGI:1927186]
ENSMUSG00000029780	6	56882800	T/C	0.00793196	0.667667 0.650464 0.350000 0.150000 0.288625	56882400	56923932	Nt5c3	5'-nucleotidase, cytosolic III [Source:MGI Symbol;Acc:MGI:1927186]
ENSMUSG00000074639	10	127876924	G/T	0.0041017	0.300000 0.398302 0.406705 0.899998 0.75	127866474	127877317	BC089597	cDNA sequence BC089597 [Source:MGI Symbol;Acc:MGI:3583955]
ENSMUSG00000025645	9	109095756	T/A	0.0146577	0.699907 0.600019 0.503057 0.348925 0.200101	109082493	109092489	Ccdc51	coiled-coil domain containing 51 [Source:MGI Symbol;Acc:MGI:1913908]
ENSMUSG00000052305	7	103826691	C/T	0.0280841	0.650211 0.050000 0.000000 0.100001 0.000000	103826534	103828096	Hbb-bs	hemoglobin, beta adult s chain [Source:MGI Symbol;Acc:MGI:5474852]
ENSMUSG00000070280	9	119170660	C/T	0.0398147	0.701244 0.559303 0.497687 0.588111 0.108541	119169455	119365553	Slc22a14	solute carrier family 22 (organic cation transporter), member 14 [Source:MGI Symbol;Acc:MGI:2685974]
ENSMUSG00000070280	9	119368031	A/G	0.0178202	0.597433 0.100045 0.100028 0.000000 0.000000	119169455	119365553	Slc22a14	solute carrier family 22 (organic cation transporter), member 14 [Source:MGI Symbol;Acc:MGI:2685974]
ENSMUSG00000027584	2	181719370	T/C	0.00126909	0.600037 0.922056 0.599013 0.408750 0.105602	181715016	181720985	Oprl1	opioid receptor-like 1 [Source:MGI Symbol;Acc:MGI:97440]
ENSMUSG00000018819	7	142491971	A/G	0.0424141	0.578488 0.000000 0.000000 0.000000 0.000000	142460809	142494867	Lsp1	lymphocyte specific 1 [Source:MGI Symbol;Acc:MGI:96832]
ENSMUSG00000042766	3	89237858	G/A	0.00149183	0.80034 0.599388 0.549997 0.296503 0.150334	89234177	89246309	Trim46	tripartite motif-containing 46 [Source:MGI Symbol;Acc:MGI:2673000]
ENSMUSG00000042766	3	89234514	T/C	0.0466709	0.000002 0.400313 0.450000 0.65 0.398630	89234177	89246309	Trim46	tripartite motif-containing 46 [Source:MGI Symbol;Acc:MGI:2673000]
ENSMUSG00000035596	7	3693832	A/G	0.0217664	0.000000 0.150000 0.250000 0.050000 0.699956	3677789	3693523	Mboat7	membrane bound O-acyltransferase domain containing 7 [Source:MGI Symbol;Acc:MGI:1924832]
ENSMUSG00000030882	7	105652365	C/T	0.0457472	0.429887 0.399676 0.459884 0.050072 0.097126	105640562	105721799	Dnhd1	dynein heavy chain domain 1 [Source:MGI Symbol;Acc:MGI:1924755]
ENSMUSG00000030882	7	105668636	C/T	0.0478669	0.350043 0.393386 0.494565 0.000003 0.050047	105640562	105721799	Dnhd1	dynein heavy chain domain 1 [Source:MGI Symbol;Acc:MGI:1924755]
ENSMUSG00000037994	3	135342182	G/A	0.0376897	0.306601 0.247587 0.480639 0.363791 0.799245	135307700	135345387	Slc9b2	solute carrier family 9, subfamily B (NHA2, cation proton antiporter 2), member 2 [Source:MGI Symbol;Acc:MGI:2140077]
ENSMUSG00000037994	3	135329955	C/T	0.00621503	0.543244 0.500505 0.102042 0.099877 0.087516	135307700	135345387	Slc9b2	solute carrier family 9, subfamily B (NHA2, cation proton antiporter 2), member 2 [Source:MGI Symbol;Acc:MGI:2140077]
ENSMUSG00000037994	3	135328963	T/C	0.00487136	0.546997 0.476801 0.149965 0.100166 0.050100	135307700	135345387	Slc9b2	solute carrier family 9, subfamily B (NHA2, cation proton antiporter 2), member 2 [Source:MGI Symbol;Acc:MGI:2140077]
ENSMUSG00000037994	3	135329645	T/C	0.00627107	0.500836 0.447165 0.149508 0.099353 0.000000	135307700	135345387	Slc9b2	solute carrier family 9, subfamily B (NHA2, cation proton antiporter 2), member 2 [Source:MGI Symbol;Acc:MGI:2140077]
ENSMUSG00000037994	3	135324442	A/G	0.0460994	0.643287 0.050640 0.008214 0.164465 0.000000	135307700	135345387	Slc9b2	solute carrier family 9, subfamily B (NHA2, cation proton antiporter 2), member 2 [Source:MGI Symbol;Acc:MGI:2140077]
ENSMUSG00000037994	3	135336528	C/G	0.0337908	0.350825 0.485963 0.150000 0.100000 0.037962	135307700	135345387	Slc9b2	solute carrier family 9, subfamily B (NHA2, cation proton antiporter 2), member 2 [Source:MGI Symbol;Acc:MGI:2140077]
ENSMUSG00000037994	3	135342186	T/A	0.0201045	0.299794 0.241329 0.480603 0.363789 0.849468	135307700	135345387	Slc9b2	solute carrier family 9, subfamily B (NHA2, cation proton antiporter 2), member 2 [Source:MGI Symbol;Acc:MGI:2140077]
ENSMUSG00000037994	3	135317091	G/T	0.007354	0.050132 0.166382 0.200687 0.296643 0.699202	135307700	135345387	Slc9b2	solute carrier family 9, subfamily B (NHA2, cation proton antiporter 2), member 2 [Source:MGI Symbol;Acc:MGI:2140077]
ENSMUSG00000037994	3	135342317	T/C	0.0163341	0.250000 0.200000 0.250000 0.300000 0.85	135307700	135345387	Slc9b2	solute carrier family 9, subfamily B (NHA2, cation proton antiporter 2), member 2 [Source:MGI Symbol;Acc:MGI:2140077]
ENSMUSG00000037994	3	135324420	G/A	0.0360666	0.630325 0.000000 0.000000 0.052722 0.000000	135307700	135345387	Slc9b2	solute carrier family 9, subfamily B (NHA2, cation proton antiporter 2), member 2 [Source:MGI Symbol;Acc:MGI:2140077]
ENSMUSG00000037994	3	135324425	T/C	0.0479256	0.63636 0.051280 0.000000 0.164464 0.000000	135307700	135345387	Slc9b2	solute carrier family 9, subfamily B (NHA2, cation proton antiporter 2), member 2 [Source:MGI Symbol;Acc:MGI:2140077]
ENSMUSG00000037994	3	135329703	G/A	0.00237787	0.579104 0.442874 0.149998 0.100000 0.000000	135307700	135345387	Slc9b2	solute carrier family 9, subfamily B (NHA2, cation proton antiporter 2), member 2 [Source:MGI Symbol;Acc:MGI:2140077]
ENSMUSG00000037994	3	135317021	C/G	0.00441503	0.050206 0.196728 0.200609 0.391324 0.700512	135307700	135345387	Slc9b2	solute carrier family 9, subfamily B (NHA2, cation proton antiporter 2), member 2 [Source:MGI Symbol;Acc:MGI:2140077]
ENSMUSG00000037994	3	135342528	G/A	0.0119108	0.173477 0.200000 0.250000 0.300000 0.8	135307700	135345387	Slc9b2	solute carrier family 9, subfamily B (NHA2, cation proton antiporter 2), member 2 [Source:MGI Symbol;Acc:MGI:2140077]
ENSMUSG00000040852	17	84547279	C/T	0.0404245	0.700001 0.300000 0.249989 0.050000 0.290087	84511895	84622142	Plekhh2	pleckstrin homology domain containing, family H (with MyTH4 domain) member 2 [Source:MGI Symbol;Acc:MGI:2146813]
ENSMUSG00000040852	17	84606834	G/A	0.0269336	0.658415 0.211294 0.400000 0.250000 0.000000	84511895	84622142	Plekhh2	pleckstrin homology domain containing, family H (with MyTH4 domain) member 2 [Source:MGI Symbol;Acc:MGI:2146813]
ENSMUSG00000040852	17	84557345	G/A	0.0460637	0.747508 0.150068 0.351917 0.249666 0.100000	84511895	84622142	Plekhh2	pleckstrin homology domain containing, family H (with MyTH4 domain) member 2 [Source:MGI Symbol;Acc:MGI:2146813]
ENSMUSG00000040852	17	84559389	G/A	0.0171427	0.85 0.159920 0.499635 0.250000 0.100213	84511895	84622142	Plekhh2	pleckstrin homology domain containing, family H (with MyTH4 domain) member 2 [Source:MGI Symbol;Acc:MGI:2146813]
ENSMUSG00000040852	17	84611707	A/C	0.0421088	0.864221 0.200048 0.500624 0.296680 0.200768	84511895	84622142	Plekhh2	pleckstrin homology domain containing, family H (with MyTH4 domain) member 2 [Source:MGI Symbol;Acc:MGI:2146813]
ENSMUSG00000040852	17	84560031	G/A	0.0127019	0.85 0.200000 0.500000 0.250000 0.100268	84511895	84622142	Plekhh2	pleckstrin homology domain containing, family H (with MyTH4 domain) member 2 [Source:MGI Symbol;Acc:MGI:2146813]
ENSMUSG00000040852	17	84559367	A/G	0.0455819	0.753759 0.150958 0.448222 0.250000 0.100000	84511895	84622142	Plekhh2	pleckstrin homology domain containing, family H (with MyTH4 domain) member 2 [Source:MGI Symbol;Acc:MGI:2146813]
ENSMUSG00000040852	17	84571173	T/C	0.0224495	0.949973 0.650016 1 0.642801 0.298087	84511895	84622142	Plekhh2	pleckstrin homology domain containing, family H (with MyTH4 domain) member 2 [Source:MGI Symbol;Acc:MGI:2146813]
ENSMUSG00000040852	17	84566680	T/C	0.0106089	0.855229 0.740626 0.900043 0.549978 0.270495	84511895	84622142	Plekhh2	pleckstrin homology domain containing, family H (with MyTH4 domain) member 2 [Source:MGI Symbol;Acc:MGI:2146813]
ENSMUSG00000040852	17	84575207	T/C	0.0162194	0.949969 0.649786 1 0.667051 0.250000	84511895	84622142	Plekhh2	pleckstrin homology domain containing, family H (with MyTH4 domain) member 2 [Source:MGI Symbol;Acc:MGI:2146813]
ENSMUSG00000040852	17	84559435	G/T	0.0154466	0.85 0.171972 0.5 0.250000 0.100000	84511895	84622142	Plekhh2	pleckstrin homology domain containing, family H (with MyTH4 domain) member 2 [Source:MGI Symbol;Acc:MGI:2146813]
ENSMUSG00000040852	17	84560363	A/G	0.0266031	0.826766 0.201673 0.494595 0.314541 0.105483	84511895	84622142	Plekhh2	pleckstrin homology domain containing, family H (with MyTH4 domain) member 2 [Source:MGI Symbol;Acc:MGI:2146813]
ENSMUSG00000040852	17	84559366	G/C	0.0455819	0.753777 0.150958 0.448222 0.250000 0.100000	84511895	84622142	Plekhh2	pleckstrin homology domain containing, family H (with MyTH4 domain) member 2 [Source:MGI Symbol;Acc:MGI:2146813]
ENSMUSG00000040852	17	84575196	G/A	0.0168735	0.949993 0.649996 1 0.675934 0.250000	84511895	84622142	Plekhh2	pleckstrin homology domain containing, family H (with MyTH4 domain) member 2 [Source:MGI Symbol;Acc:MGI:2146813]
ENSMUSG00000040852	17	84619853	T/C	0.00376057	0.95 0.620603 0.95 0.650023 0.119175	84511895	84622142	Plekhh2	pleckstrin homology domain containing, family H (with MyTH4 domain) member 2 [Source:MGI Symbol;Acc:MGI:2146813]
ENSMUSG00000040852	17	84606914	T/C	0.0280263	0.664647 0.200170 0.400000 0.249997 0.000000	84511895	84622142	Plekhh2	pleckstrin homology domain containing, family H (with MyTH4 domain) member 2 [Source:MGI Symbol;Acc:MGI:2146813]
ENSMUSG00000040852	17	84566386	A/G	0.00334081	0.794428 0.699837 0.73717 0.318212 0.250323	84511895	84622142	Plekhh2	pleckstrin homology domain containing, family H (with MyTH4 domain) member 2 [Source:MGI Symbol;Acc:MGI:2146813]
ENSMUSG00000050103	12	37252192	T/G	0.0358473	0.429656 0.561222 0.350027 0.897378 0.810633	37241641	37582202	Agmo	alkylglycerol monooxygenase [Source:MGI Symbol;Acc:MGI:2442495]
ENSMUSG00000022443	15	77786640	C/G	0.0203067	0.598958 0.399996 0.189374 0.050000 0.200000	77760587	77842175	Myh9	myosin, heavy polypeptide 9, non-muscle [Source:MGI Symbol;Acc:MGI:107717]
ENSMUSG00000022443	15	77786643	C/T	0.0204377	0.599382 0.399991 0.161396 0.050001 0.200000	77760587	77842175	Myh9	myosin, heavy polypeptide 9, non-muscle [Source:MGI Symbol;Acc:MGI:107717]
ENSMUSG00000022443	15	77786604	C/G	0.0354842	0.150000 0.000000 0.100000 0.100000 0.666667	77760587	77842175	Myh9	myosin, heavy polypeptide 9, non-muscle [Source:MGI Symbol;Acc:MGI:107717]
ENSMUSG00000022443	15	77796204	A/G	0.0231138	0.354971 0.100502 0.503918 0.306063 0.823724	77760587	77842175	Myh9	myosin, heavy polypeptide 9, non-muscle [Source:MGI Symbol;Acc:MGI:107717]
ENSMUSG00000022443	15	77796051	C/A	0.0165208	0.000000 0.000000 0.199994 0.299130 0.450010	77760587	77842175	Myh9	myosin, heavy polypeptide 9, non-muscle [Source:MGI Symbol;Acc:MGI:107717]
ENSMUSG00000026958	2	25353620	A/G	0.0303217	0.911902 0.949994 0.550002 0.85 0.400030	25352276	25356359	Dpp7	dipeptidylpeptidase 7 [Source:MGI Symbol;Acc:MGI:1933213]
ENSMUSG00000002900	12	31306961	T/A	0.00857913	0.104482 0.391646 0.6477 0.550673 0.709008	31265234	31329644	Lamb1	laminin B1 [Source:MGI Symbol;Acc:MGI:96743]
ENSMUSG00000002900	12	31282388	G/A	0.0498631	0.700158 0.160142 0.050169 0.157804 0.150162	31265234	31329644	Lamb1	laminin B1 [Source:MGI Symbol;Acc:MGI:96743]
ENSMUSG00000046623	4	127356317	G/A	0.0327337	0.050030 0.050001 0.050013 0.250005 0.51741	127351086	127354081	Gjb4	gap junction protein, beta 4 [Source:MGI Symbol;Acc:MGI:95722]
ENSMUSG00000021253	12	86069636	G/A	0.00272453	0.088162 0.050290 0.240356 0.550048 0.555619	86056744	86079041	Tgfb3	transforming growth factor, beta 3 [Source:MGI Symbol;Acc:MGI:98727]
ENSMUSG00000021253	12	86062237	C/T	0.0229666	0.199417 0.050359 0.199526 0.462945 0.548648	86056744	86079041	Tgfb3	transforming growth factor, beta 3 [Source:MGI Symbol;Acc:MGI:98727]
ENSMUSG00000032997	1	75472884	A/G	0.0127019	0.699315 0.840837 0.8 0.636892 0.151330	75474569	75479307	Chpf	chondroitin polymerizing factor [Source:MGI Symbol;Acc:MGI:106576]
ENSMUSG00000031478	8	22158603	T/G	0.0215669	0.905256 0.800001 0.6 0.65 0.381467	22128283	22166435	Nek3	NIMA (never in mitosis gene a)-related expressed kinase 3 [Source:MGI Symbol;Acc:MGI:1344371]
ENSMUSG00000031478	8	22160201	A/C	0.0413961	0.400000 0.250000 0.100000 0.000000 0.000000	22128283	22166435	Nek3	NIMA (never in mitosis gene a)-related expressed kinase 3 [Source:MGI Symbol;Acc:MGI:1344371]
ENSMUSG00000031478	8	22148558	G/C	0.00249988	1 0.76459 0.600149 0.599204 0.299732	22128283	22166435	Nek3	NIMA (never in mitosis gene a)-related expressed kinase 3 [Source:MGI Symbol;Acc:MGI:1344371]
ENSMUSG00000031478	8	22123779	G/T	0.0165267	0.799251 0.567653 0.549607 0.55 0.150459	22128283	22166435	Nek3	NIMA (never in mitosis gene a)-related expressed kinase 3 [Source:MGI Symbol;Acc:MGI:1344371]
ENSMUSG00000031478	8	22123792	C/T	0.0112737	0.794429 0.627072 0.54994 0.549997 0.150499	22128283	22166435	Nek3	NIMA (never in mitosis gene a)-related expressed kinase 3 [Source:MGI Symbol;Acc:MGI:1344371]
ENSMUSG00000031478	8	22160166	A/C	0.0406974	0.400000 0.250000 0.100000 0.000000 0.000000	22128283	22166435	Nek3	NIMA (never in mitosis gene a)-related expressed kinase 3 [Source:MGI Symbol;Acc:MGI:1344371]
ENSMUSG00000054115	15	9156396	C/T	0.0257296	0.284625 0.601959 0.649998 0.79305 0.782267	9111985	9155425	Skp2	S-phase kinase-associated protein 2 (p45) [Source:MGI Symbol;Acc:MGI:1351663]
ENSMUSG00000000290	10	77559449	C/T	0.00491142	0.250557 0.375715 0.69517 0.749485 0.753832	77530252	77565708	Itgb2	integrin beta 2 [Source:MGI Symbol;Acc:MGI:96611]
ENSMUSG00000000290	10	77561005	C/T	0.0135101	0.288517 0.449883 0.638393 0.70016 0.799027	77530252	77565708	Itgb2	integrin beta 2 [Source:MGI Symbol;Acc:MGI:96611]
ENSMUSG00000000290	10	77565544	G/A	0.0256362	0.300000 0.450000 0.65 0.702392 0.746723	77530252	77565708	Itgb2	integrin beta 2 [Source:MGI Symbol;Acc:MGI:96611]
ENSMUSG00000000290	10	77564879	A/G	0.0253953	0.300402 0.493534 0.604337 0.749841 0.750098	77530252	77565708	Itgb2	integrin beta 2 [Source:MGI Symbol;Acc:MGI:96611]
ENSMUSG00000084786	9	20644157	G/A	0.0135075	0.000000 0.150000 0.188743 0.200000 0.649769	20642878	20647140	Ubl5	ubiquitin-like 5 [Source:MGI Symbol;Acc:MGI:1913427]
ENSMUSG00000037126	19	46321982	A/G	0.0351171	0.798188 1 1 0.719931 0.400003	46312087	46327156	Psd	pleckstrin and Sec7 domain containing [Source:MGI Symbol;Acc:MGI:1920978]
ENSMUSG00000036197	15	93241140	G/T	0.0221573	0.100000 0.400000 0.5 0.6 0.6	93239742	93275161	Gxylt1	glucoside xylosyltransferase 1 [Source:MGI Symbol;Acc:MGI:2684933]
ENSMUSG00000036197	15	93242027	G/A	0.0136931	0.500414 0.412690 0.545879 0.898293 0.849402	93239742	93275161	Gxylt1	glucoside xylosyltransferase 1 [Source:MGI Symbol;Acc:MGI:2684933]
ENSMUSG00000036197	15	93242444	A/C	0.00837717	0.431467 0.414629 0.549387 0.800105 0.894897	93239742	93275161	Gxylt1	glucoside xylosyltransferase 1 [Source:MGI Symbol;Acc:MGI:2684933]
ENSMUSG00000036197	15	93244081	T/G	0.0210143	0.549576 0.399515 0.553759 0.897618 0.849429	93239742	93275161	Gxylt1	glucoside xylosyltransferase 1 [Source:MGI Symbol;Acc:MGI:2684933]
ENSMUSG00000036197	15	93245603	G/A	0.0241498	0.101027 0.356010 0.550568 0.673093 0.510699	93239742	93275161	Gxylt1	glucoside xylosyltransferase 1 [Source:MGI Symbol;Acc:MGI:2684933]
ENSMUSG00000036197	15	93241867	G/A	0.00958484	0.200771 0.399999 0.490307 0.649965 0.746198	93239742	93275161	Gxylt1	glucoside xylosyltransferase 1 [Source:MGI Symbol;Acc:MGI:2684933]
ENSMUSG00000036197	15	93240001	A/G	0.00413729	0.334190 0.404626 0.580822 0.800069 0.843834	93239742	93275161	Gxylt1	glucoside xylosyltransferase 1 [Source:MGI Symbol;Acc:MGI:2684933]
ENSMUSG00000036197	15	93242809	G/T	0.0413715	0.549992 0.400001 0.55 0.796512 0.85	93239742	93275161	Gxylt1	glucoside xylosyltransferase 1 [Source:MGI Symbol;Acc:MGI:2684933]
ENSMUSG00000036197	15	93243800	C/T	0.0379482	0.101732 0.429522 0.526237 0.599515 0.574754	93239742	93275161	Gxylt1	glucoside xylosyltransferase 1 [Source:MGI Symbol;Acc:MGI:2684933]
ENSMUSG00000036197	15	93265998	T/G	0.00818373	0.194500 0.437238 0.500762 0.698517 0.75	93239742	93275161	Gxylt1	glucoside xylosyltransferase 1 [Source:MGI Symbol;Acc:MGI:2684933]
ENSMUSG00000036197	15	93242977	A/G	0.0376506	0.547165 0.432316 0.55 0.849962 0.846106	93239742	93275161	Gxylt1	glucoside xylosyltransferase 1 [Source:MGI Symbol;Acc:MGI:2684933]
ENSMUSG00000036197	15	93242023	G/A	0.0132432	0.500839 0.407123 0.545879 0.898299 0.849939	93239742	93275161	Gxylt1	glucoside xylosyltransferase 1 [Source:MGI Symbol;Acc:MGI:2684933]
ENSMUSG00000036197	15	93243392	C/T	0.0136742	0.100000 0.400155 0.499998 0.595301 0.65	93239742	93275161	Gxylt1	glucoside xylosyltransferase 1 [Source:MGI Symbol;Acc:MGI:2684933]
ENSMUSG00000036197	15	93241198	A/C	0.00316402	0.150000 0.400000 0.5 0.7 0.75	93239742	93275161	Gxylt1	glucoside xylosyltransferase 1 [Source:MGI Symbol;Acc:MGI:2684933]
ENSMUSG00000036197	15	93242968	G/C	0.0402528	0.539859 0.430350 0.55 0.800413 0.864542	93239742	93275161	Gxylt1	glucoside xylosyltransferase 1 [Source:MGI Symbol;Acc:MGI:2684933]
ENSMUSG00000040667	11	70942433	G/A	0.0457576	0.050002 0.150000 0.350000 0.450000 0.399999	70943058	70969973	Nup88	nucleoporin 88 [Source:MGI Symbol;Acc:MGI:104900]
ENSMUSG00000040667	11	70961632	C/T	0.0292637	0.55 0.350000 0.450000 0.250001 0.000000	70943058	70969973	Nup88	nucleoporin 88 [Source:MGI Symbol;Acc:MGI:104900]
ENSMUSG00000040667	11	70971984	G/T	0.0319196	0.050048 0.150320 0.348174 0.449308 0.443144	70943058	70969973	Nup88	nucleoporin 88 [Source:MGI Symbol;Acc:MGI:104900]
ENSMUSG00000022836	16	34953262	T/C	0.0206124	0.596298 0.151102 0.052548 0.077943 0.000000	34745210	35002420	Mylk	myosin, light polypeptide kinase [Source:MGI Symbol;Acc:MGI:894806]
ENSMUSG00000022836	16	34921159	A/G	0.0348743	0.600001 0.000000 0.000000 0.000000 0.000000	34745210	35002420	Mylk	myosin, light polypeptide kinase [Source:MGI Symbol;Acc:MGI:894806]
ENSMUSG00000022836	16	34921172	G/A	0.034761	0.599992 0.000000 0.000000 0.000000 0.000000	34745210	35002420	Mylk	myosin, light polypeptide kinase [Source:MGI Symbol;Acc:MGI:894806]
ENSMUSG00000022836	16	34929922	A/G	0.0346466	0.603455 0.000000 0.000000 0.000000 0.000001	34745210	35002420	Mylk	myosin, light polypeptide kinase [Source:MGI Symbol;Acc:MGI:894806]
ENSMUSG00000022836	16	34939065	T/C	0.0210281	0.649995 0.000000 0.000000 0.000000 0.000000	34745210	35002420	Mylk	myosin, light polypeptide kinase [Source:MGI Symbol;Acc:MGI:894806]
ENSMUSG00000022836	16	34939024	G/T	0.035261	0.599998 0.000000 0.000000 0.000000 0.000000	34745210	35002420	Mylk	myosin, light polypeptide kinase [Source:MGI Symbol;Acc:MGI:894806]
ENSMUSG00000042751	1	153073991	A/G	0.00812903	0.94968 0.9 0.799988 0.79981 0.300791	152954993	153119261	Nmnat2	nicotinamide nucleotide adenylyltransferase 2 [Source:MGI Symbol;Acc:MGI:2444155]
ENSMUSG00000042751	1	153086280	A/G	0.0179103	1 0.899561 0.751741 0.845227 0.395979	152954993	153119261	Nmnat2	nicotinamide nucleotide adenylyltransferase 2 [Source:MGI Symbol;Acc:MGI:2444155]
ENSMUSG00000030766	7	123370028	G/A	0.0346342	0.646606 1 0.799639 0.658697 0.302511	123279218	123369915	Arhgap17	Rho GTPase activating protein 17 [Source:MGI Symbol;Acc:MGI:1917747]
ENSMUSG00000020000	10	24281220	G/C	0.0260907	0.452016 0.452566 0.000000 0.100416 0.093441	24223517	24302790	Moxd1	monooxygenase, DBH-like 1 [Source:MGI Symbol;Acc:MGI:1921582]
ENSMUSG00000020000	10	24281375	G/A	0.0131155	0.499812 0.463312 0.000000 0.100000 0.086550	24223517	24302790	Moxd1	monooxygenase, DBH-like 1 [Source:MGI Symbol;Acc:MGI:1921582]
ENSMUSG00000020000	10	24287158	T/C	0.0428116	0.399601 0.399961 0.000000 0.101331 0.055070	24223517	24302790	Moxd1	monooxygenase, DBH-like 1 [Source:MGI Symbol;Acc:MGI:1921582]
ENSMUSG00000020000	10	24281246	A/G	0.0474711	0.424133 0.413918 0.000000 0.102830 0.098985	24223517	24302790	Moxd1	monooxygenase, DBH-like 1 [Source:MGI Symbol;Acc:MGI:1921582]
ENSMUSG00000026135	1	74566214	T/C	0.031127	0.79955 0.087519 0.200830 0.202321 0.102650	74565127	74588246	Zfp142	zinc finger protein 142 [Source:MGI Symbol;Acc:MGI:1924514]
ENSMUSG00000034931	11	101732818	T/C	0.0280784	0.599881 0.450319 0.747872 0.893407 0.90127	101732919	101767358	Dhx8	DEAH (Asp-Glu-Ala-His) box polypeptide 8 [Source:MGI Symbol;Acc:MGI:1306823]
ENSMUSG00000030701	7	100644363	T/A	0.0274145	0.242256 0.000000 0.050010 0.399996 0.583251	100642892	100662414	Plekhb1	pleckstrin homology domain containing, family B (evectins) member 1 [Source:MGI Symbol;Acc:MGI:1351469]
ENSMUSG00000030701	7	100644920	A/G	0.0490058	0.199812 0.049400 0.050011 0.348612 0.557187	100642892	100662414	Plekhb1	pleckstrin homology domain containing, family B (evectins) member 1 [Source:MGI Symbol;Acc:MGI:1351469]
ENSMUSG00000030701	7	100640430	A/T	0.0216186	0.200000 0.000000 0.050000 0.350000 0.6	100642892	100662414	Plekhb1	pleckstrin homology domain containing, family B (evectins) member 1 [Source:MGI Symbol;Acc:MGI:1351469]
ENSMUSG00000030701	7	100643046	T/C	0.0248913	0.153644 0.000000 0.050001 0.350003 0.541528	100642892	100662414	Plekhb1	pleckstrin homology domain containing, family B (evectins) member 1 [Source:MGI Symbol;Acc:MGI:1351469]
ENSMUSG00000030701	7	100640393	C/T	0.0216186	0.200000 0.000000 0.050000 0.350000 0.6	100642892	100662414	Plekhb1	pleckstrin homology domain containing, family B (evectins) member 1 [Source:MGI Symbol;Acc:MGI:1351469]
ENSMUSG00000030701	7	100640114	C/T	0.0354741	0.200000 0.000000 0.050000 0.350000 0.550137	100642892	100662414	Plekhb1	pleckstrin homology domain containing, family B (evectins) member 1 [Source:MGI Symbol;Acc:MGI:1351469]
ENSMUSG00000048096	1	135363879	T/C	0.0331334	0.356158 0.499671 0.350047 0.600265 0.899999	135324807	135368065	Lmod1	leiomodin 1 (smooth muscle) [Source:MGI Symbol;Acc:MGI:2135671]
ENSMUSG00000048096	1	135365174	A/G	0.00871104	0.898601 0.909004 0.94998 0.802836 0.250003	135324807	135368065	Lmod1	leiomodin 1 (smooth muscle) [Source:MGI Symbol;Acc:MGI:2135671]
ENSMUSG00000048096	1	135366603	G/C	0.0389972	0.200000 0.000000 0.050000 0.199953 0.640578	135324807	135368065	Lmod1	leiomodin 1 (smooth muscle) [Source:MGI Symbol;Acc:MGI:2135671]
ENSMUSG00000022857	16	78950190	T/A	0.0385016	0.100688 0.598314 0.835904 0.882439 0.488155	78953008	79091097	Tmprss15	transmembrane protease, serine 15 [Source:MGI Symbol;Acc:MGI:1197523]
ENSMUSG00000022857	16	78949025	C/T	0.0348743	0.149978 0.699326 0.898323 0.941441 0.579359	78953008	79091097	Tmprss15	transmembrane protease, serine 15 [Source:MGI Symbol;Acc:MGI:1197523]
ENSMUSG00000022857	16	79076005	T/C	0.0408673	0.851109 0.535204 0.250000 0.254253 0.477994	78953008	79091097	Tmprss15	transmembrane protease, serine 15 [Source:MGI Symbol;Acc:MGI:1197523]
ENSMUSG00000058152	18	59410149	C/T	0.012255	0.101765 0.148304 0.349951 0.345973 0.649761	59175401	59410446	Chsy3	chondroitin sulfate synthase 3 [Source:MGI Symbol;Acc:MGI:1926173]
ENSMUSG00000071858	18	43792825	A/C	0.016704	0.445363 0.749937 0.649593 0.350000 0.063035	43777196	43792878	Gm94	predicted gene 94 [Source:MGI Symbol;Acc:MGI:2684940]
ENSMUSG00000071858	18	43792838	G/A	0.0345899	0.299993 0.699997 0.649895 0.150000 0.084757	43777196	43792878	Gm94	predicted gene 94 [Source:MGI Symbol;Acc:MGI:2684940]
ENSMUSG00000075588	11	96353932	A/T	0.00227544	0.000000 0.150000 0.000000 0.200000 0.8	96350525	96354012	Hoxb2	homeobox B2 [Source:MGI Symbol;Acc:MGI:96183]
ENSMUSG00000020485	11	87743126	T/A	0.0135724	0.450384 0.400052 0.200004 0.000000 0.050003	87737552	87743623	Supt4a	suppressor of Ty 4A [Source:MGI Symbol;Acc:MGI:107416]
ENSMUSG00000051295	1	185432108	G/C	0.0409122	0.897267 0.899672 0.949998 0.780832 0.400620	185429357	185441819	9630028B13Rik	RIKEN cDNA 9630028B13 gene [Source:MGI Symbol;Acc:MGI:2442281]
ENSMUSG00000051295	1	185432027	A/G	0.0473869	0.932012 0.850013 0.95 0.802569 0.400000	185429357	185441819	9630028B13Rik	RIKEN cDNA 9630028B13 gene [Source:MGI Symbol;Acc:MGI:2442281]
ENSMUSG00000051295	1	185432324	T/C	0.0342123	0.964758 0.9 0.95 0.850305 0.403129	185429357	185441819	9630028B13Rik	RIKEN cDNA 9630028B13 gene [Source:MGI Symbol;Acc:MGI:2442281]
ENSMUSG00000033628	18	30293479	A/T	0.0409448	0.414776 0.500000 0.415514 0.649917 0.897143	30272747	30348126	Pik3c3	phosphoinositide-3-kinase, class 3 [Source:MGI Symbol;Acc:MGI:2445019]
ENSMUSG00000033628	18	30292974	A/G	0.0387771	0.450004 0.5 0.5 0.7 0.9	30272747	30348126	Pik3c3	phosphoinositide-3-kinase, class 3 [Source:MGI Symbol;Acc:MGI:2445019]
ENSMUSG00000033628	18	30292959	A/G	0.03981	0.450000 0.5 0.499998 0.7 0.9	30272747	30348126	Pik3c3	phosphoinositide-3-kinase, class 3 [Source:MGI Symbol;Acc:MGI:2445019]
ENSMUSG00000033628	18	30293820	T/C	0.0394153	0.407669 0.500001 0.499933 0.649981 0.89021	30272747	30348126	Pik3c3	phosphoinositide-3-kinase, class 3 [Source:MGI Symbol;Acc:MGI:2445019]
ENSMUSG00000106705	5	90561086	G/A	0.0274355	0.000000 0.000001 0.050040 0.100271 0.549488	90558849	90559419	Gm2602	predicted gene 2602 [Source:MGI Symbol;Acc:MGI:3780770]
ENSMUSG00000030852	7	130624624	A/G	0.0137986	0.999999 0.759426 0.693399 0.647856 0.399924	130577438	130764785	Tacc2	transforming, acidic coiled-coil containing protein 2 [Source:MGI Symbol;Acc:MGI:1928899]
ENSMUSG00000030852	7	130759626	A/G	0.00154608	0.65 0.742216 0.438162 0.099999 0.250000	130577438	130764785	Tacc2	transforming, acidic coiled-coil containing protein 2 [Source:MGI Symbol;Acc:MGI:1928899]
ENSMUSG00000030852	7	130759727	C/A	0.00103799	0.649953 0.711771 0.427003 0.099632 0.200403	130577438	130764785	Tacc2	transforming, acidic coiled-coil containing protein 2 [Source:MGI Symbol;Acc:MGI:1928899]
ENSMUSG00000030852	7	130759734	G/C	0.00475084	0.499957 0.711768 0.401064 0.050380 0.200002	130577438	130764785	Tacc2	transforming, acidic coiled-coil containing protein 2 [Source:MGI Symbol;Acc:MGI:1928899]
ENSMUSG00000030852	7	130759079	A/G	0.027547	0.515182 0.648695 0.498296 0.142411 0.248405	130577438	130764785	Tacc2	transforming, acidic coiled-coil containing protein 2 [Source:MGI Symbol;Acc:MGI:1928899]
ENSMUSG00000030852	7	130759374	G/A	0.0281844	0.443411 0.700321 0.450000 0.101286 0.250000	130577438	130764785	Tacc2	transforming, acidic coiled-coil containing protein 2 [Source:MGI Symbol;Acc:MGI:1928899]
ENSMUSG00000030852	7	130759447	A/G	0.00706906	0.499804 0.749967 0.450000 0.050917 0.250000	130577438	130764785	Tacc2	transforming, acidic coiled-coil containing protein 2 [Source:MGI Symbol;Acc:MGI:1928899]
ENSMUSG00000030852	7	130759388	A/G	0.020338	0.438163 0.749785 0.450000 0.104948 0.250000	130577438	130764785	Tacc2	transforming, acidic coiled-coil containing protein 2 [Source:MGI Symbol;Acc:MGI:1928899]
ENSMUSG00000030852	7	130759798	G/A	0.00375662	0.497917 0.749844 0.446323 0.050890 0.199699	130577438	130764785	Tacc2	transforming, acidic coiled-coil containing protein 2 [Source:MGI Symbol;Acc:MGI:1928899]
ENSMUSG00000030852	7	130759337	G/A	0.0274078	0.449720 0.695131 0.450000 0.100324 0.250000	130577438	130764785	Tacc2	transforming, acidic coiled-coil containing protein 2 [Source:MGI Symbol;Acc:MGI:1928899]
ENSMUSG00000030852	7	130759466	T/C	0.00766207	0.499894 0.749843 0.450000 0.061813 0.249965	130577438	130764785	Tacc2	transforming, acidic coiled-coil containing protein 2 [Source:MGI Symbol;Acc:MGI:1928899]
ENSMUSG00000030852	7	130759389	G/A	0.0220473	0.438169 0.735187 0.450000 0.100000 0.250000	130577438	130764785	Tacc2	transforming, acidic coiled-coil containing protein 2 [Source:MGI Symbol;Acc:MGI:1928899]
ENSMUSG00000030852	7	130759205	A/G	0.0350437	0.430619 0.690271 0.500188 0.100311 0.250000	130577438	130764785	Tacc2	transforming, acidic coiled-coil containing protein 2 [Source:MGI Symbol;Acc:MGI:1928899]
ENSMUSG00000030852	7	130759792	G/A	0.00376057	0.495690 0.749705 0.449041 0.051524 0.199901	130577438	130764785	Tacc2	transforming, acidic coiled-coil containing protein 2 [Source:MGI Symbol;Acc:MGI:1928899]
ENSMUSG00000036853	3	146141647	T/C	0.0390345	0.100000 0.250000 0.250000 0.599999 0.448934	146117450	146141806	Mcoln3	mucolipin 3 [Source:MGI Symbol;Acc:MGI:1890500]
ENSMUSG00000026725	1	160126501	A/G	0.0377863	0.748801 0.549998 0.206600 0.300537 0.351575	160085029	160153580	Tnn	tenascin N [Source:MGI Symbol;Acc:MGI:2665790]
ENSMUSG00000062006	3	130726739	G/T	0.0366053	0.379348 0.531825 0.499322 0.150478 0.052553	130726831	130730398	Rpl34	ribosomal protein L34 [Source:MGI Symbol;Acc:MGI:1915686]
ENSMUSG00000032834	10	78179697	T/C	0.0206278	0.438183 0.597117 0.449257 0.143626 0.109728	78170910	78185149	Pwp2	PWP2 periodic tryptophan protein homolog (yeast) [Source:MGI Symbol;Acc:MGI:1341200]
ENSMUSG00000040466	7	27465954	A/G	0.0461785	0.62747 0.499930 0.205565 0.324488 0.199996	27447978	27466144	Blvrb	biliverdin reductase B (flavin reductase (NADPH)) [Source:MGI Symbol;Acc:MGI:2385271]
ENSMUSG00000047026	7	119694746	A/G	0.0351718	0.586378 0.420633 0.050000 0.072638 0.250735	119690026	119714565	Acsm4	acyl-CoA synthetase medium-chain family member 4 [Source:MGI Symbol;Acc:MGI:2681844]
ENSMUSG00000032224	9	70141571	C/A	0.0305753	0.350015 0.054496 0.168969 0.496363 0.647142	70089310	70142560	Fam81a	family with sequence similarity 81, member A [Source:MGI Symbol;Acc:MGI:1924136]
ENSMUSG00000024587	18	64500499	G/A	0.0342123	0.368222 0.500021 0.250049 0.189257 0.000001	64499665	64516557	Nars	asparaginyl-tRNA synthetase [Source:MGI Symbol;Acc:MGI:1917473]
ENSMUSG00000024587	18	64515316	C/T	0.0324394	0.350000 0.500029 0.250000 0.150011 0.000000	64499665	64516557	Nars	asparaginyl-tRNA synthetase [Source:MGI Symbol;Acc:MGI:1917473]
ENSMUSG00000024587	18	64507739	C/T	0.00332334	0.350006 0.450007 0.7 0.799967 0.9	64499665	64516557	Nars	asparaginyl-tRNA synthetase [Source:MGI Symbol;Acc:MGI:1917473]
ENSMUSG00000024587	18	64509091	G/A	0.0337908	0.350005 0.495512 0.299879 0.150133 0.000000	64499665	64516557	Nars	asparaginyl-tRNA synthetase [Source:MGI Symbol;Acc:MGI:1917473]
ENSMUSG00000024587	18	64509375	C/T	0.00316471	0.301451 0.500007 0.665114 0.8 0.899948	64499665	64516557	Nars	asparaginyl-tRNA synthetase [Source:MGI Symbol;Acc:MGI:1917473]
ENSMUSG00000036211	13	23698057	G/A	0.0260964	0.143742 0.400000 0.400000 0.350000 0.8	23695814	23696542	Hist1h1t	histone cluster 1, H1t [Source:MGI Symbol;Acc:MGI:1888530]
ENSMUSG00000036211	13	23698134	T/C	0.0331722	0.628065 0.450000 0.100000 0.450482 0.050000	23695814	23696542	Hist1h1t	histone cluster 1, H1t [Source:MGI Symbol;Acc:MGI:1888530]
ENSMUSG00000036211	13	23698126	T/C	0.0403182	0.602972 0.450000 0.100000 0.450001 0.050000	23695814	23696542	Hist1h1t	histone cluster 1, H1t [Source:MGI Symbol;Acc:MGI:1888530]
ENSMUSG00000036211	13	23698282	G/A	0.00881753	0.8 0.55 0.448548 0.450067 0.150000	23695814	23696542	Hist1h1t	histone cluster 1, H1t [Source:MGI Symbol;Acc:MGI:1888530]
ENSMUSG00000041991	3	93333144	T/G	0.0457724	0.350000 0.746472 0.350000 0.100003 0.250000	93319749	93333570	Hrnr	hornerin [Source:MGI Symbol;Acc:MGI:3046938]
ENSMUSG00000083674	2	144472034	T/C	0.0259589	0.350000 0.65 0.100000 0.150000 0.100000	144459280	144500267	Zfp133-ps	zinc finger protein 133, pseudogene [Source:MGI Symbol;Acc:MGI:2176612]
ENSMUSG00000083674	2	144473608	A/G	0.0358089	0.349651 0.650007 0.100411 0.190939 0.105874	144459280	144500267	Zfp133-ps	zinc finger protein 133, pseudogene [Source:MGI Symbol;Acc:MGI:2176612]
ENSMUSG00000083674	2	144472593	C/T	0.0262834	0.350000 0.648123 0.100081 0.100737 0.135027	144459280	144500267	Zfp133-ps	zinc finger protein 133, pseudogene [Source:MGI Symbol;Acc:MGI:2176612]
ENSMUSG00000083674	2	144472628	A/T	0.0312338	0.350000 0.64907 0.102540 0.149733 0.116537	144459280	144500267	Zfp133-ps	zinc finger protein 133, pseudogene [Source:MGI Symbol;Acc:MGI:2176612]
ENSMUSG00000083674	2	144473240	T/C	0.014792	0.432386 0.598007 0.100001 0.135771 0.100000	144459280	144500267	Zfp133-ps	zinc finger protein 133, pseudogene [Source:MGI Symbol;Acc:MGI:2176612]
ENSMUSG00000083674	2	144473675	G/A	0.0257111	0.350000 0.649996 0.100003 0.150054 0.100000	144459280	144500267	Zfp133-ps	zinc finger protein 133, pseudogene [Source:MGI Symbol;Acc:MGI:2176612]
ENSMUSG00000032392	9	65225980	C/T	0.0232502	0.181205 0.350002 0.347211 0.546371 0.684567	65214690	65239219	Parp16	poly (ADP-ribose) polymerase family, member 16 [Source:MGI Symbol;Acc:MGI:2446133]
ENSMUSG00000027341	2	132240195	C/T	0.0173268	0.200000 0.250000 0.450000 0.55 0.649934	132239492	132247807	Tmem230	transmembrane protein 230 [Source:MGI Symbol;Acc:MGI:1917862]
ENSMUSG00000097836	9	75898474	C/T	0.00365094	0.400081 0.6 0.000000 0.000000 0.050000	75897843	76015192	Gm26903	predicted gene, 26903 [Source:MGI Symbol;Acc:MGI:5477397]
ENSMUSG00000097836	9	75898309	C/T	3.89e-05	0.728737 0.599995 0.000000 0.000002 0.050053	75897843	76015192	Gm26903	predicted gene, 26903 [Source:MGI Symbol;Acc:MGI:5477397]
ENSMUSG00000097836	9	75899161	A/G	5.77e-05	0.7 0.599983 0.000000 0.000000 0.050000	75897843	76015192	Gm26903	predicted gene, 26903 [Source:MGI Symbol;Acc:MGI:5477397]
ENSMUSG00000074768	13	93625429	G/A	0.0190285	0.500009 0.298649 0.150481 0.000000 0.052641	93616891	93637961	Bhmt	betaine-homocysteine methyltransferase [Source:MGI Symbol;Acc:MGI:1339972]
ENSMUSG00000097811	10	77488511	C/G	0.0190381	0.293793 0.088154 0.154870 0.749626 0.499901	77486664	77516430	2810425M01Rik	RIKEN cDNA 2810425M01 gene [Source:MGI Symbol;Acc:MGI:1917222]
ENSMUSG00000097811	10	77488532	A/T	0.0188028	0.289547 0.099764 0.166149 0.749355 0.500858	77486664	77516430	2810425M01Rik	RIKEN cDNA 2810425M01 gene [Source:MGI Symbol;Acc:MGI:1917222]
ENSMUSG00000071001	4	43728360	C/A	0.0386536	0.100003 0.300005 0.648405 0.625316 0.450010	43727188	43728639	Hrct1	histidine rich carboxyl terminus 1 [Source:MGI Symbol;Acc:MGI:1917945]
ENSMUSG00000037646	15	35623713	A/G	0.0257296	0.75 0.051274 0.000000 0.157669 0.050010	35371546	35931228	Vps13b	vacuolar protein sorting 13B (yeast) [Source:MGI Symbol;Acc:MGI:1916380]
ENSMUSG00000037646	15	35572153	A/G	0.024637	0.75 0.050000 0.000000 0.150000 0.050000	35371546	35931228	Vps13b	vacuolar protein sorting 13B (yeast) [Source:MGI Symbol;Acc:MGI:1916380]
ENSMUSG00000020745	11	74679382	C/T	0.0147132	0.899296 0.302829 0.200191 0.249760 0.258240	74673949	74724670	Pafah1b1	platelet-activating factor acetylhydrolase, isoform 1b, subunit 1 [Source:MGI Symbol;Acc:MGI:109520]
ENSMUSG00000035086	11	101289993	A/C	0.0159345	0.607341 0.250256 0.299104 0.000000 0.100087	101285952	101302286	Becn1	beclin 1, autophagy related [Source:MGI Symbol;Acc:MGI:1891828]
ENSMUSG00000035086	11	101287068	A/G	0.0462175	0.501247 0.250000 0.299982 0.000004 0.100000	101285952	101302286	Becn1	beclin 1, autophagy related [Source:MGI Symbol;Acc:MGI:1891828]
ENSMUSG00000030878	7	120986197	C/T	0.0274145	0.271705 0.299547 0.349989 0.645101 0.656195	120957036	120982312	Cdr2	cerebellar degeneration-related 2 [Source:MGI Symbol;Acc:MGI:1100885]
ENSMUSG00000042821	2	167538945	C/G	0.000949375	0.350000 0.367846 0.699922 0.85 0.9	167538195	167542814	Snai1	snail family zinc finger 1 [Source:MGI Symbol;Acc:MGI:98330]
ENSMUSG00000052675	7	24124876	G/A	0.0264593	0.050857 0.000000 0.000000 0.100163 0.601215	24112314	24127952	Zfp112	zinc finger protein 112 [Source:MGI Symbol;Acc:MGI:1929115]
ENSMUSG00000052675	7	24125769	T/A	0.0191516	0.050001 0.000000 0.000000 0.100021 0.633078	24112314	24127952	Zfp112	zinc finger protein 112 [Source:MGI Symbol;Acc:MGI:1929115]
ENSMUSG00000052675	7	24127712	T/A	0.0271152	0.100000 0.000000 0.000000 0.100000 0.65	24112314	24127952	Zfp112	zinc finger protein 112 [Source:MGI Symbol;Acc:MGI:1929115]
ENSMUSG00000052675	7	24126020	G/A	0.0269352	0.100016 0.000000 0.000000 0.100009 0.649851	24112314	24127952	Zfp112	zinc finger protein 112 [Source:MGI Symbol;Acc:MGI:1929115]
ENSMUSG00000002365	17	5905095	A/G	0.0224403	0.399490 0.300000 0.350000 0.647426 0.8	5841328	5931033	Snx9	sorting nexin 9 [Source:MGI Symbol;Acc:MGI:1913866]
ENSMUSG00000002365	17	5904857	A/G	0.0218292	0.400000 0.300000 0.350000 0.65 0.799992	5841328	5931033	Snx9	sorting nexin 9 [Source:MGI Symbol;Acc:MGI:1913866]
ENSMUSG00000002365	17	5908513	T/C	0.034302	0.450000 0.250351 0.350000 0.60549 0.8	5841328	5931033	Snx9	sorting nexin 9 [Source:MGI Symbol;Acc:MGI:1913866]
ENSMUSG00000002365	17	5904989	T/C	0.0142198	0.360758 0.300000 0.350000 0.65 0.8	5841328	5931033	Snx9	sorting nexin 9 [Source:MGI Symbol;Acc:MGI:1913866]
ENSMUSG00000019843	10	39368962	G/A	0.00737719	0.8 0.699841 0.400000 0.300000 0.350000	39368855	39565381	Fyn	Fyn proto-oncogene [Source:MGI Symbol;Acc:MGI:95602]
ENSMUSG00000067365	5	38260084	T/C	0.0424904	0.150001 0.782512 0.688415 0.691104 0.80043	38260185	38269634	Tmem128	transmembrane protein 128 [Source:MGI Symbol;Acc:MGI:1913559]
ENSMUSG00000067365	5	38267083	A/G	0.0167885	0.109890 0.802446 0.68136 0.644673 0.898685	38260185	38269634	Tmem128	transmembrane protein 128 [Source:MGI Symbol;Acc:MGI:1913559]
ENSMUSG00000067365	5	38266604	A/G	0.0478439	0.150947 0.836259 0.695728 0.633182 0.865728	38260185	38269634	Tmem128	transmembrane protein 128 [Source:MGI Symbol;Acc:MGI:1913559]
ENSMUSG00000067365	5	38260371	G/A	0.0243267	0.150000 0.849985 0.7 0.699252 0.9	38260185	38269634	Tmem128	transmembrane protein 128 [Source:MGI Symbol;Acc:MGI:1913559]
ENSMUSG00000067365	5	38269246	C/A	0.0200645	0.150166 0.793668 0.699999 0.667659 0.899999	38260185	38269634	Tmem128	transmembrane protein 128 [Source:MGI Symbol;Acc:MGI:1913559]
ENSMUSG00000037349	19	6995218	T/C	0.0233538	0.511019 0.851441 0.695192 0.550112 0.100063	6993018	6996117	Nudt22	nudix (nucleoside diphosphate linked moiety X)-type motif 22 [Source:MGI Symbol;Acc:MGI:1915573]
ENSMUSG00000037349	19	6993254	A/T	0.0270344	0.555633 0.898997 0.613421 0.499757 0.230045	6993018	6996117	Nudt22	nudix (nucleoside diphosphate linked moiety X)-type motif 22 [Source:MGI Symbol;Acc:MGI:1915573]
ENSMUSG00000039062	7	79825490	G/C	0.0343131	0.150092 0.649154 0.300090 0.029816 0.000000	79821803	79861059	Anpep	alanyl (membrane) aminopeptidase [Source:MGI Symbol;Acc:MGI:5000466]
ENSMUSG00000039062	7	79836220	C/T	0.0313857	0.100000 0.699899 0.299933 0.000000 0.000000	79821803	79861059	Anpep	alanyl (membrane) aminopeptidase [Source:MGI Symbol;Acc:MGI:5000466]
ENSMUSG00000039062	7	79838819	C/T	0.0372415	0.000000 0.000000 0.350192 0.399860 0.298230	79821803	79861059	Anpep	alanyl (membrane) aminopeptidase [Source:MGI Symbol;Acc:MGI:5000466]
ENSMUSG00000039062	7	79825986	C/A	0.00250587	0.400114 0.680819 0.255148 0.000000 0.068185	79821803	79861059	Anpep	alanyl (membrane) aminopeptidase [Source:MGI Symbol;Acc:MGI:5000466]
ENSMUSG00000039062	7	79833608	C/T	0.0471463	0.100350 0.649446 0.349308 0.000000 0.000000	79821803	79861059	Anpep	alanyl (membrane) aminopeptidase [Source:MGI Symbol;Acc:MGI:5000466]
ENSMUSG00000031486	8	27112475	A/C	0.0229728	0.600816 0.450357 0.251289 0.200056 0.150289	27085583	27123436	Adgra2	adhesion G protein-coupled receptor A2 [Source:MGI Symbol;Acc:MGI:1925810]
ENSMUSG00000037145	11	58608442	A/G	0.0384438	0.489282 0.5 0.399911 0.300000 0.050080	58608204	58616075	2210407C18Rik	RIKEN cDNA 2210407C18 gene [Source:MGI Symbol;Acc:MGI:1925604]
ENSMUSG00000037145	11	58608450	A/T	0.0392509	0.490766 0.5 0.399451 0.300000 0.050637	58608204	58616075	2210407C18Rik	RIKEN cDNA 2210407C18 gene [Source:MGI Symbol;Acc:MGI:1925604]
ENSMUSG00000037145	11	58611898	A/G	0.0421638	0.749293 0.74343 0.444701 0.349394 0.461360	58608204	58616075	2210407C18Rik	RIKEN cDNA 2210407C18 gene [Source:MGI Symbol;Acc:MGI:1925604]
ENSMUSG00000037145	11	58612684	T/G	0.0497636	0.286570 0.250062 0.462301 0.690545 0.535205	58608204	58616075	2210407C18Rik	RIKEN cDNA 2210407C18 gene [Source:MGI Symbol;Acc:MGI:1925604]
ENSMUSG00000037145	11	58612260	A/G	0.0495346	0.389897 0.500815 0.308284 0.201478 0.050343	58608204	58616075	2210407C18Rik	RIKEN cDNA 2210407C18 gene [Source:MGI Symbol;Acc:MGI:1925604]
ENSMUSG00000037145	11	58608287	C/T	0.0450866	0.691083 0.799999 0.85 0.85 0.100000	58608204	58616075	2210407C18Rik	RIKEN cDNA 2210407C18 gene [Source:MGI Symbol;Acc:MGI:1925604]
ENSMUSG00000037145	11	58608219	T/C	0.0430671	0.203106 0.280876 0.499999 0.550001 0.580807	58608204	58616075	2210407C18Rik	RIKEN cDNA 2210407C18 gene [Source:MGI Symbol;Acc:MGI:1925604]
ENSMUSG00000014606	11	70647082	T/C	0.00139739	0.150144 0.350380 0.449944 0.65 0.803242	70644196	70647479	Slc25a11	solute carrier family 25 (mitochondrial carrier oxoglutarate carrier), member 11 [Source:MGI Symbol;Acc:MGI:1915113]
ENSMUSG00000014606	11	70641035	C/T	0.00445993	0.051277 0.262940 0.247819 0.649736 0.579104	70644196	70647479	Slc25a11	solute carrier family 25 (mitochondrial carrier oxoglutarate carrier), member 11 [Source:MGI Symbol;Acc:MGI:1915113]
ENSMUSG00000034145	12	87061423	G/A	0.0106224	0.712102 0.200309 0.200221 0.200718 0.000001	87021340	87090043	Tmem63c	transmembrane protein 63c [Source:MGI Symbol;Acc:MGI:2444386]
ENSMUSG00000033342	3	117662669	G/A	0.00307706	0.166033 0.050000 0.000000 0.391141 0.748483	117574836	117689507	Plppr5	phospholipid phosphatase related 5 [Source:MGI Symbol;Acc:MGI:1923019]
ENSMUSG00000033342	3	117575712	T/C	0.0234622	0.050033 0.181619 0.000000 0.050058 0.782425	117574836	117689507	Plppr5	phospholipid phosphatase related 5 [Source:MGI Symbol;Acc:MGI:1923019]
ENSMUSG00000033342	3	117662643	T/A	0.0028485	0.150252 0.050005 0.000000 0.399332 0.73034	117574836	117689507	Plppr5	phospholipid phosphatase related 5 [Source:MGI Symbol;Acc:MGI:1923019]
ENSMUSG00000065750	6	70858571	T/C	0.0446264	0.455642 0.406003 0.413192 0.609967 0.886137	70855444	70855579	Gm23346	predicted gene, 23346 [Source:MGI Symbol;Acc:MGI:5453123]
ENSMUSG00000007783	7	44959692	A/G	0.041214	0.348042 0.056319 0.353799 0.499416 0.604881	44959373	44974851	Cpt1c	carnitine palmitoyltransferase 1c [Source:MGI Symbol;Acc:MGI:2446526]
ENSMUSG00000058952	3	129865375	G/A	0.0345339	0.558028 0.896172 0.594006 0.599893 0.188550	129835884	129875332	Cfi	complement component factor i [Source:MGI Symbol;Acc:MGI:105937]
ENSMUSG00000021395	13	51139871	C/T	0.0486824	0.150068 0.245727 0.60111 0.550305 0.482286	51100880	51152546	Spin1	spindlin 1 [Source:MGI Symbol;Acc:MGI:109242]
ENSMUSG00000009894	11	59447464	G/A	0.0381256	0.252156 0.395462 0.399998 0.600286 0.699992	59407134	59451186	Snap47	synaptosomal-associated protein, 47 [Source:MGI Symbol;Acc:MGI:1915076]
ENSMUSG00000009894	11	59447436	A/G	0.0281437	0.449994 0.494676 0.557204 0.812958 0.848311	59407134	59451186	Snap47	synaptosomal-associated protein, 47 [Source:MGI Symbol;Acc:MGI:1915076]
ENSMUSG00000009894	11	59447331	C/A	0.0361421	0.313969 0.399168 0.399018 0.649564 0.738949	59407134	59451186	Snap47	synaptosomal-associated protein, 47 [Source:MGI Symbol;Acc:MGI:1915076]
ENSMUSG00000047880	9	44526314	T/C	0.0185285	0.65 0.646902 0.351663 0.300122 0.250000	44511788	44556391	Cxcr5	chemokine (C-X-C motif) receptor 5 [Source:MGI Symbol;Acc:MGI:103567]
ENSMUSG00000047880	9	44513723	C/T	0.0255625	0.451122 0.339473 0.101490 0.101417 0.001615	44511788	44556391	Cxcr5	chemokine (C-X-C motif) receptor 5 [Source:MGI Symbol;Acc:MGI:103567]
ENSMUSG00000047880	9	44514107	C/A	0.0450569	0.639614 0.693405 0.404037 0.332770 0.337189	44511788	44556391	Cxcr5	chemokine (C-X-C motif) receptor 5 [Source:MGI Symbol;Acc:MGI:103567]
ENSMUSG00000043833	5	25100548	A/G	0.0434914	0.500403 0.878715 0.849968 0.643547 0.100005	25100983	25110109	2900005J15Rik	RIKEN cDNA 2900005J15 gene [Source:MGI Symbol;Acc:MGI:1914511]
ENSMUSG00000101007	12	31500208	T/G	0.0401928	0.345754 0.321737 0.702057 0.847601 0.549524	31500068	31500745	Gm29541	predicted gene 29541 [Source:MGI Symbol;Acc:MGI:5580247]
ENSMUSG00000042353	8	80611972	T/G	0.0150977	0.828469 0.100131 0.200000 0.087380 0.150029	80611080	80695356	Frem3	Fras1 related extracellular matrix protein 3 [Source:MGI Symbol;Acc:MGI:2685641]
ENSMUSG00000042353	8	80615060	T/C	0.0495388	0.800696 0.105103 0.200752 0.078429 0.250003	80611080	80695356	Frem3	Fras1 related extracellular matrix protein 3 [Source:MGI Symbol;Acc:MGI:2685641]
ENSMUSG00000042353	8	80612100	G/A	0.012933	0.783537 0.147704 0.200000 0.050000 0.150064	80611080	80695356	Frem3	Fras1 related extracellular matrix protein 3 [Source:MGI Symbol;Acc:MGI:2685641]
ENSMUSG00000042353	8	80612102	A/C	0.0131039	0.782393 0.147712 0.200000 0.050000 0.150124	80611080	80695356	Frem3	Fras1 related extracellular matrix protein 3 [Source:MGI Symbol;Acc:MGI:2685641]
ENSMUSG00000042353	8	80611983	G/T	0.0271839	0.780263 0.100032 0.200000 0.099076 0.150051	80611080	80695356	Frem3	Fras1 related extracellular matrix protein 3 [Source:MGI Symbol;Acc:MGI:2685641]
ENSMUSG00000042353	8	80612623	G/A	0.0157681	0.849982 0.100335 0.200000 0.050010 0.200000	80611080	80695356	Frem3	Fras1 related extracellular matrix protein 3 [Source:MGI Symbol;Acc:MGI:2685641]
ENSMUSG00000042353	8	80611997	A/G	0.0216764	0.77114 0.100183 0.200000 0.050028 0.150086	80611080	80695356	Frem3	Fras1 related extracellular matrix protein 3 [Source:MGI Symbol;Acc:MGI:2685641]
ENSMUSG00000013611	15	36505339	G/A	0.0134446	0.750003 0.500000 0.749936 0.050000 0.350456	36504062	36555573	Snx31	sorting nexin 31 [Source:MGI Symbol;Acc:MGI:1913946]
ENSMUSG00000026726	2	13440327	T/C	0.0307613	0.503044 0.385638 0.456399 0.150437 0.050670	13276338	13491813	Cubn	cubilin (intrinsic factor-cobalamin receptor) [Source:MGI Symbol;Acc:MGI:1931256]
ENSMUSG00000026726	2	13440592	C/A	0.0478691	0.615115 0.420486 0.578978 0.200726 0.194346	13276338	13491813	Cubn	cubilin (intrinsic factor-cobalamin receptor) [Source:MGI Symbol;Acc:MGI:1931256]
ENSMUSG00000026726	2	13340358	C/T	0.0223053	0.450000 0.599232 0.699541 0.250000 0.047021	13276338	13491813	Cubn	cubilin (intrinsic factor-cobalamin receptor) [Source:MGI Symbol;Acc:MGI:1931256]
ENSMUSG00000026726	2	13384018	A/G	0.0412667	0.026873 0.050333 0.000000 0.202798 0.500768	13276338	13491813	Cubn	cubilin (intrinsic factor-cobalamin receptor) [Source:MGI Symbol;Acc:MGI:1931256]
ENSMUSG00000026726	2	13440400	C/T	0.0375932	0.573538 0.400063 0.576548 0.216350 0.099259	13276338	13491813	Cubn	cubilin (intrinsic factor-cobalamin receptor) [Source:MGI Symbol;Acc:MGI:1931256]
ENSMUSG00000026726	2	13325389	A/G	0.0163275	0.050000 0.199334 0.150000 0.450000 0.554229	13276338	13491813	Cubn	cubilin (intrinsic factor-cobalamin receptor) [Source:MGI Symbol;Acc:MGI:1931256]
ENSMUSG00000026726	2	13440354	T/G	0.0377433	0.491643 0.401009 0.506374 0.176087 0.050281	13276338	13491813	Cubn	cubilin (intrinsic factor-cobalamin receptor) [Source:MGI Symbol;Acc:MGI:1931256]
ENSMUSG00000026726	2	13339974	T/C	0.0124954	0.500000 0.550616 0.7 0.250000 0.000000	13276338	13491813	Cubn	cubilin (intrinsic factor-cobalamin receptor) [Source:MGI Symbol;Acc:MGI:1931256]
ENSMUSG00000026726	2	13440556	G/T	0.0121652	0.692253 0.399408 0.547548 0.150535 0.150866	13276338	13491813	Cubn	cubilin (intrinsic factor-cobalamin receptor) [Source:MGI Symbol;Acc:MGI:1931256]
ENSMUSG00000106840	5	129873598	A/C	0.00770824	0.508712 0.83429 0.699843 0.299284 0.150024	129875979	129876947	Gm42790	predicted gene 42790 [Source:MGI Symbol;Acc:MGI:5662927]
ENSMUSG00000106840	5	129873499	T/G	0.00487111	0.592668 0.849705 0.741083 0.299537 0.199915	129875979	129876947	Gm42790	predicted gene 42790 [Source:MGI Symbol;Acc:MGI:5662927]
ENSMUSG00000107736	6	121268862	C/T	0.0203413	0.654033 0.000000 0.000000 0.000000 0.000000	121255203	121272685	Gm44148	predicted gene, 44148 [Source:MGI Symbol;Acc:MGI:5690540]
ENSMUSG00000024900	19	3356479	A/G	0.0314992	0.804476 0.835374 0.542453 0.649299 0.349289	3323301	3385732	Cpt1a	carnitine palmitoyltransferase 1a, liver [Source:MGI Symbol;Acc:MGI:1098296]
ENSMUSG00000032171	9	20652245	T/G	0.0275861	0.109160 0.150029 0.150151 0.200024 0.690428	20652130	20666584	Pin1	protein (peptidyl-prolyl cis/trans isomerase) NIMA-interacting 1 [Source:MGI Symbol;Acc:MGI:1346036]
ENSMUSG00000039252	5	52537952	T/C	0.00123929	0.350000 0.200000 0.499999 0.65 0.9	52533517	52566462	Lgi2	leucine-rich repeat LGI family, member 2 [Source:MGI Symbol;Acc:MGI:2180196]
ENSMUSG00000039252	5	52561985	C/G	0.0094961	0.151155 0.050239 0.099280 0.451050 0.597116	52533517	52566462	Lgi2	leucine-rich repeat LGI family, member 2 [Source:MGI Symbol;Acc:MGI:2180196]
ENSMUSG00000039252	5	52562293	T/C	0.00370468	0.152102 0.050089 0.173274 0.450076 0.667033	52533517	52566462	Lgi2	leucine-rich repeat LGI family, member 2 [Source:MGI Symbol;Acc:MGI:2180196]
ENSMUSG00000039252	5	52563901	C/G	0.012315	0.200347 0.051542 0.000000 0.345861 0.698968	52533517	52566462	Lgi2	leucine-rich repeat LGI family, member 2 [Source:MGI Symbol;Acc:MGI:2180196]
ENSMUSG00000039252	5	52564001	G/A	0.0129608	0.195155 0.050063 0.048614 0.397755 0.649276	52533517	52566462	Lgi2	leucine-rich repeat LGI family, member 2 [Source:MGI Symbol;Acc:MGI:2180196]
ENSMUSG00000039252	5	52562233	G/A	0.0155111	0.152082 0.050319 0.050013 0.450000 0.557869	52533517	52566462	Lgi2	leucine-rich repeat LGI family, member 2 [Source:MGI Symbol;Acc:MGI:2180196]
ENSMUSG00000092483	4	154961849	A/G	0.033067	0.450488 0.187103 0.570454 0.89959 0.549684	154960770	154961678	Gm20421	predicted gene 20421 [Source:MGI Symbol;Acc:MGI:5141886]
ENSMUSG00000061353	6	117179719	G/C	0.0329029	0.050001 0.000000 0.050000 0.142700 0.550111	117168535	117181367	Cxcl12	chemokine (C-X-C motif) ligand 12 [Source:MGI Symbol;Acc:MGI:103556]
ENSMUSG00000061353	6	117176969	T/A	0.0301303	0.321822 0.474058 0.200000 0.000000 0.050021	117168535	117181367	Cxcl12	chemokine (C-X-C motif) ligand 12 [Source:MGI Symbol;Acc:MGI:103556]
ENSMUSG00000061353	6	117168427	G/T	0.038841	0.050000 0.000000 0.050000 0.100000 0.559871	117168535	117181367	Cxcl12	chemokine (C-X-C motif) ligand 12 [Source:MGI Symbol;Acc:MGI:103556]
ENSMUSG00000061353	6	117176493	C/T	0.0263406	0.050186 0.000000 0.050085 0.100002 0.599995	117168535	117181367	Cxcl12	chemokine (C-X-C motif) ligand 12 [Source:MGI Symbol;Acc:MGI:103556]
ENSMUSG00000089491	5	100059221	G/A	0.0161006	0.181862 0.297752 0.475993 0.351751 0.805317	100056909	100056991	Gm26363	predicted gene, 26363 [Source:MGI Symbol;Acc:MGI:5456140]
ENSMUSG00000089491	5	100060880	C/T	0.0172305	0.370429 0.286412 0.497678 0.462412 0.89944	100056909	100056991	Gm26363	predicted gene, 26363 [Source:MGI Symbol;Acc:MGI:5456140]
ENSMUSG00000021466	13	63541348	G/A	0.0249222	0.000000 0.350001 0.624473 0.598052 0.450077	63508328	63573598	Ptch1	patched homolog 1 [Source:MGI Symbol;Acc:MGI:105373]
ENSMUSG00000041642	1	136177556	A/G	0.0398286	0.550006 0.200000 0.250989 0.000000 0.100168	136131389	136177998	Kif21b	kinesin family member 21B [Source:MGI Symbol;Acc:MGI:109234]
ENSMUSG00000105825	8	110560977	G/A	0.0413171	0.747148 0.854226 0.649094 0.748802 0.262487	110556766	110556862	Gm44489	predicted gene, 44489 [Source:MGI Symbol;Acc:MGI:5690881]
ENSMUSG00000105825	8	110557949	A/G	0.0212996	0.690123 0.901684 0.446514 0.699235 0.222113	110556766	110556862	Gm44489	predicted gene, 44489 [Source:MGI Symbol;Acc:MGI:5690881]
ENSMUSG00000020992	12	69813173	T/C	0.048559	0.350008 0.299998 0.150083 0.550001 0.75	69790288	69840479	4930512B01Rik	RIKEN cDNA 4930512B01 gene [Source:MGI Symbol;Acc:MGI:1921974]
ENSMUSG00000020992	12	69815832	G/A	0.00718202	0.050001 0.300000 0.216984 0.450005 0.700015	69790288	69840479	4930512B01Rik	RIKEN cDNA 4930512B01 gene [Source:MGI Symbol;Acc:MGI:1921974]
ENSMUSG00000035632	7	3663643	C/G	0.0127869	0.257116 0.150005 0.200016 0.662357 0.599459	3645268	3661109	Cnot3	CCR4-NOT transcription complex, subunit 3 [Source:MGI Symbol;Acc:MGI:2385261]
ENSMUSG00000035632	7	3657023	G/A	0.0282062	0.050000 0.050727 0.000000 0.448488 0.399970	3645268	3661109	Cnot3	CCR4-NOT transcription complex, subunit 3 [Source:MGI Symbol;Acc:MGI:2385261]
ENSMUSG00000035632	7	3651127	C/A	0.0154452	0.206667 0.181620 0.199639 0.600698 0.597554	3645268	3661109	Cnot3	CCR4-NOT transcription complex, subunit 3 [Source:MGI Symbol;Acc:MGI:2385261]
ENSMUSG00000035632	7	3645152	C/T	0.0146602	0.277090 0.150021 0.200004 0.743349 0.557552	3645268	3661109	Cnot3	CCR4-NOT transcription complex, subunit 3 [Source:MGI Symbol;Acc:MGI:2385261]
ENSMUSG00000086848	3	92621097	T/A	0.0365286	0.8 0.959994 0.85 0.774861 0.351578	92620081	92621660	Lce6a	late cornified envelope 6A [Source:MGI Symbol;Acc:MGI:1925632]
ENSMUSG00000086848	3	92620191	A/G	0.0293671	0.817175 1 0.899963 0.799887 0.351113	92620081	92621660	Lce6a	late cornified envelope 6A [Source:MGI Symbol;Acc:MGI:1925632]
ENSMUSG00000056121	17	78384910	T/C	0.0141832	0.999986 0.493128 0.177960 0.325088 0.448040	78377885	78418131	Fez2	fasciculation and elongation protein zeta 2 (zygin II) [Source:MGI Symbol;Acc:MGI:2675856]
ENSMUSG00000039804	2	165012805	G/A	0.0427174	0.100002 0.000000 0.050000 0.100048 0.596202	165000357	165034867	Ncoa5	nuclear receptor coactivator 5 [Source:MGI Symbol;Acc:MGI:2385165]
ENSMUSG00000030770	7	112547872	A/G	0.00197761	0.999883 0.923391 0.9 0.649904 0.350003	112427505	112591692	Parva	parvin, alpha [Source:MGI Symbol;Acc:MGI:1931144]
ENSMUSG00000090061	5	63725162	A/C	0.00879533	0.300007 0.350000 0.5 0.6 0.850001	63649102	63810546	Nwd2	NACHT and WD repeat domain containing 2 [Source:MGI Symbol;Acc:MGI:1920464]
ENSMUSG00000032064	9	50693474	C/T	0.0217635	0.000003 0.000000 0.000000 0.050438 0.604386	50662752	50739517	Dixdc1	DIX domain containing 1 [Source:MGI Symbol;Acc:MGI:2679721]
ENSMUSG00000019505	11	62551715	G/A	0.00247277	0.799759 0.250002 0.050000 0.000000 0.150000	62551171	62553213	Ubb	ubiquitin B [Source:MGI Symbol;Acc:MGI:98888]
ENSMUSG00000046974	11	46588055	C/T	0.0498772	0.539993 0.518114 0.250017 0.150112 0.250000	46571536	46589232	BC053393	cDNA sequence BC053393 [Source:MGI Symbol;Acc:MGI:3039605]
ENSMUSG00000046974	11	46588204	C/T	0.0373508	0.55 0.550051 0.262891 0.150000 0.250000	46571536	46589232	BC053393	cDNA sequence BC053393 [Source:MGI Symbol;Acc:MGI:3039605]
ENSMUSG00000046974	11	46587951	T/G	0.0485623	0.499178 0.550232 0.304796 0.150006 0.227447	46571536	46589232	BC053393	cDNA sequence BC053393 [Source:MGI Symbol;Acc:MGI:3039605]
ENSMUSG00000046974	11	46588185	T/C	0.0368201	0.55 0.550037 0.252383 0.150000 0.249996	46571536	46589232	BC053393	cDNA sequence BC053393 [Source:MGI Symbol;Acc:MGI:3039605]
ENSMUSG00000029447	5	129790026	G/A	0.0350141	0.152615 0.541513 0.200186 0.415741 0.85328	129786998	129846371	Cct6a	chaperonin containing Tcp1, subunit 6a (zeta) [Source:MGI Symbol;Acc:MGI:107943]
ENSMUSG00000029447	5	129790103	G/A	0.0313265	0.650223 0.293724 0.350057 0.135499 0.145855	129786998	129846371	Cct6a	chaperonin containing Tcp1, subunit 6a (zeta) [Source:MGI Symbol;Acc:MGI:107943]
ENSMUSG00000029447	5	129788952	A/G	0.027473	0.202481 0.549997 0.200059 0.487085 0.889456	129786998	129846371	Cct6a	chaperonin containing Tcp1, subunit 6a (zeta) [Source:MGI Symbol;Acc:MGI:107943]
ENSMUSG00000029447	5	129791435	A/G	0.0215888	0.200000 0.55 0.200000 0.5 0.9	129786998	129846371	Cct6a	chaperonin containing Tcp1, subunit 6a (zeta) [Source:MGI Symbol;Acc:MGI:107943]
ENSMUSG00000029447	5	129791613	G/A	0.0219698	0.200000 0.55 0.200000 0.500000 0.899999	129786998	129846371	Cct6a	chaperonin containing Tcp1, subunit 6a (zeta) [Source:MGI Symbol;Acc:MGI:107943]
ENSMUSG00000029447	5	129789249	G/A	0.0203886	0.199206 0.549922 0.223179 0.506603 0.898666	129786998	129846371	Cct6a	chaperonin containing Tcp1, subunit 6a (zeta) [Source:MGI Symbol;Acc:MGI:107943]
ENSMUSG00000042116	4	155770708	A/G	0.0473302	0.596911 0.500802 0.349754 0.499438 0.050055	155768149	155774698	Vwa1	von Willebrand factor A domain containing 1 [Source:MGI Symbol;Acc:MGI:2179729]
ENSMUSG00000040270	4	32582947	G/A	0.0415952	0.553207 0.326434 0.150000 0.601219 0.95	32238804	32586108	Bach2	BTB and CNC homology, basic leucine zipper transcription factor 2 [Source:MGI Symbol;Acc:MGI:894679]
ENSMUSG00000040270	4	32581056	T/A	0.0300275	0.499657 0.350022 0.155060 0.600015 0.94968	32238804	32586108	Bach2	BTB and CNC homology, basic leucine zipper transcription factor 2 [Source:MGI Symbol;Acc:MGI:894679]
ENSMUSG00000040270	4	32582950	A/G	0.043086	0.553207 0.326410 0.150000 0.601223 0.95	32238804	32586108	Bach2	BTB and CNC homology, basic leucine zipper transcription factor 2 [Source:MGI Symbol;Acc:MGI:894679]
ENSMUSG00000040270	4	32580986	G/A	0.0421115	0.328869 0.350239 0.150076 0.600107 0.749828	32238804	32586108	Bach2	BTB and CNC homology, basic leucine zipper transcription factor 2 [Source:MGI Symbol;Acc:MGI:894679]
ENSMUSG00000091512	3	137931883	G/T	0.00124139	0.727516 0.600022 0.350000 0.200000 0.140480	137918506	137928900	Lamtor3	late endosomal/lysosomal adaptor, MAPK and MTOR activator 3 [Source:MGI Symbol;Acc:MGI:1929467]
ENSMUSG00000091512	3	137931652	T/A	0.0176189	0.403545 0.599841 0.350000 0.173204 0.050001	137918506	137928900	Lamtor3	late endosomal/lysosomal adaptor, MAPK and MTOR activator 3 [Source:MGI Symbol;Acc:MGI:1929467]
ENSMUSG00000091512	3	137931928	T/G	0.0401177	0.849917 0.600001 0.400000 0.200000 0.55	137918506	137928900	Lamtor3	late endosomal/lysosomal adaptor, MAPK and MTOR activator 3 [Source:MGI Symbol;Acc:MGI:1929467]
ENSMUSG00000091512	3	137931589	T/C	0.000971074	0.65 0.599998 0.350000 0.200000 0.050000	137918506	137928900	Lamtor3	late endosomal/lysosomal adaptor, MAPK and MTOR activator 3 [Source:MGI Symbol;Acc:MGI:1929467]
ENSMUSG00000091512	3	137931355	A/G	0.0128826	0.55 0.6 0.350000 0.200000 0.150000	137918506	137928900	Lamtor3	late endosomal/lysosomal adaptor, MAPK and MTOR activator 3 [Source:MGI Symbol;Acc:MGI:1929467]
ENSMUSG00000091512	3	137931691	A/C	0.0217489	0.402156 0.599859 0.350000 0.200002 0.051989	137918506	137928900	Lamtor3	late endosomal/lysosomal adaptor, MAPK and MTOR activator 3 [Source:MGI Symbol;Acc:MGI:1929467]
ENSMUSG00000091512	3	137931653	G/A	0.0179976	0.399924 0.599841 0.350000 0.173204 0.050002	137918506	137928900	Lamtor3	late endosomal/lysosomal adaptor, MAPK and MTOR activator 3 [Source:MGI Symbol;Acc:MGI:1929467]
ENSMUSG00000014426	17	12256442	T/C	0.00989205	0.501849 0.150141 0.605916 0.949756 0.650089	12227621	12318660	Map3k4	mitogen-activated protein kinase kinase kinase 4 [Source:MGI Symbol;Acc:MGI:1346875]
ENSMUSG00000014426	17	12233043	A/G	0.000145026	0.400000 0.050001 0.348320 0.944857 0.799906	12227621	12318660	Map3k4	mitogen-activated protein kinase kinase kinase 4 [Source:MGI Symbol;Acc:MGI:1346875]
ENSMUSG00000014426	17	12239476	C/T	0.00147524	0.496718 0.088738 0.361626 0.948706 0.757558	12227621	12318660	Map3k4	mitogen-activated protein kinase kinase kinase 4 [Source:MGI Symbol;Acc:MGI:1346875]
ENSMUSG00000014426	17	12237899	T/G	0.0401581	0.346049 0.050182 0.258864 0.645898 0.508402	12227621	12318660	Map3k4	mitogen-activated protein kinase kinase kinase 4 [Source:MGI Symbol;Acc:MGI:1346875]
ENSMUSG00000014426	17	12238040	A/G	0.000550789	0.50008 0.050627 0.350805 0.949995 0.798395	12227621	12318660	Map3k4	mitogen-activated protein kinase kinase kinase 4 [Source:MGI Symbol;Acc:MGI:1346875]
ENSMUSG00000014426	17	12235320	C/T	0.00848306	0.242728 0.051109 0.200613 0.64783 0.557259	12227621	12318660	Map3k4	mitogen-activated protein kinase kinase kinase 4 [Source:MGI Symbol;Acc:MGI:1346875]
ENSMUSG00000014426	17	12249442	A/G	0.0217687	0.400046 0.050003 0.348121 0.899993 0.450001	12227621	12318660	Map3k4	mitogen-activated protein kinase kinase kinase 4 [Source:MGI Symbol;Acc:MGI:1346875]
ENSMUSG00000014426	17	12235236	C/T	0.022347	0.279943 0.055069 0.201927 0.601924 0.537471	12227621	12318660	Map3k4	mitogen-activated protein kinase kinase kinase 4 [Source:MGI Symbol;Acc:MGI:1346875]
ENSMUSG00000014426	17	12233044	G/A	0.0198356	0.249961 0.050000 0.237400 0.550084 0.549843	12227621	12318660	Map3k4	mitogen-activated protein kinase kinase kinase 4 [Source:MGI Symbol;Acc:MGI:1346875]
ENSMUSG00000014426	17	12233148	T/C	0.00212156	0.416398 0.100269 0.301443 0.879777 0.710793	12227621	12318660	Map3k4	mitogen-activated protein kinase kinase kinase 4 [Source:MGI Symbol;Acc:MGI:1346875]
ENSMUSG00000014426	17	12235178	A/G	0.00182284	0.530299 0.118051 0.350383 0.949899 0.796904	12227621	12318660	Map3k4	mitogen-activated protein kinase kinase kinase 4 [Source:MGI Symbol;Acc:MGI:1346875]
ENSMUSG00000014426	17	12249347	A/G	0.00549064	0.430773 0.150046 0.650023 0.912192 0.649921	12227621	12318660	Map3k4	mitogen-activated protein kinase kinase kinase 4 [Source:MGI Symbol;Acc:MGI:1346875]
ENSMUSG00000014426	17	12256908	C/A	0.00177708	0.397533 0.050260 0.397920 0.90409 0.648146	12227621	12318660	Map3k4	mitogen-activated protein kinase kinase kinase 4 [Source:MGI Symbol;Acc:MGI:1346875]
ENSMUSG00000014426	17	12243478	G/A	0.0330983	0.440641 0.210725 0.450191 0.699612 0.695992	12227621	12318660	Map3k4	mitogen-activated protein kinase kinase kinase 4 [Source:MGI Symbol;Acc:MGI:1346875]
ENSMUSG00000014426	17	12238333	C/T	0.032844	0.248377 0.078849 0.295629 0.506285 0.548944	12227621	12318660	Map3k4	mitogen-activated protein kinase kinase kinase 4 [Source:MGI Symbol;Acc:MGI:1346875]
ENSMUSG00000014426	17	12235267	A/T	0.0241764	0.949942 0.189477 0.649777 0.999997 0.999997	12227621	12318660	Map3k4	mitogen-activated protein kinase kinase kinase 4 [Source:MGI Symbol;Acc:MGI:1346875]
ENSMUSG00000067274	5	115562414	G/A	0.0353722	0.250270 0.050005 0.050000 0.264738 0.695182	115559467	115563727	Rplp0	ribosomal protein, large, P0 [Source:MGI Symbol;Acc:MGI:1927636]
ENSMUSG00000067274	5	115562394	G/C	0.027717	0.251664 0.201458 0.280887 0.483182 0.675788	115559467	115563727	Rplp0	ribosomal protein, large, P0 [Source:MGI Symbol;Acc:MGI:1927636]
ENSMUSG00000067274	5	115555839	A/G	0.0421136	0.000000 0.200001 0.344847 0.448191 0.400064	115559467	115563727	Rplp0	ribosomal protein, large, P0 [Source:MGI Symbol;Acc:MGI:1927636]
ENSMUSG00000067274	5	115563432	T/C	0.0428026	0.000000 0.000000 0.050002 0.249877 0.399996	115559467	115563727	Rplp0	ribosomal protein, large, P0 [Source:MGI Symbol;Acc:MGI:1927636]
ENSMUSG00000031668	6	70897111	G/A	0.0111329	0.000000 0.000000 0.000000 0.000000 0.699916	70844515	70905245	Eif2ak3	eukaryotic translation initiation factor 2 alpha kinase 3 [Source:MGI Symbol;Acc:MGI:1341830]
ENSMUSG00000055447	16	49895379	C/T	0.0416163	0.247298 0.55 0.449958 0.077941 0.000010	49855618	49915010	Cd47	CD47 antigen (Rh-related antigen, integrin-associated signal transducer) [Source:MGI Symbol;Acc:MGI:96617]
ENSMUSG00000033007	1	75469436	T/C	0.00862416	0.649899 0.849261 0.79995 0.599969 0.101930	75450436	75474343	Asic4	acid-sensing (proton-gated) ion channel family member 4 [Source:MGI Symbol;Acc:MGI:2652846]
ENSMUSG00000053553	5	139356715	T/C	0.0301869	0.300528 0.234205 0.150538 0.684344 0.612664	139359739	139460527	3110082I17Rik	RIKEN cDNA 3110082I17 gene [Source:MGI Symbol;Acc:MGI:1920462]
ENSMUSG00000022500	16	11036157	C/T	0.0101526	0.053960 0.000000 0.449343 0.395516 0.475610	10959275	11066157	Litaf	LPS-induced TN factor [Source:MGI Symbol;Acc:MGI:1929512]
ENSMUSG00000022500	16	11036220	T/A	0.0102013	0.050056 0.000001 0.430400 0.350541 0.498473	10959275	11066157	Litaf	LPS-induced TN factor [Source:MGI Symbol;Acc:MGI:1929512]
ENSMUSG00000022500	16	11036185	G/A	0.0167418	0.050010 0.000000 0.443335 0.350170 0.452527	10959275	11066157	Litaf	LPS-induced TN factor [Source:MGI Symbol;Acc:MGI:1929512]
ENSMUSG00000022500	16	11036117	C/T	0.0162945	0.099862 0.000000 0.448203 0.351588 0.503612	10959275	11066157	Litaf	LPS-induced TN factor [Source:MGI Symbol;Acc:MGI:1929512]
ENSMUSG00000044916	2	92381349	A/G	0.0415429	0.201492 0.050121 0.147891 0.151306 0.699989	92382538	92385708	1700029I15Rik	RIKEN cDNA 1700029I15 gene [Source:MGI Symbol;Acc:MGI:1916742]
ENSMUSG00000020701	11	82434679	T/C	0.0258818	0.748945 0.623928 0.650856 0.287136 0.351138	82388900	82446332	Tmem132e	transmembrane protein 132E [Source:MGI Symbol;Acc:MGI:2685490]
ENSMUSG00000020701	11	82434373	G/A	0.00487816	0.749605 0.749987 0.451140 0.189160 0.375167	82388900	82446332	Tmem132e	transmembrane protein 132E [Source:MGI Symbol;Acc:MGI:2685490]
ENSMUSG00000020701	11	82445875	G/T	0.046961	0.500000 0.099942 0.150028 0.000000 0.000000	82388900	82446332	Tmem132e	transmembrane protein 132E [Source:MGI Symbol;Acc:MGI:2685490]
ENSMUSG00000007617	13	93360157	G/A	0.0408312	0.150000 0.000000 0.100000 0.55 0.350000	93303757	93404129	Homer1	homer scaffolding protein 1 [Source:MGI Symbol;Acc:MGI:1347345]
ENSMUSG00000104002	1	34814555	A/C	0.0463566	0.570331 0.000000 0.000000 0.000000 0.000000	34809360	34811908	Gm38336	predicted gene, 38336 [Source:MGI Symbol;Acc:MGI:5611564]
ENSMUSG00000040254	5	12448082	T/G	0.0465715	0.200000 0.247931 0.200038 0.251027 0.763354	12383385	12588948	Sema3d	sema domain, immunoglobulin domain (Ig), short basic domain, secreted, (semaphorin) 3D [Source:MGI Symbol;Acc:MGI:1860118]
ENSMUSG00000040254	5	12484863	C/T	0.00366082	0.050000 0.250000 0.150000 0.250000 0.849999	12383385	12588948	Sema3d	sema domain, immunoglobulin domain (Ig), short basic domain, secreted, (semaphorin) 3D [Source:MGI Symbol;Acc:MGI:1860118]
ENSMUSG00000040254	5	12484779	A/C	0.0273311	0.000000 0.000000 0.000000 0.100000 0.549928	12383385	12588948	Sema3d	sema domain, immunoglobulin domain (Ig), short basic domain, secreted, (semaphorin) 3D [Source:MGI Symbol;Acc:MGI:1860118]
ENSMUSG00000040254	5	12524267	A/G	0.0303129	0.785083 1 1 0.75 0.350000	12383385	12588948	Sema3d	sema domain, immunoglobulin domain (Ig), short basic domain, secreted, (semaphorin) 3D [Source:MGI Symbol;Acc:MGI:1860118]
ENSMUSG00000040254	5	12448039	C/G	0.0491524	0.200006 0.248064 0.200193 0.250260 0.757856	12383385	12588948	Sema3d	sema domain, immunoglobulin domain (Ig), short basic domain, secreted, (semaphorin) 3D [Source:MGI Symbol;Acc:MGI:1860118]
ENSMUSG00000040254	5	12524336	C/T	0.0153339	0.900165 1 1 0.75 0.400000	12383385	12588948	Sema3d	sema domain, immunoglobulin domain (Ig), short basic domain, secreted, (semaphorin) 3D [Source:MGI Symbol;Acc:MGI:1860118]
ENSMUSG00000040254	5	12524224	G/A	0.0137986	0.95 1 1 0.75 0.443289	12383385	12588948	Sema3d	sema domain, immunoglobulin domain (Ig), short basic domain, secreted, (semaphorin) 3D [Source:MGI Symbol;Acc:MGI:1860118]
ENSMUSG00000040254	5	12577508	A/G	0.0113246	1 0.9 0.95 0.75 0.400331	12383385	12588948	Sema3d	sema domain, immunoglobulin domain (Ig), short basic domain, secreted, (semaphorin) 3D [Source:MGI Symbol;Acc:MGI:1860118]
ENSMUSG00000022364	15	57938093	A/G	0.0354127	0.400513 0.450371 0.510469 0.599933 0.89178	57912199	57970067	Tbc1d31	TBC1 domain family, member 31 [Source:MGI Symbol;Acc:MGI:2684931]
ENSMUSG00000022364	15	57938158	G/C	0.0430075	0.396846 0.452504 0.497124 0.598833 0.86907	57912199	57970067	Tbc1d31	TBC1 domain family, member 31 [Source:MGI Symbol;Acc:MGI:2684931]
ENSMUSG00000022364	15	57969525	G/A	0.0167772	0.227597 0.497126 0.549968 0.495427 0.89361	57912199	57970067	Tbc1d31	TBC1 domain family, member 31 [Source:MGI Symbol;Acc:MGI:2684931]
ENSMUSG00000022364	15	57969966	G/A	0.011076	0.206098 0.451332 0.516961 0.466199 0.899653	57912199	57970067	Tbc1d31	TBC1 domain family, member 31 [Source:MGI Symbol;Acc:MGI:2684931]
ENSMUSG00000022364	15	57938161	A/G	0.0338793	0.396740 0.454780 0.497102 0.598189 0.898795	57912199	57970067	Tbc1d31	TBC1 domain family, member 31 [Source:MGI Symbol;Acc:MGI:2684931]
ENSMUSG00000006717	13	24813171	A/G	0.0201755	0.100000 0.200006 0.150000 0.200000 0.749758	24817948	24831517	Acot13	acyl-CoA thioesterase 13 [Source:MGI Symbol;Acc:MGI:1914084]
ENSMUSG00000042256	17	42410267	G/A	0.016073	0.699195 0.949603 0.797926 0.349968 0.449522	42315947	42507741	Ptchd4	patched domain containing 4 [Source:MGI Symbol;Acc:MGI:1920485]
ENSMUSG00000025359	10	128722463	T/C	0.032282	0.506007 0.949986 0.62054 0.406969 0.300013	128706258	128720238	Pmel	premelanosome protein [Source:MGI Symbol;Acc:MGI:98301]
ENSMUSG00000021699	13	109769462	A/G	0.0414286	0.335271 0.500829 0.496906 0.748025 0.748538	108449948	109953461	Pde4d	phosphodiesterase 4D, cAMP specific [Source:MGI Symbol;Acc:MGI:99555]
ENSMUSG00000021699	13	109757632	A/G	0.048992	0.449313 0.493844 0.510617 0.800761 0.799193	108449948	109953461	Pde4d	phosphodiesterase 4D, cAMP specific [Source:MGI Symbol;Acc:MGI:99555]
ENSMUSG00000021699	13	109757539	C/T	0.0200223	0.299993 0.499988 0.549995 0.799969 0.749605	108449948	109953461	Pde4d	phosphodiesterase 4D, cAMP specific [Source:MGI Symbol;Acc:MGI:99555]
ENSMUSG00000000214	7	142894737	G/A	0.0401373	0.357958 0.500000 0.250000 0.200000 0.000000	142892752	142931128	Th	tyrosine hydroxylase [Source:MGI Symbol;Acc:MGI:98735]
ENSMUSG00000028777	5	17986321	T/C	0.0462175	0.499993 0.100063 0.050000 0.000000 0.000000	17962549	18019834	Gnat3	guanine nucleotide binding protein, alpha transducing 3 [Source:MGI Symbol;Acc:MGI:3588268]
ENSMUSG00000046697	11	118990687	T/C	0.00992084	0.842296 0.299986 0.150102 0.200000 0.200000	118988188	118992841	Enpp7	ectonucleotide pyrophosphatase/phosphodiesterase 7 [Source:MGI Symbol;Acc:MGI:3027917]
ENSMUSG00000055150	7	6375622	G/T	0.0349126	0.448628 0.150000 0.198487 0.474115 0.817967	6363280	6382605	Zfp78	zinc finger protein 78 [Source:MGI Symbol;Acc:MGI:107783]
ENSMUSG00000055150	7	6375741	C/A	0.00650673	0.253110 0.150093 0.129679 0.448790 0.800441	6363280	6382605	Zfp78	zinc finger protein 78 [Source:MGI Symbol;Acc:MGI:107783]
ENSMUSG00000055150	7	6375459	T/A	0.0107258	0.331568 0.181613 0.141842 0.451548 0.857327	6363280	6382605	Zfp78	zinc finger protein 78 [Source:MGI Symbol;Acc:MGI:107783]
ENSMUSG00000078926	13	113037665	G/T	0.0137986	0.250580 0.546129 0.500004 0.59959 0.90178	113035111	113091195	Cdc20b	cell division cycle 20B [Source:MGI Symbol;Acc:MGI:3644472]
ENSMUSG00000060600	11	70664756	A/G	0.00181075	0.150000 0.252102 0.347215 0.649787 0.724004	70657202	70662513	Eno3	enolase 3, beta muscle [Source:MGI Symbol;Acc:MGI:95395]
ENSMUSG00000047804	11	61914899	C/T	0.00395549	0.050147 0.805856 1 0.94819 0.740335	61871307	61930252	Akap10	A kinase (PRKA) anchor protein 10 [Source:MGI Symbol;Acc:MGI:1890218]
ENSMUSG00000047804	11	61915270	T/A	0.0178153	0.100003 0.849977 0.95 0.949994 0.699681	61871307	61930252	Akap10	A kinase (PRKA) anchor protein 10 [Source:MGI Symbol;Acc:MGI:1890218]
ENSMUSG00000028298	4	34907179	T/G	0.00101131	0.897283 1 0.80183 0.6733 0.250032	34893779	34907370	Cga	glycoprotein hormones, alpha subunit [Source:MGI Symbol;Acc:MGI:88390]
ENSMUSG00000028298	4	34893873	G/A	0.00281937	0.000000 0.000000 0.100000 0.299799 0.602124	34893779	34907370	Cga	glycoprotein hormones, alpha subunit [Source:MGI Symbol;Acc:MGI:88390]
ENSMUSG00000017713	11	117869716	G/A	0.0482889	0.454002 0.350821 0.000000 0.000000 0.150282	117867952	117873481	Tha1	threonine aldolase 1 [Source:MGI Symbol;Acc:MGI:1919026]
ENSMUSG00000017713	11	117869715	G/A	0.0475231	0.454002 0.350610 0.000000 0.000003 0.150177	117867952	117873481	Tha1	threonine aldolase 1 [Source:MGI Symbol;Acc:MGI:1919026]
ENSMUSG00000031539	8	22791074	A/G	0.0122274	0.945735 0.746082 0.400049 0.632149 0.350165	22787354	22805654	Ap3m2	adaptor-related protein complex 3, mu 2 subunit [Source:MGI Symbol;Acc:MGI:1929214]
ENSMUSG00000037242	4	135215058	A/T	0.0183419	0.250000 0.449705 0.304653 0.403704 0.949998	135213969	135272814	Clic4	chloride intracellular channel 4 (mitochondrial) [Source:MGI Symbol;Acc:MGI:1352754]
ENSMUSG00000037242	4	135216103	A/T	0.0426243	0.649544 0.594634 0.541255 0.487652 0.157614	135213969	135272814	Clic4	chloride intracellular channel 4 (mitochondrial) [Source:MGI Symbol;Acc:MGI:1352754]
ENSMUSG00000037242	4	135216719	G/A	0.0341201	0.247821 0.400508 0.350117 0.448214 0.818414	135213969	135272814	Clic4	chloride intracellular channel 4 (mitochondrial) [Source:MGI Symbol;Acc:MGI:1352754]
ENSMUSG00000037242	4	135216102	G/T	0.0441341	0.649684 0.594634 0.54124 0.487797 0.157575	135213969	135272814	Clic4	chloride intracellular channel 4 (mitochondrial) [Source:MGI Symbol;Acc:MGI:1352754]
ENSMUSG00000037242	4	135216095	T/C	0.0428925	0.650363 0.596645 0.541225 0.488277 0.157586	135213969	135272814	Clic4	chloride intracellular channel 4 (mitochondrial) [Source:MGI Symbol;Acc:MGI:1352754]
ENSMUSG00000029826	6	38315528	C/T	0.0182219	0.385270 0.361029 0.749386 0.764944 0.749845	38305286	38354603	Zc3hav1	zinc finger CCCH type, antiviral 1 [Source:MGI Symbol;Acc:MGI:1926031]
ENSMUSG00000029826	6	38306665	A/G	0.0208466	0.400000 0.364772 0.79651 0.834291 0.703073	38305286	38354603	Zc3hav1	zinc finger CCCH type, antiviral 1 [Source:MGI Symbol;Acc:MGI:1926031]
ENSMUSG00000029826	6	38307497	G/A	0.00551471	0.400000 0.355884 0.844739 0.85 0.8	38305286	38354603	Zc3hav1	zinc finger CCCH type, antiviral 1 [Source:MGI Symbol;Acc:MGI:1926031]
ENSMUSG00000029826	6	38307096	C/T	0.00465489	0.400000 0.399057 0.824313 0.85 0.849998	38305286	38354603	Zc3hav1	zinc finger CCCH type, antiviral 1 [Source:MGI Symbol;Acc:MGI:1926031]
ENSMUSG00000029826	6	38311712	C/T	0.0190361	0.386740 0.346102 0.747812 0.802834 0.709673	38305286	38354603	Zc3hav1	zinc finger CCCH type, antiviral 1 [Source:MGI Symbol;Acc:MGI:1926031]
ENSMUSG00000029826	6	38315935	T/C	0.0212988	0.299919 0.399368 0.699999 0.799577 0.659096	38305286	38354603	Zc3hav1	zinc finger CCCH type, antiviral 1 [Source:MGI Symbol;Acc:MGI:1926031]
ENSMUSG00000029826	6	38311083	G/A	0.0280563	0.437536 0.399713 0.651903 0.833552 0.74957	38305286	38354603	Zc3hav1	zinc finger CCCH type, antiviral 1 [Source:MGI Symbol;Acc:MGI:1926031]
ENSMUSG00000029826	6	38315640	T/C	0.0198074	0.398901 0.399011 0.749749 0.798519 0.761559	38305286	38354603	Zc3hav1	zinc finger CCCH type, antiviral 1 [Source:MGI Symbol;Acc:MGI:1926031]
ENSMUSG00000029826	6	38316244	T/G	0.0393909	0.402978 0.394826 0.70519 0.834743 0.670823	38305286	38354603	Zc3hav1	zinc finger CCCH type, antiviral 1 [Source:MGI Symbol;Acc:MGI:1926031]
ENSMUSG00000029826	6	38312415	A/T	0.039621	0.349273 0.374401 0.748315 0.745657 0.657526	38305286	38354603	Zc3hav1	zinc finger CCCH type, antiviral 1 [Source:MGI Symbol;Acc:MGI:1926031]
ENSMUSG00000029826	6	38311192	A/G	0.0109354	0.400981 0.350194 0.74598 0.849434 0.7495	38305286	38354603	Zc3hav1	zinc finger CCCH type, antiviral 1 [Source:MGI Symbol;Acc:MGI:1926031]
ENSMUSG00000029826	6	38305418	T/G	0.0055294	0.400000 0.350000 0.802655 0.85 0.8	38305286	38354603	Zc3hav1	zinc finger CCCH type, antiviral 1 [Source:MGI Symbol;Acc:MGI:1926031]
ENSMUSG00000029826	6	38315790	C/A	0.0373626	0.399991 0.399995 0.75 0.799811 0.699997	38305286	38354603	Zc3hav1	zinc finger CCCH type, antiviral 1 [Source:MGI Symbol;Acc:MGI:1926031]
ENSMUSG00000029826	6	38311084	T/C	0.0229489	0.423612 0.399711 0.700914 0.833552 0.749781	38305286	38354603	Zc3hav1	zinc finger CCCH type, antiviral 1 [Source:MGI Symbol;Acc:MGI:1926031]
ENSMUSG00000029826	6	38311013	A/C	0.0224587	0.399374 0.446539 0.750938 0.850176 0.749972	38305286	38354603	Zc3hav1	zinc finger CCCH type, antiviral 1 [Source:MGI Symbol;Acc:MGI:1926031]
ENSMUSG00000029826	6	38312408	A/G	0.0238424	0.296069 0.376405 0.74799 0.749183 0.656309	38305286	38354603	Zc3hav1	zinc finger CCCH type, antiviral 1 [Source:MGI Symbol;Acc:MGI:1926031]
ENSMUSG00000029826	6	38307280	C/T	0.03406	0.150000 0.65 0.100000 0.050000 0.000000	38305286	38354603	Zc3hav1	zinc finger CCCH type, antiviral 1 [Source:MGI Symbol;Acc:MGI:1926031]
ENSMUSG00000029826	6	38316036	T/C	0.0285216	0.401684 0.350199 0.749749 0.80042 0.690938	38305286	38354603	Zc3hav1	zinc finger CCCH type, antiviral 1 [Source:MGI Symbol;Acc:MGI:1926031]
ENSMUSG00000029826	6	38325400	G/A	0.0284354	0.341082 0.494925 0.150665 0.050010 0.050000	38305286	38354603	Zc3hav1	zinc finger CCCH type, antiviral 1 [Source:MGI Symbol;Acc:MGI:1926031]
ENSMUSG00000029826	6	38306722	C/T	0.00996899	0.400000 0.350001 0.799551 0.849999 0.750386	38305286	38354603	Zc3hav1	zinc finger CCCH type, antiviral 1 [Source:MGI Symbol;Acc:MGI:1926031]
ENSMUSG00000029826	6	38319640	A/C	0.0196498	0.350391 0.504479 0.100952 0.099235 0.000000	38305286	38354603	Zc3hav1	zinc finger CCCH type, antiviral 1 [Source:MGI Symbol;Acc:MGI:1926031]
ENSMUSG00000029826	6	38312401	T/C	0.0379482	0.348632 0.375974 0.748349 0.748898 0.661527	38305286	38354603	Zc3hav1	zinc finger CCCH type, antiviral 1 [Source:MGI Symbol;Acc:MGI:1926031]
ENSMUSG00000029826	6	38311729	G/A	0.00701941	0.327067 0.346044 0.659519 0.802745 0.748611	38305286	38354603	Zc3hav1	zinc finger CCCH type, antiviral 1 [Source:MGI Symbol;Acc:MGI:1926031]
ENSMUSG00000029826	6	38315648	A/G	0.0178221	0.399499 0.399469 0.749874 0.7985 0.772308	38305286	38354603	Zc3hav1	zinc finger CCCH type, antiviral 1 [Source:MGI Symbol;Acc:MGI:1926031]
ENSMUSG00000029826	6	38315973	A/G	0.0331246	0.399754 0.351670 0.700001 0.8372 0.653744	38305286	38354603	Zc3hav1	zinc finger CCCH type, antiviral 1 [Source:MGI Symbol;Acc:MGI:1926031]
ENSMUSG00000029826	6	38307173	T/C	0.0120989	0.400006 0.304760 0.750001 0.799994 0.736163	38305286	38354603	Zc3hav1	zinc finger CCCH type, antiviral 1 [Source:MGI Symbol;Acc:MGI:1926031]
ENSMUSG00000029826	6	38306558	C/T	0.017268	0.400492 0.350834 0.841576 0.849133 0.698355	38305286	38354603	Zc3hav1	zinc finger CCCH type, antiviral 1 [Source:MGI Symbol;Acc:MGI:1926031]
ENSMUSG00000023153	4	155465492	T/C	0.022444	0.464949 0.404570 0.300705 0.160111 0.000000	155469114	155470858	Tmem52	transmembrane protein 52 [Source:MGI Symbol;Acc:MGI:1916921]
ENSMUSG00000027710	3	36093204	G/T	0.0333199	0.050000 0.300000 0.335305 0.6 0.450000	36065979	36092853	Acad9	acyl-Coenzyme A dehydrogenase family, member 9 [Source:MGI Symbol;Acc:MGI:1914272]
ENSMUSG00000051331	6	118612464	C/T	0.0384065	0.632234 0.692478 0.706629 0.247452 0.350360	118587240	119196418	Cacna1c	calcium channel, voltage-dependent, L type, alpha 1C subunit [Source:MGI Symbol;Acc:MGI:103013]
ENSMUSG00000051331	6	118612473	T/C	0.00959465	0.74854 0.703374 0.742786 0.226576 0.350167	118587240	119196418	Cacna1c	calcium channel, voltage-dependent, L type, alpha 1C subunit [Source:MGI Symbol;Acc:MGI:103013]
ENSMUSG00000051331	6	118612461	T/C	0.0221425	0.683485 0.692483 0.706608 0.241581 0.350809	118587240	119196418	Cacna1c	calcium channel, voltage-dependent, L type, alpha 1C subunit [Source:MGI Symbol;Acc:MGI:103013]
ENSMUSG00000051331	6	118612467	T/A	0.0494021	0.631881 0.642495 0.706629 0.256389 0.334076	118587240	119196418	Cacna1c	calcium channel, voltage-dependent, L type, alpha 1C subunit [Source:MGI Symbol;Acc:MGI:103013]
ENSMUSG00000078632	11	103467584	T/C	0.00804119	0.350016 0.449986 0.64994 0.716238 0.893634	103451955	103504597	Lrrc37a	leucine rich repeat containing 37A [Source:MGI Symbol;Acc:MGI:2685097]
ENSMUSG00000021337	13	23959814	T/C	0.0183768	0.457211 0.699792 0.450163 0.207378 0.151085	23953456	23991214	Scgn	secretagogin, EF-hand calcium binding protein [Source:MGI Symbol;Acc:MGI:2384873]
ENSMUSG00000027661	2	165515782	G/A	0.0314742	0.000000 0.000000 0.000000 0.000000 0.60151	165503787	165519917	Slc2a10	solute carrier family 2 (facilitated glucose transporter), member 10 [Source:MGI Symbol;Acc:MGI:2156687]
ENSMUSG00000015627	2	180334639	C/A	0.0346054	0.164860 0.200006 0.429242 0.569489 0.500195	180325133	180334699	Gata5	GATA binding protein 5 [Source:MGI Symbol;Acc:MGI:109497]
ENSMUSG00000021116	12	78881328	G/A	0.0355982	0.201482 0.631517 0.452992 0.650049 0.799737	78861819	78887010	Eif2s1	eukaryotic translation initiation factor 2, subunit 1 alpha [Source:MGI Symbol;Acc:MGI:95299]
ENSMUSG00000021116	12	78877073	T/C	0.0391022	0.200092 0.599841 0.449994 0.663819 0.750085	78861819	78887010	Eif2s1	eukaryotic translation initiation factor 2, subunit 1 alpha [Source:MGI Symbol;Acc:MGI:95299]
-	17	79527813	C/T	3.89e-05	0.149462 0.000001 0.044022 0.545455 0.898584	17	13097185	A/G	0.0177264	0.55717 0.654392 0.499996 0.299569 0.148947		n/a-	11682	19	56039430	T/C	0.0442892	0.599602 0.000000 0.000000 0.036613 0.000000		n/aENSMUSG00000024959	7342	19	6950637	C/T	0.0267863	0.000000 0.000000 0.000000 0.250000 0.450000		ENSMUSG00000024959	19	6941861	6951898	Bad	BCL2-associated agonist of cell death [Source:MGI Symbol;Acc:MGI:1096330]
ENSMUSG00000024959	19	6951671	C/T	0.0279356	0.000000 0.000000 0.000000 0.247805 0.449998	6941861	6951898	Bad	BCL2-associated agonist of cell death [Source:MGI Symbol;Acc:MGI:1096330]
ENSMUSG00000031896	8	105937985	G/C	0.0122609	0.299998 0.350001 0.449993 0.556591 0.85	105931994	105933862	Ctrl	chymotrypsin-like [Source:MGI Symbol;Acc:MGI:88558]
ENSMUSG00000031896	8	105933737	C/T	0.0255625	0.308025 0.350636 0.438523 0.618271 0.751032	105931994	105933862	Ctrl	chymotrypsin-like [Source:MGI Symbol;Acc:MGI:88558]
ENSMUSG00000031896	8	105937414	G/A	0.0401177	0.496919 0.64985 0.309292 0.344860 0.150010	105931994	105933862	Ctrl	chymotrypsin-like [Source:MGI Symbol;Acc:MGI:88558]
ENSMUSG00000060715	1	53181966	G/A	0.0257296	0.648434 0.848876 0.762141 0.497221 0.271015	53158577	53187636	1700019A02Rik	RIKEN cDNA 1700019A02 gene [Source:MGI Symbol;Acc:MGI:1916647]
ENSMUSG00000000732	10	78075327	C/T	0.0274143	0.150498 0.050000 0.100001 0.745495 0.300161	78069360	78079525	Icosl	icos ligand [Source:MGI Symbol;Acc:MGI:1354701]
ENSMUSG00000063455	6	38125987	G/A	0.0449432	0.299485 0.699999 0.300001 0.050003 0.200001	38123174	38254009	D630045J12Rik	RIKEN cDNA D630045J12 gene [Source:MGI Symbol;Acc:MGI:2669829]
ENSMUSG00000027273	2	136782052	G/A	0.0181194	0.171077 0.299984 0.199998 0.450000 0.735617	136713453	136782428	Snap25	synaptosomal-associated protein 25 [Source:MGI Symbol;Acc:MGI:98331]
ENSMUSG00000027273	2	136781404	A/G	0.038328	0.100016 0.348793 0.150040 0.349889 0.698398	136713453	136782428	Snap25	synaptosomal-associated protein 25 [Source:MGI Symbol;Acc:MGI:98331]
ENSMUSG00000027273	2	136781042	C/T	0.0476011	0.199209 0.305533 0.226607 0.401252 0.699232	136713453	136782428	Snap25	synaptosomal-associated protein 25 [Source:MGI Symbol;Acc:MGI:98331]
ENSMUSG00000027273	2	136781995	G/A	0.0196209	0.183683 0.199618 0.150000 0.400746 0.702167	136713453	136782428	Snap25	synaptosomal-associated protein 25 [Source:MGI Symbol;Acc:MGI:98331]
ENSMUSG00000034902	10	81311812	T/C	0.00589536	0.750198 0.399741 0.500094 0.250509 0.088609	81292963	81319973	Pip5k1c	phosphatidylinositol-4-phosphate 5-kinase, type 1 gamma [Source:MGI Symbol;Acc:MGI:1298224]
ENSMUSG00000031090	7	143796031	G/A	0.017166	0.150000 0.000000 0.250000 0.400000 0.524782	143795584	143822849	Nadsyn1	NAD synthetase 1 [Source:MGI Symbol;Acc:MGI:1926164]
ENSMUSG00000031090	7	143798063	G/A	0.0178296	0.152101 0.000000 0.249994 0.439089 0.499997	143795584	143822849	Nadsyn1	NAD synthetase 1 [Source:MGI Symbol;Acc:MGI:1926164]
ENSMUSG00000031090	7	143798088	G/A	0.0382776	0.207817 0.000000 0.249733 0.404598 0.500719	143795584	143822849	Nadsyn1	NAD synthetase 1 [Source:MGI Symbol;Acc:MGI:1926164]
ENSMUSG00000031090	7	143812674	T/G	0.043496	0.464318 0.896845 1 0.949929 1	143795584	143822849	Nadsyn1	NAD synthetase 1 [Source:MGI Symbol;Acc:MGI:1926164]
ENSMUSG00000037486	12	3503143	C/T	0.00168059	0.350703 0.400238 0.350200 0.999997 0.799187	3426857	3506852	Asxl2	additional sex combs like 2 (Drosophila) [Source:MGI Symbol;Acc:MGI:1922552]
ENSMUSG00000038759	6	35240936	A/G	0.0182385	0.539251 0.350368 0.051401 0.200011 0.000001	35177421	35247596	Nup205	nucleoporin 205 [Source:MGI Symbol;Acc:MGI:2141625]
ENSMUSG00000032358	9	76492939	G/A	0.00528343	0.315128 0.150001 0.100000 0.744916 0.685537	76490054	76567116	Fam83b	family with sequence similarity 83, member B [Source:MGI Symbol;Acc:MGI:2685362]
ENSMUSG00000032358	9	76492893	G/A	0.000433801	0.000000 0.150003 0.000000 0.599037 0.65004	76490054	76567116	Fam83b	family with sequence similarity 83, member B [Source:MGI Symbol;Acc:MGI:2685362]
ENSMUSG00000032358	9	76492947	C/T	0.00596409	0.306556 0.150001 0.100081 0.702664 0.697096	76490054	76567116	Fam83b	family with sequence similarity 83, member B [Source:MGI Symbol;Acc:MGI:2685362]
ENSMUSG00000032358	9	76492701	G/A	0.00529896	0.301208 0.151324 0.100000 0.70583 0.696982	76490054	76567116	Fam83b	family with sequence similarity 83, member B [Source:MGI Symbol;Acc:MGI:2685362]
ENSMUSG00000032358	9	76493058	A/G	0.000370491	0.000000 0.199980 0.100007 0.686045 0.640404	76490054	76567116	Fam83b	family with sequence similarity 83, member B [Source:MGI Symbol;Acc:MGI:2685362]
ENSMUSG00000032358	9	76492779	A/G	0.00677133	0.305227 0.150000 0.100000 0.749988 0.651132	76490054	76567116	Fam83b	family with sequence similarity 83, member B [Source:MGI Symbol;Acc:MGI:2685362]
ENSMUSG00000026389	1	120244134	G/A	0.0205699	0.000017 0.000000 0.000000 0.000000 0.644271	120190757	120272705	Steap3	STEAP family member 3 [Source:MGI Symbol;Acc:MGI:1915678]
ENSMUSG00000030796	7	45214323	G/C	0.0160424	0.460345 0.135246 0.299777 0.469421 0.890368	45215753	45233619	Tead2	TEA domain family member 2 [Source:MGI Symbol;Acc:MGI:104904]
ENSMUSG00000097298	9	75445641	T/C	0.00550552	0.948725 0.649999 0.849358 0.842288 0.050452	75441122	75441652	A130057D12Rik	RIKEN cDNA A130057D12 gene [Source:MGI Symbol;Acc:MGI:3642847]
ENSMUSG00000036667	6	42671927	G/A	0.046961	0.150000 0.200000 0.150000 0.6 0.447184	42668002	42710088	Tcaf1	TRPM8 channel-associated factor 1 [Source:MGI Symbol;Acc:MGI:1914665]
ENSMUSG00000036667	6	42679036	A/G	0.0270645	0.150001 0.200006 0.150000 0.679255 0.450000	42668002	42710088	Tcaf1	TRPM8 channel-associated factor 1 [Source:MGI Symbol;Acc:MGI:1914665]
ENSMUSG00000036667	6	42679468	T/C	0.00437021	0.717716 0.795772 0.803839 0.352347 0.239610	42668002	42710088	Tcaf1	TRPM8 channel-associated factor 1 [Source:MGI Symbol;Acc:MGI:1914665]
ENSMUSG00000036667	6	42676784	C/A	0.00121447	0.690762 0.796998 0.793448 0.306019 0.150034	42668002	42710088	Tcaf1	TRPM8 channel-associated factor 1 [Source:MGI Symbol;Acc:MGI:1914665]
ENSMUSG00000036667	6	42677097	C/T	0.00657557	0.650096 0.794031 0.806808 0.359102 0.199994	42668002	42710088	Tcaf1	TRPM8 channel-associated factor 1 [Source:MGI Symbol;Acc:MGI:1914665]
ENSMUSG00000036667	6	42675393	A/G	0.00197338	0.758209 0.799848 0.765682 0.394451 0.200077	42668002	42710088	Tcaf1	TRPM8 channel-associated factor 1 [Source:MGI Symbol;Acc:MGI:1914665]
ENSMUSG00000036667	6	42668842	A/C	0.00141702	0.666658 0.799993 0.849999 0.250430 0.174632	42668002	42710088	Tcaf1	TRPM8 channel-associated factor 1 [Source:MGI Symbol;Acc:MGI:1914665]
ENSMUSG00000036667	6	42669676	G/A	0.000902893	0.609984 0.799983 0.847682 0.150001 0.154664	42668002	42710088	Tcaf1	TRPM8 channel-associated factor 1 [Source:MGI Symbol;Acc:MGI:1914665]
ENSMUSG00000036667	6	42678736	G/T	0.00174949	0.64682 0.774559 0.849896 0.251601 0.150165	42668002	42710088	Tcaf1	TRPM8 channel-associated factor 1 [Source:MGI Symbol;Acc:MGI:1914665]
ENSMUSG00000036667	6	42678676	G/T	0.00116693	0.678763 0.799872 0.849859 0.283432 0.150084	42668002	42710088	Tcaf1	TRPM8 channel-associated factor 1 [Source:MGI Symbol;Acc:MGI:1914665]
ENSMUSG00000035459	10	86848185	C/T	0.0214493	0.101358 0.150001 0.350000 0.150000 0.73035	86841198	87008025	Stab2	stabilin 2 [Source:MGI Symbol;Acc:MGI:2178743]
ENSMUSG00000035459	10	86848235	G/T	0.0372631	0.104712 0.100016 0.349926 0.175576 0.626662	86841198	87008025	Stab2	stabilin 2 [Source:MGI Symbol;Acc:MGI:2178743]
ENSMUSG00000037974	7	141816959	G/C	0.0359685	0.150002 0.403784 0.399996 0.545459 0.651235	141788972	141819231	Muc5ac	mucin 5, subtypes A and C, tracheobronchial/gastric [Source:MGI Symbol;Acc:MGI:104697]
ENSMUSG00000037974	7	141816960	C/T	0.0359443	0.152081 0.403783 0.400002 0.545518 0.65059	141788972	141819231	Muc5ac	mucin 5, subtypes A and C, tracheobronchial/gastric [Source:MGI Symbol;Acc:MGI:104697]
ENSMUSG00000037974	7	141803503	G/A	0.0440262	0.646431 0.000000 0.031962 0.103426 0.000000	141788972	141819231	Muc5ac	mucin 5, subtypes A and C, tracheobronchial/gastric [Source:MGI Symbol;Acc:MGI:104697]
ENSMUSG00000025790	7	74504283	A/G	0.0149046	0.499755 0.449419 0.597037 0.099979 0.052268	74275419	74554780	Slco3a1	solute carrier organic anion transporter family, member 3a1 [Source:MGI Symbol;Acc:MGI:1351867]
ENSMUSG00000005417	11	59779503	C/T	0.0268737	0.100000 0.300041 0.100000 0.199976 0.800361	59661305	59780860	Mprip	myosin phosphatase Rho interacting protein [Source:MGI Symbol;Acc:MGI:1349438]
ENSMUSG00000005417	11	59759843	G/A	0.0225393	0.200045 0.300942 0.182265 0.389663 0.78495	59661305	59780860	Mprip	myosin phosphatase Rho interacting protein [Source:MGI Symbol;Acc:MGI:1349438]
ENSMUSG00000005417	11	59757709	C/A	0.023242	0.100000 0.349998 0.104680 0.200082 0.84998	59661305	59780860	Mprip	myosin phosphatase Rho interacting protein [Source:MGI Symbol;Acc:MGI:1349438]
ENSMUSG00000055546	11	46817773	T/A	0.048904	0.273300 0.249709 0.592066 0.711446 0.500002	46810800	46844332	Timd4	T cell immunoglobulin and mucin domain containing 4 [Source:MGI Symbol;Acc:MGI:2445125]
ENSMUSG00000055546	11	46819307	G/A	0.0416131	0.247907 0.249526 0.602328 0.80727 0.429757	46810800	46844332	Timd4	T cell immunoglobulin and mucin domain containing 4 [Source:MGI Symbol;Acc:MGI:2445125]
ENSMUSG00000055546	11	46820142	A/G	0.0115366	0.387657 0.201891 0.501004 0.752845 0.700254	46810800	46844332	Timd4	T cell immunoglobulin and mucin domain containing 4 [Source:MGI Symbol;Acc:MGI:2445125]
ENSMUSG00000055546	11	46839149	G/A	0.0246707	0.549226 0.749698 0.448008 0.204046 0.312102	46810800	46844332	Timd4	T cell immunoglobulin and mucin domain containing 4 [Source:MGI Symbol;Acc:MGI:2445125]
ENSMUSG00000055546	11	46843365	T/C	0.02813	0.700107 1 0.900061 0.55 0.399781	46810800	46844332	Timd4	T cell immunoglobulin and mucin domain containing 4 [Source:MGI Symbol;Acc:MGI:2445125]
ENSMUSG00000055546	11	46839218	T/A	0.0208685	0.699989 0.849979 0.497117 0.375489 0.399860	46810800	46844332	Timd4	T cell immunoglobulin and mucin domain containing 4 [Source:MGI Symbol;Acc:MGI:2445125]
ENSMUSG00000034932	10	81269317	G/A	0.0070222	0.112366 0.607895 0.5 0.690599 0.81307	81264713	81266934	Mrpl54	mitochondrial ribosomal protein L54 [Source:MGI Symbol;Acc:MGI:1913297]
ENSMUSG00000030336	6	125233581	T/G	0.0373508	0.647455 0.250890 0.351699 0.100195 0.154052	125232622	125237010	Cd27	CD27 antigen [Source:MGI Symbol;Acc:MGI:88326]
ENSMUSG00000048022	6	24953876	C/A	0.0300649	0.700288 0.150000 0.300000 0.262678 0.000000	24951141	24956297	Tmem229a	transmembrane protein 229A [Source:MGI Symbol;Acc:MGI:2442812]
ENSMUSG00000048022	6	24954727	T/C	0.0178644	0.000000 0.050000 0.000000 0.000000 0.693824	24951141	24956297	Tmem229a	transmembrane protein 229A [Source:MGI Symbol;Acc:MGI:2442812]
ENSMUSG00000048120	19	40733929	G/C	0.021605	0.350001 0.948654 1 0.944732 1	40612366	40741602	Entpd1	ectonucleoside triphosphate diphosphohydrolase 1 [Source:MGI Symbol;Acc:MGI:102805]
ENSMUSG00000048120	19	40733808	T/C	0.0315468	0.350000 1 1 0.95 1	40612366	40741602	Entpd1	ectonucleoside triphosphate diphosphohydrolase 1 [Source:MGI Symbol;Acc:MGI:102805]
ENSMUSG00000048120	19	40733805	C/T	0.031026	0.350000 1 1 0.95 1	40612366	40741602	Entpd1	ectonucleoside triphosphate diphosphohydrolase 1 [Source:MGI Symbol;Acc:MGI:102805]
ENSMUSG00000049719	9	110858195	A/T	0.0234638	0.050000 0.099999 0.100045 0.449891 0.449994	110844506	110856522	Prss46	protease, serine 46 [Source:MGI Symbol;Acc:MGI:1921556]
ENSMUSG00000049719	9	110858303	G/A	0.00754893	0.050000 0.100089 0.150008 0.450320 0.550499	110844506	110856522	Prss46	protease, serine 46 [Source:MGI Symbol;Acc:MGI:1921556]
ENSMUSG00000024853	19	5272547	G/A	0.0466518	0.100464 0.000000 0.000000 0.164590 0.550181	5273923	5295455	Sf3b2	splicing factor 3b, subunit 2 [Source:MGI Symbol;Acc:MGI:2441856]
ENSMUSG00000024853	19	5287171	C/T	0.0370586	0.050112 0.000000 0.000000 0.199262 0.501383	5273923	5295455	Sf3b2	splicing factor 3b, subunit 2 [Source:MGI Symbol;Acc:MGI:2441856]
ENSMUSG00000045594	9	114463994	T/C	0.0315143	0.000000 0.000000 0.000000 0.000000 0.599884	114401076	114474376	Glb1	galactosidase, beta 1 [Source:MGI Symbol;Acc:MGI:88151]
ENSMUSG00000040964	4	140536787	G/A	0.000434124	0.300108 0.547183 0.800222 0.893478 1	140514485	140666012	Arhgef10l	Rho guanine nucleotide exchange factor (GEF) 10-like [Source:MGI Symbol;Acc:MGI:1920004]
ENSMUSG00000065579	9	108571264	T/C	0.0455431	0.549968 0.473857 0.649971 0.317758 0.083954	108568777	108568861	Mir425	microRNA 425 [Source:MGI Symbol;Acc:MGI:3619401]
ENSMUSG00000022129	14	118018746	T/C	0.0350167	0.431557 0.808416 0.849885 0.199795 0.250001	118012792	118052246	Dct	dopachrome tautomerase [Source:MGI Symbol;Acc:MGI:102563]
ENSMUSG00000022129	14	118043233	C/G	0.00290495	0.499999 0.449995 0.300000 0.000000 0.000000	118012792	118052246	Dct	dopachrome tautomerase [Source:MGI Symbol;Acc:MGI:102563]
ENSMUSG00000022129	14	118040691	T/G	0.00387293	0.584785 0.848771 0.793671 0.194098 0.249720	118012792	118052246	Dct	dopachrome tautomerase [Source:MGI Symbol;Acc:MGI:102563]
ENSMUSG00000032216	9	72731465	C/A	0.00223007	0.050000 0.100000 0.194832 0.554279 0.570342	72662346	72749852	Nedd4	neural precursor cell expressed, developmentally down-regulated 4 [Source:MGI Symbol;Acc:MGI:97297]
ENSMUSG00000032216	9	72739252	A/T	0.0480136	0.55 0.400000 0.5 0.7 0.9	72662346	72749852	Nedd4	neural precursor cell expressed, developmentally down-regulated 4 [Source:MGI Symbol;Acc:MGI:97297]
ENSMUSG00000032216	9	72742780	C/T	0.00114577	0.259365 0.152083 0.100540 0.648848 0.804271	72662346	72749852	Nedd4	neural precursor cell expressed, developmentally down-regulated 4 [Source:MGI Symbol;Acc:MGI:97297]
ENSMUSG00000018581	12	118104716	A/G	0.0476011	0.897664 0.649993 0.7495 0.85 0.200842	117877982	118199043	Dnah11	dynein, axonemal, heavy chain 11 [Source:MGI Symbol;Acc:MGI:1100864]
ENSMUSG00000018581	12	118060490	T/C	0.0411377	0.826689 0.639312 0.735994 0.788625 0.150027	117877982	118199043	Dnah11	dynein, axonemal, heavy chain 11 [Source:MGI Symbol;Acc:MGI:1100864]
ENSMUSG00000018581	12	117960975	T/C	0.0422288	0.235557 0.753454 0.349944 0.138411 0.108095	117877982	118199043	Dnah11	dynein, axonemal, heavy chain 11 [Source:MGI Symbol;Acc:MGI:1100864]
ENSMUSG00000018581	12	118060547	A/G	0.022525	0.851807 0.650314 0.658644 0.747685 0.150311	117877982	118199043	Dnah11	dynein, axonemal, heavy chain 11 [Source:MGI Symbol;Acc:MGI:1100864]
ENSMUSG00000018581	12	118060509	T/G	0.025433	0.865334 0.602542 0.706404 0.728505 0.150027	117877982	118199043	Dnah11	dynein, axonemal, heavy chain 11 [Source:MGI Symbol;Acc:MGI:1100864]
ENSMUSG00000018581	12	117975711	C/T	0.0408312	0.374788 0.503168 0.204810 0.151695 0.055226	117877982	118199043	Dnah11	dynein, axonemal, heavy chain 11 [Source:MGI Symbol;Acc:MGI:1100864]
ENSMUSG00000018581	12	117975903	C/T	0.0392829	0.379711 0.493575 0.297658 0.151334 0.044897	117877982	118199043	Dnah11	dynein, axonemal, heavy chain 11 [Source:MGI Symbol;Acc:MGI:1100864]
ENSMUSG00000033222	3	100950351	A/G	0.0353419	0.974382 0.63195 0.65 0.749982 0.300016	100938860	100969663	Ttf2	transcription termination factor, RNA polymerase II [Source:MGI Symbol;Acc:MGI:1921294]
ENSMUSG00000033222	3	100961539	T/G	0.0390461	0.999999 0.649975 0.649995 0.750262 0.353205	100938860	100969663	Ttf2	transcription termination factor, RNA polymerase II [Source:MGI Symbol;Acc:MGI:1921294]
ENSMUSG00000032396	9	64324598	C/G	0.0440904	0.211916 0.392105 0.300000 0.302699 0.84819	64306756	64341288	Dis3l	DIS3 like exosome 3'-5' exoribonuclease [Source:MGI Symbol;Acc:MGI:2143272]
ENSMUSG00000032396	9	64339550	C/T	0.0226994	0.133503 0.361310 0.247325 0.349820 0.788068	64306756	64341288	Dis3l	DIS3 like exosome 3'-5' exoribonuclease [Source:MGI Symbol;Acc:MGI:2143272]
ENSMUSG00000039621	2	166573070	A/G	0.0406062	0.000009 0.000001 0.000000 0.56398 0.199839	166566342	166713832	Prex1	phosphatidylinositol-3,4,5-trisphosphate-dependent Rac exchange factor 1 [Source:MGI Symbol;Acc:MGI:3040696]
ENSMUSG00000039621	2	166566870	C/A	0.0229666	0.000000 0.000000 0.000000 0.649996 0.200000	166566342	166713832	Prex1	phosphatidylinositol-3,4,5-trisphosphate-dependent Rac exchange factor 1 [Source:MGI Symbol;Acc:MGI:3040696]
ENSMUSG00000039621	2	166567137	G/A	0.0231111	0.000000 0.000000 0.000000 0.649999 0.200000	166566342	166713832	Prex1	phosphatidylinositol-3,4,5-trisphosphate-dependent Rac exchange factor 1 [Source:MGI Symbol;Acc:MGI:3040696]
ENSMUSG00000039621	2	166566863	G/A	0.0231802	0.000000 0.000000 0.000000 0.649608 0.200000	166566342	166713832	Prex1	phosphatidylinositol-3,4,5-trisphosphate-dependent Rac exchange factor 1 [Source:MGI Symbol;Acc:MGI:3040696]
ENSMUSG00000039621	2	166567461	C/T	0.0228488	0.000000 0.000000 0.040515 0.649942 0.200013	166566342	166713832	Prex1	phosphatidylinositol-3,4,5-trisphosphate-dependent Rac exchange factor 1 [Source:MGI Symbol;Acc:MGI:3040696]
ENSMUSG00000039621	2	166581872	A/T	0.0330426	0.696418 0.799478 0.444143 0.142959 0.561931	166566342	166713832	Prex1	phosphatidylinositol-3,4,5-trisphosphate-dependent Rac exchange factor 1 [Source:MGI Symbol;Acc:MGI:3040696]
ENSMUSG00000039621	2	166573029	G/A	0.0426295	0.000000 0.048903 0.000000 0.60881 0.199828	166566342	166713832	Prex1	phosphatidylinositol-3,4,5-trisphosphate-dependent Rac exchange factor 1 [Source:MGI Symbol;Acc:MGI:3040696]
ENSMUSG00000039621	2	166577903	C/A	0.0237584	0.000001 0.000000 0.050151 0.642532 0.200766	166566342	166713832	Prex1	phosphatidylinositol-3,4,5-trisphosphate-dependent Rac exchange factor 1 [Source:MGI Symbol;Acc:MGI:3040696]
ENSMUSG00000039621	2	166573043	G/A	0.0386854	0.000000 0.000000 0.000000 0.572875 0.200106	166566342	166713832	Prex1	phosphatidylinositol-3,4,5-trisphosphate-dependent Rac exchange factor 1 [Source:MGI Symbol;Acc:MGI:3040696]
ENSMUSG00000039621	2	166569024	G/A	0.0459041	0.000000 0.000000 0.000000 0.545177 0.200021	166566342	166713832	Prex1	phosphatidylinositol-3,4,5-trisphosphate-dependent Rac exchange factor 1 [Source:MGI Symbol;Acc:MGI:3040696]
ENSMUSG00000039621	2	166567240	G/A	0.0228649	0.000000 0.000000 0.049798 0.649517 0.200000	166566342	166713832	Prex1	phosphatidylinositol-3,4,5-trisphosphate-dependent Rac exchange factor 1 [Source:MGI Symbol;Acc:MGI:3040696]
ENSMUSG00000039621	2	166566618	C/T	0.0230955	0.000000 0.000000 0.000000 0.65 0.200000	166566342	166713832	Prex1	phosphatidylinositol-3,4,5-trisphosphate-dependent Rac exchange factor 1 [Source:MGI Symbol;Acc:MGI:3040696]
ENSMUSG00000021686	13	94476908	A/C	0.00996899	0.95 1 0.65 0.65 0.5	94358960	94566316	Ap3b1	adaptor-related protein complex 3, beta 1 subunit [Source:MGI Symbol;Acc:MGI:1333879]
ENSMUSG00000021686	13	94502063	C/A	0.0154732	0.097272 0.000001 0.351313 0.299146 0.545922	94358960	94566316	Ap3b1	adaptor-related protein complex 3, beta 1 subunit [Source:MGI Symbol;Acc:MGI:1333879]
ENSMUSG00000021686	13	94493800	G/A	0.0114321	0.949943 1 0.694387 0.649987 0.506418	94358960	94566316	Ap3b1	adaptor-related protein complex 3, beta 1 subunit [Source:MGI Symbol;Acc:MGI:1333879]
ENSMUSG00000021686	13	94493788	T/G	0.00810013	0.949791 1 0.653287 0.608294 0.508338	94358960	94566316	Ap3b1	adaptor-related protein complex 3, beta 1 subunit [Source:MGI Symbol;Acc:MGI:1333879]
ENSMUSG00000021686	13	94479992	G/A	0.00543912	0.000000 0.000000 0.345923 0.348628 0.50914	94358960	94566316	Ap3b1	adaptor-related protein complex 3, beta 1 subunit [Source:MGI Symbol;Acc:MGI:1333879]
ENSMUSG00000028772	4	130338416	T/C	0.0113398	0.500695 0.549692 0.262827 0.201102 0.054917	130315383	130359943	Zcchc17	zinc finger, CCHC domain containing 17 [Source:MGI Symbol;Acc:MGI:1919955]
ENSMUSG00000028772	4	130362532	G/A	0.0138499	0.79645 0.684095 0.349919 0.348940 0.361065	130315383	130359943	Zcchc17	zinc finger, CCHC domain containing 17 [Source:MGI Symbol;Acc:MGI:1919955]
ENSMUSG00000028772	4	130316515	T/C	0.0424362	0.947285 0.845949 0.397589 0.400032 0.699976	130315383	130359943	Zcchc17	zinc finger, CCHC domain containing 17 [Source:MGI Symbol;Acc:MGI:1919955]
ENSMUSG00000028772	4	130338640	C/T	0.0440262	0.593909 0.497876 0.347365 0.250211 0.201589	130315383	130359943	Zcchc17	zinc finger, CCHC domain containing 17 [Source:MGI Symbol;Acc:MGI:1919955]
ENSMUSG00000054156	9	49268583	G/A	0.0466198	0.350043 0.101429 0.150019 0.249972 0.80479	49268572	49278783	Gm4894	predicted gene 4894 [Source:MGI Symbol;Acc:MGI:3646156]
ENSMUSG00000010392	11	76728022	C/A	0.0336329	0.250000 0.8 0.8 0.300000 0.000000	76726602	76763579	Gosr1	golgi SNAP receptor complex member 1 [Source:MGI Symbol;Acc:MGI:1858260]
ENSMUSG00000065664	6	149055114	A/G	0.0493896	0.257326 0.185511 0.211785 0.499581 0.600361	149052517	149052623	Gm22578	predicted gene, 22578 [Source:MGI Symbol;Acc:MGI:5452355]
ENSMUSG00000015133	7	66279113	A/G	0.00564809	0.000000 0.000000 0.420711 0.346720 0.503486	66226912	66388350	Lrrk1	leucine-rich repeat kinase 1 [Source:MGI Symbol;Acc:MGI:2142227]
ENSMUSG00000015133	7	66279132	G/A	0.0062035	0.000000 0.000000 0.403805 0.332928 0.501423	66226912	66388350	Lrrk1	leucine-rich repeat kinase 1 [Source:MGI Symbol;Acc:MGI:2142227]
ENSMUSG00000015133	7	66279185	G/A	0.00512759	0.849996 0.951725 0.301399 0.550001 0.400031	66226912	66388350	Lrrk1	leucine-rich repeat kinase 1 [Source:MGI Symbol;Acc:MGI:2142227]
ENSMUSG00000008373	7	3641068	A/G	0.00167382	0.397979 0.349990 0.450711 0.849994 0.905496	3629985	3642486	Prpf31	PRP31 pre-mRNA processing factor 31 homolog (yeast) [Source:MGI Symbol;Acc:MGI:1916238]
ENSMUSG00000088249	16	84823108	G/A	0.0466416	0.496627 0.350000 0.150000 0.200113 0.050000	84818097	84818194	Gm25908	predicted gene, 25908 [Source:MGI Symbol;Acc:MGI:5455685]
ENSMUSG00000055368	8	92990380	G/T	0.0388892	0.100385 0.100757 0.284252 0.349422 0.50072	92960079	93001667	Slc6a2	solute carrier family 6 (neurotransmitter transporter, noradrenalin), member 2 [Source:MGI Symbol;Acc:MGI:1270850]
ENSMUSG00000044707	11	43586043	A/G	0.0186131	0.450000 0.366395 0.500000 0.050000 0.000000	43528784	43586997	Ccnjl	cyclin J-like [Source:MGI Symbol;Acc:MGI:2685723]
ENSMUSG00000044707	11	43586352	T/C	0.0207001	0.450000 0.350705 0.499999 0.050000 0.000000	43528784	43586997	Ccnjl	cyclin J-like [Source:MGI Symbol;Acc:MGI:2685723]
ENSMUSG00000044707	11	43556465	G/A	0.0112987	0.818338 0.709769 0.713077 0.653899 0.154608	43528784	43586997	Ccnjl	cyclin J-like [Source:MGI Symbol;Acc:MGI:2685723]
ENSMUSG00000044707	11	43579715	T/C	0.0209483	0.450000 0.350000 0.499988 0.050000 0.000000	43528784	43586997	Ccnjl	cyclin J-like [Source:MGI Symbol;Acc:MGI:2685723]
ENSMUSG00000044707	11	43585502	T/C	0.013933	0.449510 0.400368 0.498926 0.050076 0.000000	43528784	43586997	Ccnjl	cyclin J-like [Source:MGI Symbol;Acc:MGI:2685723]
ENSMUSG00000044707	11	43556456	T/C	0.0107411	0.812895 0.756014 0.708593 0.70309 0.150660	43528784	43586997	Ccnjl	cyclin J-like [Source:MGI Symbol;Acc:MGI:2685723]
ENSMUSG00000044707	11	43579508	A/G	0.022257	0.407288 0.400169 0.494594 0.053092 0.000000	43528784	43586997	Ccnjl	cyclin J-like [Source:MGI Symbol;Acc:MGI:2685723]
ENSMUSG00000035910	13	25206966	T/C	0.0420831	0.300000 0.85 0.400000 0.500000 0.000000	25056004	25210706	Dcdc2a	doublecortin domain containing 2a [Source:MGI Symbol;Acc:MGI:2652818]
ENSMUSG00000100625	13	5861627	C/T	0.0493175	0.646667 0.706436 0.452380 0.250045 0.416455	5855508	5858092	1700016G22Rik	RIKEN cDNA 1700016G22 gene [Source:MGI Symbol;Acc:MGI:1919117]
ENSMUSG00000061755	5	41821640	G/A	0.0293386	0.144662 0.100000 0.200000 0.699999 0.350050	41787538	41844315	Bod1l	biorientation of chromosomes in cell division 1-like [Source:MGI Symbol;Acc:MGI:2444804]
ENSMUSG00000090322	1	91320336	G/A	0.0368022	0.791068 0.429385 0.200043 0.496953 0.172251	91305092	91321101	Gm17090	predicted gene 17090 [Source:MGI Symbol;Acc:MGI:4937917]
ENSMUSG00000034111	12	87162938	A/T	0.0184093	0.849933 0.798566 0.75 0.400000 0.466919	87166242	87200229	Tmed8	transmembrane emp24 domain containing 8 [Source:MGI Symbol;Acc:MGI:1923480]
ENSMUSG00000048612	19	37995547	T/A	0.0473659	0.501568 0.200026 0.000000 0.050203 0.050638	37899036	38043577	Myof	myoferlin [Source:MGI Symbol;Acc:MGI:1919192]
ENSMUSG00000034724	5	96073548	T/C	0.00996206	0.050000 0.150000 0.55 0.150000 0.738954	96070333	96164171	Cnot6l	CCR4-NOT transcription complex, subunit 6-like [Source:MGI Symbol;Acc:MGI:2443154]
ENSMUSG00000034724	5	96073127	G/A	0.00769706	0.050000 0.150000 0.55 0.150000 0.759306	96070333	96164171	Cnot6l	CCR4-NOT transcription complex, subunit 6-like [Source:MGI Symbol;Acc:MGI:2443154]
ENSMUSG00000020520	11	57725719	G/A	0.00670152	0.051461 0.100000 0.100021 0.250002 0.69751	57645442	57787514	Galnt10	UDP-N-acetyl-alpha-D-galactosamine:polypeptide N-acetylgalactosaminyltransferase 10 [Source:MGI Symbol;Acc:MGI:1890480]
ENSMUSG00000020520	11	57786517	C/A	0.0405643	0.550017 0.502064 0.690206 0.74998 0.949979	57645442	57787514	Galnt10	UDP-N-acetyl-alpha-D-galactosamine:polypeptide N-acetylgalactosaminyltransferase 10 [Source:MGI Symbol;Acc:MGI:1890480]
ENSMUSG00000020520	11	57786483	C/T	0.0370361	0.55023 0.489793 0.721536 0.74994 0.949353	57645442	57787514	Galnt10	UDP-N-acetyl-alpha-D-galactosamine:polypeptide N-acetylgalactosaminyltransferase 10 [Source:MGI Symbol;Acc:MGI:1890480]
ENSMUSG00000026311	1	91552408	T/C	0.0308048	0.437520 0.432891 0.600965 0.79683 0.794817	91540544	91559589	Asb1	ankyrin repeat and SOCS box-containing 1 [Source:MGI Symbol;Acc:MGI:1929735]
ENSMUSG00000028671	4	135968043	C/A	0.0384065	0.301437 0.418686 0.416045 0.696004 0.702786	135963727	135968178	Gale	galactose-4-epimerase, UDP [Source:MGI Symbol;Acc:MGI:1921496]
ENSMUSG00000028671	4	135969416	A/G	0.0385592	0.350137 0.487762 0.398867 0.700172 0.799191	135963727	135968178	Gale	galactose-4-epimerase, UDP [Source:MGI Symbol;Acc:MGI:1921496]
ENSMUSG00000081343	9	31091491	A/G	0.0207754	0.150035 0.000003 0.000001 0.135886 0.699608	31094202	31094994	Gm16071	predicted gene 16071 [Source:MGI Symbol;Acc:MGI:3801777]
ENSMUSG00000098268	6	129185833	T/C	0.0415	0.645853 0.351525 0.353340 0.277801 0.120493	129189015	129189124	Gm27514	predicted gene, 27514 [Source:MGI Symbol;Acc:MGI:5530896]
ENSMUSG00000036083	13	23846985	A/G	0.0356334	0.402479 0.251807 0.446531 0.444842 0.849823	23839434	23860714	Slc17a3	solute carrier family 17 (sodium phosphate), member 3 [Source:MGI Symbol;Acc:MGI:2389216]
ENSMUSG00000011096	7	44858725	G/A	0.0413495	0.103273 0.150000 0.150000 0.487937 0.450000	44848991	44855421	Akt1s1	AKT1 substrate 1 (proline-rich) [Source:MGI Symbol;Acc:MGI:1914855]
ENSMUSG00000080152	11	58966926	G/A	0.00354391	0.850461 0.799802 0.512951 0.399457 0.344530	58961812	58962222	Gm12260	predicted gene 12260 [Source:MGI Symbol;Acc:MGI:3651326]
ENSMUSG00000025616	16	87469918	C/T	0.0107171	0.836135 0.452783 0.150043 0.299998 0.249468	87454703	87483517	Usp16	ubiquitin specific peptidase 16 [Source:MGI Symbol;Acc:MGI:1921362]
ENSMUSG00000025616	16	87481483	T/C	0.0134645	0.800054 0.450654 0.182372 0.250431 0.263822	87454703	87483517	Usp16	ubiquitin specific peptidase 16 [Source:MGI Symbol;Acc:MGI:1921362]
ENSMUSG00000025616	16	87474754	T/C	0.00317	0.849999 0.903099 0.450000 0.500008 0.350025	87454703	87483517	Usp16	ubiquitin specific peptidase 16 [Source:MGI Symbol;Acc:MGI:1921362]
ENSMUSG00000025616	16	87471709	C/T	0.0152647	0.796086 0.450036 0.150002 0.349053 0.202901	87454703	87483517	Usp16	ubiquitin specific peptidase 16 [Source:MGI Symbol;Acc:MGI:1921362]
ENSMUSG00000025616	16	87483201	G/A	0.0010279	0.9 0.949994 0.450000 0.500000 0.350000	87454703	87483517	Usp16	ubiquitin specific peptidase 16 [Source:MGI Symbol;Acc:MGI:1921362]
ENSMUSG00000035206	10	80854799	A/C	0.0420826	0.000000 0.000000 0.100045 0.250133 0.399861	80855275	80868705	Sppl2b	signal peptide peptidase like 2B [Source:MGI Symbol;Acc:MGI:1920468]
ENSMUSG00000035206	10	80866475	A/G	0.00541111	0.906387 0.495919 0.562148 0.100389 0.400167	80855275	80868705	Sppl2b	signal peptide peptidase like 2B [Source:MGI Symbol;Acc:MGI:1920468]
ENSMUSG00000040724	3	107104944	C/T	0.00214889	0.200017 0.300001 0.300000 0.799999 0.699989	107101146	107115005	Kcna2	potassium voltage-gated channel, shaker-related subfamily, member 2 [Source:MGI Symbol;Acc:MGI:96659]
ENSMUSG00000055817	17	83792607	A/G	0.0237585	0.547619 0.649805 0.450010 0.55 0.000000	83706163	83821516	Mta3	metastasis associated 3 [Source:MGI Symbol;Acc:MGI:2151172]
ENSMUSG00000005268	15	10346738	A/G	0.035255	0.449903 0.253290 0.150014 0.050009 0.000000	10177238	10349180	Prlr	prolactin receptor [Source:MGI Symbol;Acc:MGI:97763]
ENSMUSG00000024027	17	30936327	A/G	0.0226753	0.330395 0.097644 0.349056 0.552674 0.645553	30901867	30936510	Glp1r	glucagon-like peptide 1 receptor [Source:MGI Symbol;Acc:MGI:99571]
ENSMUSG00000024027	17	30936318	T/C	0.0211035	0.330147 0.097572 0.349136 0.554927 0.646667	30901867	30936510	Glp1r	glucagon-like peptide 1 receptor [Source:MGI Symbol;Acc:MGI:99571]
ENSMUSG00000024027	17	30936321	C/T	0.0221011	0.330398 0.097600 0.349112 0.554927 0.646666	30901867	30936510	Glp1r	glucagon-like peptide 1 receptor [Source:MGI Symbol;Acc:MGI:99571]
ENSMUSG00000057068	5	92585334	G/T	0.0350409	0.250002 0.447275 0.699657 0.65004 0.695373	92555069	92591279	Fam47e	family with sequence similarity 47, member E [Source:MGI Symbol;Acc:MGI:2686227]
ENSMUSG00000035390	7	4707745	G/T	0.00252712	0.701375 0.936935 0.660767 0.201562 0.399718	4690604	4715997	Brsk1	BR serine/threonine kinase 1 [Source:MGI Symbol;Acc:MGI:2685946]
ENSMUSG00000035390	7	4708778	C/T	0.000370001	1 0.95 0.699997 0.300000 0.499914	4690604	4715997	Brsk1	BR serine/threonine kinase 1 [Source:MGI Symbol;Acc:MGI:2685946]
ENSMUSG00000035390	7	4707749	A/G	0.00142445	0.747819 0.936948 0.677915 0.201343 0.399859	4690604	4715997	Brsk1	BR serine/threonine kinase 1 [Source:MGI Symbol;Acc:MGI:2685946]
ENSMUSG00000035390	7	4707722	T/C	0.000695476	0.789493 0.949661 0.69996 0.202622 0.400000	4690604	4715997	Brsk1	BR serine/threonine kinase 1 [Source:MGI Symbol;Acc:MGI:2685946]
ENSMUSG00000035390	7	4707630	A/T	0.000695476	0.782907 0.949999 0.7 0.191093 0.400000	4690604	4715997	Brsk1	BR serine/threonine kinase 1 [Source:MGI Symbol;Acc:MGI:2685946]
ENSMUSG00000035390	7	4707684	A/G	0.000419784	0.902359 0.949999 0.7 0.170494 0.5	4690604	4715997	Brsk1	BR serine/threonine kinase 1 [Source:MGI Symbol;Acc:MGI:2685946]
ENSMUSG00000052117	4	57916067	G/A	0.0215076	0.200522 0.699328 0.596137 0.890309 0.729585	57908483	57916297	D630039A03Rik	RIKEN cDNA D630039A03 gene [Source:MGI Symbol;Acc:MGI:2442889]
ENSMUSG00000047989	18	24106120	G/T	0.00688215	0.229355 0.65 0.6 1 0.75001	24104757	24121953	Ino80c	INO80 complex subunit C [Source:MGI Symbol;Acc:MGI:2443014]
ENSMUSG00000047989	18	24106144	C/T	0.0137736	0.289509 0.65 0.6 0.999999 0.75	24104757	24121953	Ino80c	INO80 complex subunit C [Source:MGI Symbol;Acc:MGI:2443014]
ENSMUSG00000025192	19	43689846	C/G	0.00106905	0.697423 0.706356 0.301271 0.469637 0.000000	43689672	43733697	Entpd7	ectonucleoside triphosphate diphosphohydrolase 7 [Source:MGI Symbol;Acc:MGI:2135885]
ENSMUSG00000025192	19	43704068	C/T	0.0113799	0.499982 0.665933 0.339989 0.403434 0.000000	43689672	43733697	Entpd7	ectonucleoside triphosphate diphosphohydrolase 7 [Source:MGI Symbol;Acc:MGI:2135885]
ENSMUSG00000025192	19	43704301	T/C	0.00133035	0.632378 0.748784 0.300000 0.450004 0.000000	43689672	43733697	Entpd7	ectonucleoside triphosphate diphosphohydrolase 7 [Source:MGI Symbol;Acc:MGI:2135885]
ENSMUSG00000025192	19	43704151	C/T	0.00102853	0.65 0.749994 0.300000 0.450000 0.000000	43689672	43733697	Entpd7	ectonucleoside triphosphate diphosphohydrolase 7 [Source:MGI Symbol;Acc:MGI:2135885]
ENSMUSG00000070816	7	13102815	C/A	0.0210231	0.050010 0.000000 0.050000 0.353445 0.450000	13101997	13102947	Vmn1r86	vomeronasal 1 receptor 86 [Source:MGI Symbol;Acc:MGI:4438438]
ENSMUSG00000070816	7	13102545	G/T	0.0240185	0.086800 0.000000 0.050000 0.392324 0.450000	13101997	13102947	Vmn1r86	vomeronasal 1 receptor 86 [Source:MGI Symbol;Acc:MGI:4438438]
ENSMUSG00000035566	14	84533455	G/A	0.000463148	0.655776 0.899995 0.542405 0.150044 0.251811	84443563	84537060	Pcdh17	protocadherin 17 [Source:MGI Symbol;Acc:MGI:2684924]
ENSMUSG00000048100	3	108578168	C/T	0.018109	0.60227 0.499926 0.649213 0.250094 0.105323	108571698	108583222	Taf13	TAF13 RNA polymerase II, TATA box binding protein (TBP)-associated factor [Source:MGI Symbol;Acc:MGI:1913500]
ENSMUSG00000048100	3	108581809	A/C	0.028884	0.550015 0.400001 0.489004 0.150038 0.099975	108571698	108583222	Taf13	TAF13 RNA polymerase II, TATA box binding protein (TBP)-associated factor [Source:MGI Symbol;Acc:MGI:1913500]
ENSMUSG00000048100	3	108581299	G/A	0.0184279	0.334623 0.449974 0.150000 0.000000 0.000000	108571698	108583222	Taf13	TAF13 RNA polymerase II, TATA box binding protein (TBP)-associated factor [Source:MGI Symbol;Acc:MGI:1913500]
ENSMUSG00000048100	3	108581736	G/T	0.0465774	0.551832 0.300957 0.391586 0.200000 0.050000	108571698	108583222	Taf13	TAF13 RNA polymerase II, TATA box binding protein (TBP)-associated factor [Source:MGI Symbol;Acc:MGI:1913500]
ENSMUSG00000019982	10	21142813	G/A	0.00200228	0.000000 0.258174 0.205590 0.550002 0.648361	21124936	21160905	Myb	myeloblastosis oncogene [Source:MGI Symbol;Acc:MGI:97249]
ENSMUSG00000019982	10	21141835	T/C	0.0182568	0.155169 0.335694 0.200476 0.597268 0.644104	21124936	21160905	Myb	myeloblastosis oncogene [Source:MGI Symbol;Acc:MGI:97249]
ENSMUSG00000019982	10	21141810	C/A	0.0438199	0.458974 0.597462 0.656267 0.790205 0.899332	21124936	21160905	Myb	myeloblastosis oncogene [Source:MGI Symbol;Acc:MGI:97249]
ENSMUSG00000056602	5	150398001	T/C	0.00056248	0.699797 0.539701 0.250000 0.000000 0.150528	150118645	150497753	Fry	FRY microtubule binding protein [Source:MGI Symbol;Acc:MGI:2443895]
ENSMUSG00000056602	5	150478865	A/G	0.00249222	0.761482 0.636746 0.650358 0.188643 0.240408	150118645	150497753	Fry	FRY microtubule binding protein [Source:MGI Symbol;Acc:MGI:2443895]
ENSMUSG00000056602	5	150390497	C/T	0.016557	0.187863 0.087478 0.050142 0.249461 0.744953	150118645	150497753	Fry	FRY microtubule binding protein [Source:MGI Symbol;Acc:MGI:2443895]
ENSMUSG00000056602	5	150431807	G/A	0.00365094	0.502218 0.697259 0.699285 0.102928 0.110726	150118645	150497753	Fry	FRY microtubule binding protein [Source:MGI Symbol;Acc:MGI:2443895]
ENSMUSG00000056602	5	150395896	A/T	0.0345999	0.299136 0.556477 0.250000 0.000000 0.100185	150118645	150497753	Fry	FRY microtubule binding protein [Source:MGI Symbol;Acc:MGI:2443895]
ENSMUSG00000056602	5	150439367	T/C	0.00972538	0.745691 0.100138 0.489423 0.099891 0.000000	150118645	150497753	Fry	FRY microtubule binding protein [Source:MGI Symbol;Acc:MGI:2443895]
ENSMUSG00000056602	5	150397929	A/G	0.000323634	0.699942 0.589206 0.254532 0.000000 0.149516	150118645	150497753	Fry	FRY microtubule binding protein [Source:MGI Symbol;Acc:MGI:2443895]
ENSMUSG00000056602	5	150454520	A/G	0.0161918	0.650018 0.300000 0.499985 0.100013 0.100000	150118645	150497753	Fry	FRY microtubule binding protein [Source:MGI Symbol;Acc:MGI:2443895]
ENSMUSG00000056602	5	150437184	G/A	0.0204	0.419519 0.646794 0.599975 0.099968 0.148447	150118645	150497753	Fry	FRY microtubule binding protein [Source:MGI Symbol;Acc:MGI:2443895]
ENSMUSG00000056602	5	150398114	A/G	0.000294541	0.7 0.6 0.250000 0.000000 0.150000	150118645	150497753	Fry	FRY microtubule binding protein [Source:MGI Symbol;Acc:MGI:2443895]
ENSMUSG00000056602	5	150400777	G/A	0.0111915	0.100000 0.050001 0.050000 0.200236 0.701278	150118645	150497753	Fry	FRY microtubule binding protein [Source:MGI Symbol;Acc:MGI:2443895]
ENSMUSG00000056602	5	150431649	G/T	0.00879533	0.474670 0.648574 0.696697 0.134780 0.099911	150118645	150497753	Fry	FRY microtubule binding protein [Source:MGI Symbol;Acc:MGI:2443895]
ENSMUSG00000056602	5	150380721	G/A	0.0136556	0.160872 0.050014 0.106373 0.199776 0.736594	150118645	150497753	Fry	FRY microtubule binding protein [Source:MGI Symbol;Acc:MGI:2443895]
ENSMUSG00000056602	5	150370181	A/G	0.0115748	0.584772 0.249893 0.251018 0.000000 0.050000	150118645	150497753	Fry	FRY microtubule binding protein [Source:MGI Symbol;Acc:MGI:2443895]
ENSMUSG00000056602	5	150401770	T/G	0.00037863	0.796986 0.600015 0.293957 0.100558 0.196973	150118645	150497753	Fry	FRY microtubule binding protein [Source:MGI Symbol;Acc:MGI:2443895]
ENSMUSG00000056602	5	150439739	T/A	0.0225551	0.627426 0.100374 0.438135 0.050026 0.000000	150118645	150497753	Fry	FRY microtubule binding protein [Source:MGI Symbol;Acc:MGI:2443895]
ENSMUSG00000056602	5	150414467	A/C	0.0110604	0.638514 0.549834 0.287964 0.087405 0.258876	150118645	150497753	Fry	FRY microtubule binding protein [Source:MGI Symbol;Acc:MGI:2443895]
ENSMUSG00000056602	5	150466850	C/T	0.0229652	0.449999 0.392104 0.300000 0.050005 0.050000	150118645	150497753	Fry	FRY microtubule binding protein [Source:MGI Symbol;Acc:MGI:2443895]
ENSMUSG00000056602	5	150399757	T/C	0.000135133	0.789719 0.592861 0.250066 0.050262 0.150526	150118645	150497753	Fry	FRY microtubule binding protein [Source:MGI Symbol;Acc:MGI:2443895]
ENSMUSG00000056602	5	150437193	G/A	8.07e-05	0.847915 0.649968 0.675905 0.100003 0.150213	150118645	150497753	Fry	FRY microtubule binding protein [Source:MGI Symbol;Acc:MGI:2443895]
ENSMUSG00000056602	5	150439443	C/T	0.0298734	0.749948 0.100006 0.5 0.116537 0.100000	150118645	150497753	Fry	FRY microtubule binding protein [Source:MGI Symbol;Acc:MGI:2443895]
ENSMUSG00000056602	5	150439409	A/G	0.0294596	0.747821 0.100038 0.500167 0.109357 0.100004	150118645	150497753	Fry	FRY microtubule binding protein [Source:MGI Symbol;Acc:MGI:2443895]
ENSMUSG00000097145	5	52190385	G/A	0.00214889	0.849979 0.200005 0.150000 0.000000 0.149666	52190672	52279034	9230114K14Rik	RIKEN cDNA 9230114K14 gene [Source:MGI Symbol;Acc:MGI:3041212]
ENSMUSG00000060913	3	19691443	T/A	0.00370468	0.865002 0.600069 0.699988 0.399720 0.200002	19644474	19692421	Trim55	tripartite motif-containing 55 [Source:MGI Symbol;Acc:MGI:3036269]
ENSMUSG00000086754	2	155826501	C/A	0.0192526	0.361159 0.921318 0.973446 0.949245 1	155826788	155827953	Gm16098	predicted gene 16098 [Source:MGI Symbol;Acc:MGI:3801762]
ENSMUSG00000086999	2	170384176	A/C	0.0305368	0.748155 1 0.999998 0.850387 0.250068	170356361	170380435	Bcas1os2	breast carcinoma amplified sequence 1, opposite strand 2 [Source:MGI Symbol;Acc:MGI:1920553]
ENSMUSG00000104658	14	54074941	T/C	0.0398703	0.393005 0.649218 0.499974 0.097525 0.199089	54067579	54125395	Gm42877	predicted gene 42877 [Source:MGI Symbol;Acc:MGI:5663014]
ENSMUSG00000058643	5	17479487	C/A	0.00577051	0.649967 0.450938 0.400032 0.300027 0.000000	17476098	17480936	Speer4f1	spermatogenesis associated glutamate (E)-rich protein 4F1 [Source:MGI Symbol;Acc:MGI:1918185]
ENSMUSG00000058643	5	17479653	A/T	0.012351	0.748424 0.481703 0.437385 0.401645 0.110415	17476098	17480936	Speer4f1	spermatogenesis associated glutamate (E)-rich protein 4F1 [Source:MGI Symbol;Acc:MGI:1918185]
ENSMUSG00000058643	5	17479655	C/T	0.0181455	0.645881 0.482143 0.386442 0.400458 0.050489	17476098	17480936	Speer4f1	spermatogenesis associated glutamate (E)-rich protein 4F1 [Source:MGI Symbol;Acc:MGI:1918185]
ENSMUSG00000058643	5	17478841	G/A	0.0244799	0.65 0.548509 0.400000 0.450000 0.100000	17476098	17480936	Speer4f1	spermatogenesis associated glutamate (E)-rich protein 4F1 [Source:MGI Symbol;Acc:MGI:1918185]
ENSMUSG00000097329	12	69843147	T/C	0.0481141	0.599494 0.554579 0.851686 0.847259 0.946219	69847635	69853671	4931403G20Rik	RIKEN cDNA 4931403G20 gene [Source:MGI Symbol;Acc:MGI:1918184]
ENSMUSG00000028037	3	151739577	A/C	0.043778	0.68841 0.737083 0.359361 0.140202 0.545394	151730922	151749960	Ifi44	interferon-induced protein 44 [Source:MGI Symbol;Acc:MGI:2443016]
ENSMUSG00000028037	3	151731872	A/T	0.000853089	0.450005 0.7 0.347951 0.000000 0.050000	151730922	151749960	Ifi44	interferon-induced protein 44 [Source:MGI Symbol;Acc:MGI:2443016]
ENSMUSG00000009863	4	140979199	G/A	0.0251169	0.599867 0.198521 0.000000 0.099933 0.050001	140961203	140979193	Sdhb	succinate dehydrogenase complex, subunit B, iron sulfur (Ip) [Source:MGI Symbol;Acc:MGI:1914930]
ENSMUSG00000009863	4	140971130	C/A	0.0409678	0.199310 0.799991 1 0.758405 0.799987	140961203	140979193	Sdhb	succinate dehydrogenase complex, subunit B, iron sulfur (Ip) [Source:MGI Symbol;Acc:MGI:1914930]
ENSMUSG00000021607	13	73327505	G/A	0.0263792	0.126418 0.150000 0.100000 0.450000 0.55	73331009	73332175	Mrpl36	mitochondrial ribosomal protein L36 [Source:MGI Symbol;Acc:MGI:2137228]
ENSMUSG00000086688	11	99937015	G/A	0.0159345	0.392341 0.349956 0.599496 0.649998 0.847985	99932162	99933109	Gm11560	predicted gene 11560 [Source:MGI Symbol;Acc:MGI:3652066]
ENSMUSG00000086688	11	99936502	C/T	0.0178343	0.303841 0.330156 0.595125 0.599904 0.765005	99932162	99933109	Gm11560	predicted gene 11560 [Source:MGI Symbol;Acc:MGI:3652066]
ENSMUSG00000086688	11	99937040	C/T	0.017035	0.386111 0.349825 0.599006 0.649984 0.836607	99932162	99933109	Gm11560	predicted gene 11560 [Source:MGI Symbol;Acc:MGI:3652066]
ENSMUSG00000086688	11	99936992	T/A	0.0444092	0.498524 0.349956 0.59979 0.649994 0.849487	99932162	99933109	Gm11560	predicted gene 11560 [Source:MGI Symbol;Acc:MGI:3652066]
ENSMUSG00000086688	11	99937025	A/G	0.0152076	0.392104 0.349825 0.599495 0.649998 0.847468	99932162	99933109	Gm11560	predicted gene 11560 [Source:MGI Symbol;Acc:MGI:3652066]
ENSMUSG00000029664	6	3968348	T/G	0.00112699	0.157395 0.000009 0.000000 0.649547 0.596231	3962595	3988919	Tfpi2	tissue factor pathway inhibitor 2 [Source:MGI Symbol;Acc:MGI:108543]
ENSMUSG00000029664	6	3968302	T/C	0.000327084	0.104100 0.000000 0.000000 0.649959 0.631526	3962595	3988919	Tfpi2	tissue factor pathway inhibitor 2 [Source:MGI Symbol;Acc:MGI:108543]
ENSMUSG00000020225	10	120224957	T/C	0.0132255	0.050058 0.100283 0.050313 0.299684 0.603088	120201590	120224917	Tmbim4	transmembrane BAX inhibitor motif containing 4 [Source:MGI Symbol;Acc:MGI:1915462]
ENSMUSG00000020225	10	120227484	G/T	0.0220315	0.100001 0.149882 0.050337 0.293726 0.65	120201590	120224917	Tmbim4	transmembrane BAX inhibitor motif containing 4 [Source:MGI Symbol;Acc:MGI:1915462]
ENSMUSG00000046591	7	79695862	C/T	0.0213787	0.550986 0.700173 0.250096 0.130270 0.324008	79660196	79698148	Ticrr	TOPBP1-interacting checkpoint and replication regulator [Source:MGI Symbol;Acc:MGI:1924261]
ENSMUSG00000046591	7	79694321	A/G	0.0247519	0.499984 0.748 0.294136 0.159007 0.299999	79660196	79698148	Ticrr	TOPBP1-interacting checkpoint and replication regulator [Source:MGI Symbol;Acc:MGI:1924261]
ENSMUSG00000046591	7	79695997	T/C	0.0422776	0.524942 0.64978 0.251002 0.102047 0.349799	79660196	79698148	Ticrr	TOPBP1-interacting checkpoint and replication regulator [Source:MGI Symbol;Acc:MGI:1924261]
ENSMUSG00000046591	7	79694304	G/A	0.0315468	0.489739 0.748842 0.250640 0.183591 0.300025	79660196	79698148	Ticrr	TOPBP1-interacting checkpoint and replication regulator [Source:MGI Symbol;Acc:MGI:1924261]
ENSMUSG00000046591	7	79695581	T/C	0.0273444	0.54997 0.69984 0.254330 0.200025 0.300329	79660196	79698148	Ticrr	TOPBP1-interacting checkpoint and replication regulator [Source:MGI Symbol;Acc:MGI:1924261]
ENSMUSG00000046591	7	79682791	C/T	0.00080267	0.400000 0.749803 0.300108 0.050000 0.000000	79660196	79698148	Ticrr	TOPBP1-interacting checkpoint and replication regulator [Source:MGI Symbol;Acc:MGI:1924261]
ENSMUSG00000046591	7	79665621	A/G	0.00316402	0.356866 0.701751 0.250120 0.093784 0.000000	79660196	79698148	Ticrr	TOPBP1-interacting checkpoint and replication regulator [Source:MGI Symbol;Acc:MGI:1924261]
ENSMUSG00000046591	7	79695863	C/G	0.0201866	0.556976 0.700168 0.250077 0.130257 0.324011	79660196	79698148	Ticrr	TOPBP1-interacting checkpoint and replication regulator [Source:MGI Symbol;Acc:MGI:1924261]
ENSMUSG00000046591	7	79695173	C/T	0.0307392	0.5 0.711608 0.298856 0.150000 0.300000	79660196	79698148	Ticrr	TOPBP1-interacting checkpoint and replication regulator [Source:MGI Symbol;Acc:MGI:1924261]
ENSMUSG00000046591	7	79669695	A/G	0.00319821	0.350239 0.742508 0.253802 0.084103 0.025686	79660196	79698148	Ticrr	TOPBP1-interacting checkpoint and replication regulator [Source:MGI Symbol;Acc:MGI:1924261]
ENSMUSG00000059383	9	76199100	G/A	0.00377216	0.051188 0.000002 0.100163 0.50287 0.499985	76164102	76213657	Gfral	GDNF family receptor alpha like [Source:MGI Symbol;Acc:MGI:3607786]
ENSMUSG00000100188	3	104656582	G/A	0.034286	0.050014 0.050014 0.250163 0.154125 0.562899	104661343	104664139	Gm29561	predicted gene 29561 [Source:MGI Symbol;Acc:MGI:5580267]
ENSMUSG00000025781	2	10069971	A/C	0.0137736	0.174453 0.835175 0.351095 0.059906 0.050178	10056016	10080510	Atp5c1	ATP synthase, H+ transporting, mitochondrial F1 complex, gamma polypeptide 1 [Source:MGI Symbol;Acc:MGI:1261437]
ENSMUSG00000074232	9	66795303	A/G	0.0146652	0.849999 0.749031 0.648886 0.350003 0.450621	66797039	66799074	Gm10647	predicted gene 10647 [Source:MGI Symbol;Acc:MGI:3642036]
ENSMUSG00000071252	13	77193132	T/C	0.0376862	0.399992 0.400084 0.450035 0.100095 0.015525	77135540	77613291	2210408I21Rik	RIKEN cDNA 2210408I21 gene [Source:MGI Symbol;Acc:MGI:1919621]
ENSMUSG00000044894	11	53430755	C/T	0.0071536	0.215484 0.252649 0.348720 0.617097 0.706404	53427922	53430831	Uqcrq	ubiquinol-cytochrome c reductase, complex III subunit VII [Source:MGI Symbol;Acc:MGI:107807]
ENSMUSG00000044894	11	53430691	G/A	0.0219672	0.324986 0.250025 0.356199 0.642143 0.696613	53427922	53430831	Uqcrq	ubiquinol-cytochrome c reductase, complex III subunit VII [Source:MGI Symbol;Acc:MGI:107807]
ENSMUSG00000044894	11	53430810	T/C	0.00898392	0.257443 0.254983 0.340018 0.65877 0.703028	53427922	53430831	Uqcrq	ubiquinol-cytochrome c reductase, complex III subunit VII [Source:MGI Symbol;Acc:MGI:107807]
ENSMUSG00000044894	11	53433398	C/T	0.0267539	0.355323 0.296659 0.350102 0.699364 0.701887	53427922	53430831	Uqcrq	ubiquinol-cytochrome c reductase, complex III subunit VII [Source:MGI Symbol;Acc:MGI:107807]
ENSMUSG00000070777	7	19978088	C/T	0.0165773	0.000000 0.000000 0.000000 0.100008 0.599502	19965412	19991104	Ceacam20	carcinoembryonic antigen-related cell adhesion molecule 20 [Source:MGI Symbol;Acc:MGI:1918851]
ENSMUSG00000070777	7	19971427	C/T	0.016544	0.000000 0.000000 0.000000 0.100662 0.598483	19965412	19991104	Ceacam20	carcinoembryonic antigen-related cell adhesion molecule 20 [Source:MGI Symbol;Acc:MGI:1918851]
ENSMUSG00000070777	7	19976112	T/C	0.0229666	0.000000 0.000000 0.000000 0.100153 0.569729	19965412	19991104	Ceacam20	carcinoembryonic antigen-related cell adhesion molecule 20 [Source:MGI Symbol;Acc:MGI:1918851]
ENSMUSG00000070777	7	19976121	T/C	0.0234622	0.000000 0.000000 0.000000 0.100230 0.561228	19965412	19991104	Ceacam20	carcinoembryonic antigen-related cell adhesion molecule 20 [Source:MGI Symbol;Acc:MGI:1918851]
ENSMUSG00000070777	7	19976132	A/T	0.0221882	0.000000 0.000000 0.000000 0.100139 0.567964	19965412	19991104	Ceacam20	carcinoembryonic antigen-related cell adhesion molecule 20 [Source:MGI Symbol;Acc:MGI:1918851]
ENSMUSG00000010554	11	74827114	C/A	0.0252598	0.836421 0.449724 0.599999 0.450518 0.200024	74770830	74828525	Mettl16	methyltransferase like 16 [Source:MGI Symbol;Acc:MGI:1914743]
ENSMUSG00000010554	11	74826287	A/G	0.0203886	0.85 0.408683 0.516151 0.383591 0.210118	74770830	74828525	Mettl16	methyltransferase like 16 [Source:MGI Symbol;Acc:MGI:1914743]
ENSMUSG00000074497	8	3393172	T/C	0.0497401	0.560457 0.000000 0.000000 0.000000 0.000000	3353415	3390299	A430078G23Rik	RIKEN cDNA A430078G23 gene [Source:MGI Symbol;Acc:MGI:2442135]
ENSMUSG00000074497	8	3380414	C/G	0.0269092	0.109616 0.100001 0.250000 0.591019 0.395775	3353415	3390299	A430078G23Rik	RIKEN cDNA A430078G23 gene [Source:MGI Symbol;Acc:MGI:2442135]
ENSMUSG00000074497	8	3353740	T/C	0.0123532	0.096960 0.101416 0.293339 0.598993 0.447136	3353415	3390299	A430078G23Rik	RIKEN cDNA A430078G23 gene [Source:MGI Symbol;Acc:MGI:2442135]
ENSMUSG00000027010	2	71272743	G/T	0.0479256	0.826253 0.54995 0.699529 0.449527 0.327004	71271063	71367749	Slc25a12	solute carrier family 25 (mitochondrial carrier, Aralar), member 12 [Source:MGI Symbol;Acc:MGI:1926080]
ENSMUSG00000027010	2	71272703	G/T	0.0327866	0.841857 0.549838 0.699614 0.449069 0.300308	71271063	71367749	Slc25a12	solute carrier family 25 (mitochondrial carrier, Aralar), member 12 [Source:MGI Symbol;Acc:MGI:1926080]
ENSMUSG00000078302	13	98354205	C/T	0.0322435	0.000000 0.000000 0.000000 0.000000 0.6	98354242	98356703	Foxd1	forkhead box D1 [Source:MGI Symbol;Acc:MGI:1347463]
ENSMUSG00000024124	17	23973997	G/A	0.0321674	0.54169 0.565792 0.495582 0.804676 0.9911	23972126	23975230	Prss30	protease, serine 30 [Source:MGI Symbol;Acc:MGI:1353645]
ENSMUSG00000024124	17	23973979	G/A	0.0470806	0.518491 0.562516 0.384845 0.776127 0.950566	23972126	23975230	Prss30	protease, serine 30 [Source:MGI Symbol;Acc:MGI:1353645]
ENSMUSG00000032243	9	62774052	A/G	0.00904599	0.797608 0.323997 0.245894 0.249119 0.126420	62677826	62783982	Itga11	integrin alpha 11 [Source:MGI Symbol;Acc:MGI:2442114]
ENSMUSG00000032243	9	62774055	C/T	0.00866533	0.797611 0.315346 0.245894 0.249111 0.116946	62677826	62783982	Itga11	integrin alpha 11 [Source:MGI Symbol;Acc:MGI:2442114]
ENSMUSG00000032243	9	62774040	T/C	0.0214733	0.847689 0.315410 0.300585 0.245966 0.245490	62677826	62783982	Itga11	integrin alpha 11 [Source:MGI Symbol;Acc:MGI:2442114]
ENSMUSG00000032243	9	62774003	A/G	0.0392659	0.844977 0.301431 0.301299 0.227849 0.309039	62677826	62783982	Itga11	integrin alpha 11 [Source:MGI Symbol;Acc:MGI:2442114]
ENSMUSG00000032243	9	62774223	C/T	0.0292012	0.899571 0.745791 0.769664 0.949584 0.153102	62677826	62783982	Itga11	integrin alpha 11 [Source:MGI Symbol;Acc:MGI:2442114]
ENSMUSG00000066551	5	149051301	T/C	0.0144037	0.749956 0.6 0.7 0.400000 0.200000	149046702	149184489	Hmgb1	high mobility group box 1 [Source:MGI Symbol;Acc:MGI:96113]
ENSMUSG00000066551	5	149046669	C/T	0.0314541	0.699493 0.545047 0.699515 0.350004 0.216443	149046702	149184489	Hmgb1	high mobility group box 1 [Source:MGI Symbol;Acc:MGI:96113]
ENSMUSG00000066551	5	149049997	T/C	0.0233178	0.749327 0.598341 0.652042 0.385103 0.256381	149046702	149184489	Hmgb1	high mobility group box 1 [Source:MGI Symbol;Acc:MGI:96113]
ENSMUSG00000032252	9	62060827	T/C	0.0382437	1 0.7 0.652361 0.85 0.319146	62057248	62122655	Glce	glucuronyl C5-epimerase [Source:MGI Symbol;Acc:MGI:2136405]
ENSMUSG00000027832	3	66215343	C/T	0.0182359	0.347266 0.201050 0.150624 0.55686 0.76977	66219910	66225805	Ptx3	pentraxin related gene [Source:MGI Symbol;Acc:MGI:104641]
ENSMUSG00000027832	3	66225104	C/A	0.0494595	0.050016 0.250030 0.150011 0.355725 0.543568	66219910	66225805	Ptx3	pentraxin related gene [Source:MGI Symbol;Acc:MGI:104641]
ENSMUSG00000022607	15	73236292	C/T	0.0452218	0.100117 0.349823 0.407432 0.302185 0.6974	73205105	73423191	Ptk2	PTK2 protein tyrosine kinase 2 [Source:MGI Symbol;Acc:MGI:95481]
ENSMUSG00000040829	11	70466229	G/A	0.0233263	0.105103 0.049639 0.400251 0.450354 0.450042	70459433	70466202	Zmynd15	zinc finger, MYND-type containing 15 [Source:MGI Symbol;Acc:MGI:3603821]
ENSMUSG00000040829	11	70466102	C/T	0.0142883	0.100012 0.000000 0.399996 0.445793 0.454586	70459433	70466202	Zmynd15	zinc finger, MYND-type containing 15 [Source:MGI Symbol;Acc:MGI:3603821]
ENSMUSG00000028938	5	25210448	G/C	0.0369371	0.000000 0.170910 0.200903 0.300000 0.499998	25181460	25220297	Galntl5	UDP-N-acetyl-alpha-D-galactosamine:polypeptide N-acetylgalactosaminyltransferase-like 5 [Source:MGI Symbol;Acc:MGI:1915159]
ENSMUSG00000028938	5	25186248	C/T	0.00810013	0.736904 0.851948 0.949998 0.482931 0.251967	25181460	25220297	Galntl5	UDP-N-acetyl-alpha-D-galactosamine:polypeptide N-acetylgalactosaminyltransferase-like 5 [Source:MGI Symbol;Acc:MGI:1915159]
ENSMUSG00000026615	1	185413514	C/T	0.0124093	0.699979 0.000000 0.000000 0.000000 0.000000	185363044	185428360	Eprs	glutamyl-prolyl-tRNA synthetase [Source:MGI Symbol;Acc:MGI:97838]
ENSMUSG00000026615	1	185372839	A/G	0.0386694	0.092693 0.083555 0.050073 0.200447 0.597887	185363044	185428360	Eprs	glutamyl-prolyl-tRNA synthetase [Source:MGI Symbol;Acc:MGI:97838]
ENSMUSG00000037161	3	51396619	G/A	0.027634	0.719989 0.773569 0.55 0.208884 0.500002	51388412	51396738	Mgarp	mitochondria localized glutamic acid rich protein [Source:MGI Symbol;Acc:MGI:1914999]
ENSMUSG00000022149	15	6497060	G/A	0.0166548	0.88829 0.500106 0.250000 0.55 0.200000	6445327	6498751	C9	complement component 9 [Source:MGI Symbol;Acc:MGI:1098282]
ENSMUSG00000022149	15	6497089	A/G	0.0146088	0.897022 0.500001 0.250000 0.55 0.200008	6445327	6498751	C9	complement component 9 [Source:MGI Symbol;Acc:MGI:1098282]
ENSMUSG00000022149	15	6498246	A/G	0.0192526	0.872091 0.501132 0.278127 0.550008 0.200611	6445327	6498751	C9	complement component 9 [Source:MGI Symbol;Acc:MGI:1098282]
ENSMUSG00000022149	15	6496858	C/G	0.0243463	0.850096 0.499961 0.299979 0.549998 0.200011	6445327	6498751	C9	complement component 9 [Source:MGI Symbol;Acc:MGI:1098282]
ENSMUSG00000022149	15	6496857	A/C	0.0243895	0.850096 0.499860 0.299979 0.549998 0.200004	6445327	6498751	C9	complement component 9 [Source:MGI Symbol;Acc:MGI:1098282]
ENSMUSG00000045328	3	135242352	C/A	0.0398481	0.899986 0.95 0.8 0.7 0.500000	135212537	135273611	Cenpe	centromere protein E [Source:MGI Symbol;Acc:MGI:1098230]
ENSMUSG00000045328	3	135237716	G/T	0.0322494	0.947227 0.851444 0.8 0.644231 0.489835	135212537	135273611	Cenpe	centromere protein E [Source:MGI Symbol;Acc:MGI:1098230]
ENSMUSG00000045328	3	135237741	G/C	0.0426362	0.899815 0.841575 0.794074 0.620054 0.482839	135212537	135273611	Cenpe	centromere protein E [Source:MGI Symbol;Acc:MGI:1098230]
ENSMUSG00000045328	3	135237761	G/A	0.0370199	0.854989 0.863344 0.79672 0.599657 0.450820	135212537	135273611	Cenpe	centromere protein E [Source:MGI Symbol;Acc:MGI:1098230]
ENSMUSG00000045328	3	135242408	C/T	0.0417182	0.893195 0.949979 0.8 0.7 0.500000	135212537	135273611	Cenpe	centromere protein E [Source:MGI Symbol;Acc:MGI:1098230]
ENSMUSG00000027613	2	155816839	T/C	0.0446003	0.421427 1 1 1 1	155819832	155826925	Eif6	eukaryotic translation initiation factor 6 [Source:MGI Symbol;Acc:MGI:1196288]
ENSMUSG00000027613	2	155824141	A/G	0.0388973	0.589284 0.000000 0.000000 0.000000 0.000000	155819832	155826925	Eif6	eukaryotic translation initiation factor 6 [Source:MGI Symbol;Acc:MGI:1196288]
ENSMUSG00000027613	2	155826502	C/G	0.0299542	0.399678 0.921322 0.956512 0.949412 1	155819832	155826925	Eif6	eukaryotic translation initiation factor 6 [Source:MGI Symbol;Acc:MGI:1196288]
ENSMUSG00000027613	2	155826494	G/C	0.0381256	0.59352 0.000001 0.026508 0.000000 0.000000	155819832	155826925	Eif6	eukaryotic translation initiation factor 6 [Source:MGI Symbol;Acc:MGI:1196288]
ENSMUSG00000027613	2	155816326	G/T	0.0354842	0.367909 1 1 0.955977 1	155819832	155826925	Eif6	eukaryotic translation initiation factor 6 [Source:MGI Symbol;Acc:MGI:1196288]
ENSMUSG00000027613	2	155815651	T/C	0.029889	0.379512 1 1 1 1	155819832	155826925	Eif6	eukaryotic translation initiation factor 6 [Source:MGI Symbol;Acc:MGI:1196288]
ENSMUSG00000029088	5	48396657	G/A	0.0421006	0.151259 0.100420 0.100032 0.463160 0.481275	48389502	49524907	Kcnip4	Kv channel interacting protein 4 [Source:MGI Symbol;Acc:MGI:1933131]
ENSMUSG00000061847	8	19053083	G/A	0.0361666	0.799935 0.550193 0.738677 0.698383 0.100731	19052826	19064810	Defb39	defensin beta 39 [Source:MGI Symbol;Acc:MGI:2672974]
ENSMUSG00000039963	11	119228763	T/C	0.0107433	0.640265 0.698601 0.54999 0.318272 0.200239	119228572	119265236	Ccdc40	coiled-coil domain containing 40 [Source:MGI Symbol;Acc:MGI:2443893]
ENSMUSG00000079215	5	124886626	C/T	0.00694415	0.255643 0.202854 0.477030 0.400473 0.84892	124862691	124902693	Zfp664	zinc finger protein 664 [Source:MGI Symbol;Acc:MGI:2442505]
ENSMUSG00000022829	16	37115970	A/G	0.00670152	0.655629 0.178094 0.048037 0.050002 0.000000	37114942	37384962	Stxbp5l	syntaxin binding protein 5-like [Source:MGI Symbol;Acc:MGI:2443815]
ENSMUSG00000022098	14	70477814	G/T	0.00440645	0.738302 0.154537 0.000000 0.000000 0.062323	70474557	70520260	Bmp1	bone morphogenetic protein 1 [Source:MGI Symbol;Acc:MGI:88176]
ENSMUSG00000022098	14	70489964	C/T	0.0362188	0.449540 0.194314 0.000000 0.000000 0.000000	70474557	70520260	Bmp1	bone morphogenetic protein 1 [Source:MGI Symbol;Acc:MGI:88176]
ENSMUSG00000022098	14	70477816	G/T	0.00486607	0.740564 0.155768 0.000000 0.000000 0.078489	70474557	70520260	Bmp1	bone morphogenetic protein 1 [Source:MGI Symbol;Acc:MGI:88176]
ENSMUSG00000022098	14	70490734	C/T	0.04484	0.498449 0.450059 0.339962 0.135566 0.150031	70474557	70520260	Bmp1	bone morphogenetic protein 1 [Source:MGI Symbol;Acc:MGI:88176]
ENSMUSG00000022098	14	70477991	G/A	0.0305435	0.551973 0.150001 0.000000 0.000006 0.050000	70474557	70520260	Bmp1	bone morphogenetic protein 1 [Source:MGI Symbol;Acc:MGI:88176]
ENSMUSG00000022098	14	70477809	T/C	0.00422232	0.738609 0.161901 0.000000 0.000000 0.068220	70474557	70520260	Bmp1	bone morphogenetic protein 1 [Source:MGI Symbol;Acc:MGI:88176]
ENSMUSG00000022098	14	70490294	C/T	0.0473858	0.449145 0.157845 0.000000 0.000000 0.000000	70474557	70520260	Bmp1	bone morphogenetic protein 1 [Source:MGI Symbol;Acc:MGI:88176]
ENSMUSG00000022098	14	70477815	A/C	0.00540395	0.738302 0.151380 0.000000 0.000000 0.078474	70474557	70520260	Bmp1	bone morphogenetic protein 1 [Source:MGI Symbol;Acc:MGI:88176]
ENSMUSG00000025175	11	121441581	C/T	0.033415	0.050000 0.000000 0.000000 0.293649 0.450000	121434913	121450491	Fn3k	fructosamine 3 kinase [Source:MGI Symbol;Acc:MGI:1926834]
ENSMUSG00000025175	11	121441484	T/C	0.0334906	0.050049 0.000000 0.000000 0.293649 0.449541	121434913	121450491	Fn3k	fructosamine 3 kinase [Source:MGI Symbol;Acc:MGI:1926834]
ENSMUSG00000025175	11	121441497	T/C	0.0338966	0.050389 0.000000 0.000000 0.293649 0.449770	121434913	121450491	Fn3k	fructosamine 3 kinase [Source:MGI Symbol;Acc:MGI:1926834]
ENSMUSG00000025175	11	121441410	T/G	0.0350754	0.056264 0.000000 0.000000 0.293649 0.449089	121434913	121450491	Fn3k	fructosamine 3 kinase [Source:MGI Symbol;Acc:MGI:1926834]
ENSMUSG00000025175	11	121441650	A/G	0.0334783	0.050000 0.000000 0.000000 0.299998 0.449089	121434913	121450491	Fn3k	fructosamine 3 kinase [Source:MGI Symbol;Acc:MGI:1926834]
ENSMUSG00000025175	11	121441471	T/C	0.0333419	0.050003 0.000000 0.000000 0.298282 0.449885	121434913	121450491	Fn3k	fructosamine 3 kinase [Source:MGI Symbol;Acc:MGI:1926834]
ENSMUSG00000025175	11	121441584	C/T	0.0333256	0.050000 0.000000 0.000000 0.296655 0.450000	121434913	121450491	Fn3k	fructosamine 3 kinase [Source:MGI Symbol;Acc:MGI:1926834]
ENSMUSG00000025175	11	121441026	A/C	0.0324678	0.050000 0.000000 0.000000 0.300000 0.447745	121434913	121450491	Fn3k	fructosamine 3 kinase [Source:MGI Symbol;Acc:MGI:1926834]
ENSMUSG00000025175	11	121441044	G/A	0.0326252	0.050000 0.000000 0.000000 0.300000 0.449942	121434913	121450491	Fn3k	fructosamine 3 kinase [Source:MGI Symbol;Acc:MGI:1926834]
ENSMUSG00000025175	11	121441783	T/A	0.0330492	0.050989 0.000000 0.000000 0.298283 0.449971	121434913	121450491	Fn3k	fructosamine 3 kinase [Source:MGI Symbol;Acc:MGI:1926834]
ENSMUSG00000025175	11	121441352	A/G	0.0319879	0.050000 0.000000 0.000000 0.300000 0.449541	121434913	121450491	Fn3k	fructosamine 3 kinase [Source:MGI Symbol;Acc:MGI:1926834]
ENSMUSG00000027569	2	180585746	G/A	0.0498233	0.9 0.625465 0.521114 0.549995 0.400035	180581304	180586304	Mrgbp	MRG/MORF4L binding protein [Source:MGI Symbol;Acc:MGI:1920497]
ENSMUSG00000020085	10	61720650	A/G	0.0386745	0.64913 0.905766 0.750578 0.498559 0.357450	61715263	61739260	Aifm2	apoptosis-inducing factor, mitochondrion-associated 2 [Source:MGI Symbol;Acc:MGI:1918611]
ENSMUSG00000074344	3	105907901	T/A	0.0391949	0.845744 0.999998 1 0.805823 0.403075	105870903	105924042	Tmigd3	transmembrane and immunoglobulin domain containing 3 [Source:MGI Symbol;Acc:MGI:5604098]
ENSMUSG00000074344	3	105928833	A/G	0.0495342	0.897011 0.899998 0.949756 0.799997 0.411638	105870903	105924042	Tmigd3	transmembrane and immunoglobulin domain containing 3 [Source:MGI Symbol;Acc:MGI:5604098]
ENSMUSG00000042269	8	120174848	C/T	0.0485931	0.050002 0.199949 0.395773 0.499278 0.400000	120166397	120177466	Fam92b	family with sequence similarity 92, member B [Source:MGI Symbol;Acc:MGI:3588213]
ENSMUSG00000029777	6	55065626	A/G	0.0200571	0.206449 0.059044 0.395572 0.250698 0.700094	55038007	55079500	Gars	glycyl-tRNA synthetase [Source:MGI Symbol;Acc:MGI:2449057]
ENSMUSG00000029777	6	55061076	C/T	0.0245694	0.250000 0.100000 0.5 0.250000 0.75	55038007	55079500	Gars	glycyl-tRNA synthetase [Source:MGI Symbol;Acc:MGI:2449057]
ENSMUSG00000022983	16	90230432	G/A	0.0470598	0.546106 0.399216 0.396541 0.301896 0.050552	90228957	90284425	Scaf4	SR-related CTD-associated factor 4 [Source:MGI Symbol;Acc:MGI:2146350]
ENSMUSG00000026019	1	60085695	T/A	0.0368201	0.300000 0.400000 0.350000 0.690556 0.69949	60069785	60098645	Wdr12	WD repeat domain 12 [Source:MGI Symbol;Acc:MGI:1927241]
ENSMUSG00000054976	1	81337681	C/T	0.0350746	0.350000 0.641749 0.000000 0.050000 0.200000	81076950	81341764	Nyap2	neuronal tyrosine-phophorylated phosphoinositide 3-kinase adaptor 2 [Source:MGI Symbol;Acc:MGI:2443135]
ENSMUSG00000054976	1	81337791	C/G	0.047027	0.350000 0.602056 0.000000 0.050000 0.200000	81076950	81341764	Nyap2	neuronal tyrosine-phophorylated phosphoinositide 3-kinase adaptor 2 [Source:MGI Symbol;Acc:MGI:2443135]
ENSMUSG00000054976	1	81337577	A/T	0.0346817	0.349998 0.65 0.000000 0.050000 0.201481	81076950	81341764	Nyap2	neuronal tyrosine-phophorylated phosphoinositide 3-kinase adaptor 2 [Source:MGI Symbol;Acc:MGI:2443135]
ENSMUSG00000054976	1	81340061	A/T	0.04849	0.399189 0.599757 0.000000 0.050001 0.250000	81076950	81341764	Nyap2	neuronal tyrosine-phophorylated phosphoinositide 3-kinase adaptor 2 [Source:MGI Symbol;Acc:MGI:2443135]
ENSMUSG00000098574	5	139770013	A/G	0.0123366	0.200000 0.205038 0.287497 0.337800 0.799624	139767879	139767943	Mir7037	microRNA 7037 [Source:MGI Symbol;Acc:MGI:5530829]
ENSMUSG00000038199	5	24544022	T/C	0.0356334	0.399437 0.763999 0.293905 0.250634 0.189802	24543432	24556809	4931409K22Rik	RIKEN cDNA 4931409K22 gene [Source:MGI Symbol;Acc:MGI:3045319]
ENSMUSG00000097330	18	37747958	C/T	0.0223865	0.100000 0.549666 0.671846 0.799993 0.568297	37746559	37768242	Gm26672	predicted gene, 26672 [Source:MGI Symbol;Acc:MGI:5477166]
ENSMUSG00000097330	18	37753449	G/T	0.0351767	0.109622 0.499994 0.646101 0.797022 0.499939	37746559	37768242	Gm26672	predicted gene, 26672 [Source:MGI Symbol;Acc:MGI:5477166]
ENSMUSG00000097330	18	37754077	T/A	0.0424132	0.400081 0.95 0.95 1 0.95	37746559	37768242	Gm26672	predicted gene, 26672 [Source:MGI Symbol;Acc:MGI:5477166]
ENSMUSG00000097330	18	37748612	C/T	0.0346666	0.109350 0.500188 0.65 0.8 0.499927	37746559	37768242	Gm26672	predicted gene, 26672 [Source:MGI Symbol;Acc:MGI:5477166]
ENSMUSG00000097330	18	37749296	C/T	0.0406561	0.100000 0.519528 0.65 0.798517 0.489847	37746559	37768242	Gm26672	predicted gene, 26672 [Source:MGI Symbol;Acc:MGI:5477166]
ENSMUSG00000055093	6	122455944	G/A	0.0124093	0.000000 0.100000 0.250000 0.450000 0.449089	122456904	122457374	Gm8430	predicted pseudogene 8430 [Source:MGI Symbol;Acc:MGI:3645406]
ENSMUSG00000055093	6	122456140	G/T	0.00835093	0.000000 0.100001 0.250000 0.429242 0.499999	122456904	122457374	Gm8430	predicted pseudogene 8430 [Source:MGI Symbol;Acc:MGI:3645406]
ENSMUSG00000033009	8	94066683	A/G	0.00570438	0.450000 0.799796 0.499997 0.300081 0.050000	94037198	94067921	Ogfod1	2-oxoglutarate and iron-dependent oxygenase domain containing 1 [Source:MGI Symbol;Acc:MGI:2442978]
ENSMUSG00000016552	15	77948425	G/A	0.0271149	0.151705 0.052056 0.152379 0.517745 0.449979	77940522	77956722	Foxred2	FAD-dependent oxidoreductase domain containing 2 [Source:MGI Symbol;Acc:MGI:106315]
ENSMUSG00000106939	5	147322296	T/A	0.0111764	0.720787 0.249995 0.250000 0.200024 0.050000	147325869	147326334	Gm29778	predicted gene, 29778 [Source:MGI Symbol;Acc:MGI:5588937]
ENSMUSG00000032264	9	49061016	T/A	0.00185566	0.000003 0.300536 0.200001 0.385293 0.797058	49055581	49078772	Zw10	zw10 kinetochore protein [Source:MGI Symbol;Acc:MGI:1349478]
ENSMUSG00000032264	9	49060853	G/A	0.018656	0.000000 0.300134 0.100672 0.199234 0.737168	49055581	49078772	Zw10	zw10 kinetochore protein [Source:MGI Symbol;Acc:MGI:1349478]
ENSMUSG00000032264	9	49061156	G/C	0.0174086	0.000000 0.349126 0.100149 0.198090 0.782592	49055581	49078772	Zw10	zw10 kinetochore protein [Source:MGI Symbol;Acc:MGI:1349478]
ENSMUSG00000039230	11	121560777	G/A	0.0389487	0.699974 0.7 0.250000 0.55 0.250000	121451949	121617164	Tbcd	tubulin-specific chaperone d [Source:MGI Symbol;Acc:MGI:1919686]
ENSMUSG00000039230	11	121560492	T/G	0.0354248	0.69989 0.647556 0.254238 0.454977 0.263940	121451949	121617164	Tbcd	tubulin-specific chaperone d [Source:MGI Symbol;Acc:MGI:1919686]
ENSMUSG00000039230	11	121493936	A/G	0.0323312	0.356299 0.100066 0.150078 0.400078 0.748977	121451949	121617164	Tbcd	tubulin-specific chaperone d [Source:MGI Symbol;Acc:MGI:1919686]
ENSMUSG00000039230	11	121560882	T/C	0.037936	0.666705 0.745547 0.240252 0.545415 0.250076	121451949	121617164	Tbcd	tubulin-specific chaperone d [Source:MGI Symbol;Acc:MGI:1919686]
ENSMUSG00000039230	11	121560773	G/A	0.0405643	0.694092 0.7 0.250000 0.55 0.250000	121451949	121617164	Tbcd	tubulin-specific chaperone d [Source:MGI Symbol;Acc:MGI:1919686]
ENSMUSG00000039230	11	121541091	T/C	0.0300551	0.649993 0.699466 0.249530 0.511291 0.200034	121451949	121617164	Tbcd	tubulin-specific chaperone d [Source:MGI Symbol;Acc:MGI:1919686]
ENSMUSG00000039230	11	121560608	C/T	0.0428686	0.7 0.65 0.249910 0.509844 0.250000	121451949	121617164	Tbcd	tubulin-specific chaperone d [Source:MGI Symbol;Acc:MGI:1919686]
ENSMUSG00000033579	8	111349482	T/G	0.033464	0.609788 0.450635 0.652799 0.300301 0.100187	111345135	111393824	Fa2h	fatty acid 2-hydroxylase [Source:MGI Symbol;Acc:MGI:2443327]
ENSMUSG00000078681	7	65689064	C/T	0.0499515	0.490572 0.369692 0.675482 0.782035 0.750123	65691169	65701913	Tm2d3	TM2 domain containing 3 [Source:MGI Symbol;Acc:MGI:1915884]
ENSMUSG00000078681	7	65689126	G/A	0.0399259	0.484619 0.351245 0.693663 0.791803 0.749664	65691169	65701913	Tm2d3	TM2 domain containing 3 [Source:MGI Symbol;Acc:MGI:1915884]
ENSMUSG00000078681	7	65693070	A/G	0.0396381	0.200191 0.250000 0.349956 0.358680 0.69954	65691169	65701913	Tm2d3	TM2 domain containing 3 [Source:MGI Symbol;Acc:MGI:1915884]
ENSMUSG00000078681	7	65689054	T/G	0.0372186	0.484172 0.351204 0.666948 0.796339 0.750137	65691169	65701913	Tm2d3	TM2 domain containing 3 [Source:MGI Symbol;Acc:MGI:1915884]
ENSMUSG00000078681	7	65690210	G/C	0.0466224	0.499842 0.351580 0.606789 0.799898 0.746898	65691169	65701913	Tm2d3	TM2 domain containing 3 [Source:MGI Symbol;Acc:MGI:1915884]
ENSMUSG00000078681	7	65690151	G/A	0.0440043	0.499988 0.350008 0.637965 0.799953 0.749991	65691169	65701913	Tm2d3	TM2 domain containing 3 [Source:MGI Symbol;Acc:MGI:1915884]
ENSMUSG00000078681	7	65689895	A/G	0.0381256	0.501048 0.350028 0.699489 0.819113 0.749997	65691169	65701913	Tm2d3	TM2 domain containing 3 [Source:MGI Symbol;Acc:MGI:1915884]
ENSMUSG00000078681	7	65690075	C/T	0.043089	0.499909 0.350000 0.690352 0.799976 0.75	65691169	65701913	Tm2d3	TM2 domain containing 3 [Source:MGI Symbol;Acc:MGI:1915884]
ENSMUSG00000078681	7	65689079	T/A	0.0480095	0.500942 0.357971 0.650552 0.792879 0.750245	65691169	65701913	Tm2d3	TM2 domain containing 3 [Source:MGI Symbol;Acc:MGI:1915884]
ENSMUSG00000078681	7	65690219	A/G	0.0327727	0.499624 0.301168 0.602046 0.799198 0.746942	65691169	65701913	Tm2d3	TM2 domain containing 3 [Source:MGI Symbol;Acc:MGI:1915884]
ENSMUSG00000078681	7	65691502	C/T	0.0181695	0.200000 0.250000 0.350000 0.400000 0.75	65691169	65701913	Tm2d3	TM2 domain containing 3 [Source:MGI Symbol;Acc:MGI:1915884]
ENSMUSG00000078681	7	65691494	T/A	0.0421915	0.200000 0.250000 0.350000 0.350000 0.7	65691169	65701913	Tm2d3	TM2 domain containing 3 [Source:MGI Symbol;Acc:MGI:1915884]
ENSMUSG00000056310	5	130281794	T/C	0.0318916	0.450001 0.699838 0.499306 0.199999 0.201378	130255619	130341563	Tyw1	tRNA-yW synthesizing protein 1 homolog (S. cerevisiae) [Source:MGI Symbol;Acc:MGI:2141161]
ENSMUSG00000037370	10	24641896	A/G	0.0101126	0.650075 0.696853 0.717853 0.235175 0.249999	24637914	24712159	Enpp1	ectonucleotide pyrophosphatase/phosphodiesterase 1 [Source:MGI Symbol;Acc:MGI:97370]
ENSMUSG00000037370	10	24639305	C/T	0.0329104	0.501054 0.65 0.75 0.200000 0.199986	24637914	24712159	Enpp1	ectonucleotide pyrophosphatase/phosphodiesterase 1 [Source:MGI Symbol;Acc:MGI:97370]
ENSMUSG00000037370	10	24651336	C/T	0.0402372	0.482529 0.563454 0.547544 0.343474 0.056403	24637914	24712159	Enpp1	ectonucleotide pyrophosphatase/phosphodiesterase 1 [Source:MGI Symbol;Acc:MGI:97370]
ENSMUSG00000037370	10	24664931	C/T	0.0249765	0.499305 0.494492 0.300006 0.099988 0.151048	24637914	24712159	Enpp1	ectonucleotide pyrophosphatase/phosphodiesterase 1 [Source:MGI Symbol;Acc:MGI:97370]
ENSMUSG00000037370	10	24639333	T/C	0.0219629	0.549968 0.699995 0.749991 0.200000 0.247366	24637914	24712159	Enpp1	ectonucleotide pyrophosphatase/phosphodiesterase 1 [Source:MGI Symbol;Acc:MGI:97370]
ENSMUSG00000037370	10	24639282	A/G	0.00538308	0.681581 0.7 0.75 0.200000 0.250000	24637914	24712159	Enpp1	ectonucleotide pyrophosphatase/phosphodiesterase 1 [Source:MGI Symbol;Acc:MGI:97370]
ENSMUSG00000090215	7	104302097	G/C	0.0130942	0.250000 0.95 0.915944 0.95 0.95	104300230	104336909	Trim34b	tripartite motif-containing 34B [Source:MGI Symbol;Acc:MGI:4821264]
ENSMUSG00000037296	8	25793877	T/C	0.0135304	0.949957 0.742826 0.75 0.454907 0.458511	25785591	25803975	Lsm1	LSM1 homolog, U6 small nuclear RNA associated (S. cerevisiae) [Source:MGI Symbol;Acc:MGI:1914457]
ENSMUSG00000014177	11	62885351	G/C	0.0211209	0.747736 0.879569 0.594272 0.401531 0.448089	62879455	62916780	Tvp23b	trans-golgi network vesicle protein 23B [Source:MGI Symbol;Acc:MGI:1914760]
ENSMUSG00000027281	2	137068139	G/A	0.00510315	0.414453 0.400659 0.749985 0.790084 0.898672	136891218	137071950	Slx4ip	SLX4 interacting protein [Source:MGI Symbol;Acc:MGI:1921493]
ENSMUSG00000027281	2	137071516	C/A	0.0275609	0.499959 0.449999 0.75 0.75 0.899993	136891218	137071950	Slx4ip	SLX4 interacting protein [Source:MGI Symbol;Acc:MGI:1921493]
ENSMUSG00000027281	2	137000321	A/C	0.0311365	0.300000 0.5 0.400014 0.749995 0.748242	136891218	137071950	Slx4ip	SLX4 interacting protein [Source:MGI Symbol;Acc:MGI:1921493]
ENSMUSG00000027281	2	137071495	T/C	0.02664	0.499569 0.441962 0.704623 0.75 0.89994	136891218	137071950	Slx4ip	SLX4 interacting protein [Source:MGI Symbol;Acc:MGI:1921493]
ENSMUSG00000027281	2	137000143	C/T	0.0290924	0.000000 0.300000 0.350000 0.699999 0.350000	136891218	137071950	Slx4ip	SLX4 interacting protein [Source:MGI Symbol;Acc:MGI:1921493]
ENSMUSG00000027281	2	137069036	C/T	0.0208878	0.350439 0.400469 0.741637 0.590942 0.849173	136891218	137071950	Slx4ip	SLX4 interacting protein [Source:MGI Symbol;Acc:MGI:1921493]
ENSMUSG00000027281	2	137071915	G/A	0.0423009	0.504192 0.442477 0.74974 0.749816 0.850932	136891218	137071950	Slx4ip	SLX4 interacting protein [Source:MGI Symbol;Acc:MGI:1921493]
ENSMUSG00000027281	2	137071479	G/A	0.0100079	0.400390 0.449774 0.75 0.75 0.899221	136891218	137071950	Slx4ip	SLX4 interacting protein [Source:MGI Symbol;Acc:MGI:1921493]
ENSMUSG00000027281	2	137070198	A/C	0.0196164	0.400000 0.449999 0.75 0.711198 0.859596	136891218	137071950	Slx4ip	SLX4 interacting protein [Source:MGI Symbol;Acc:MGI:1921493]
ENSMUSG00000027281	2	137068045	C/A	0.0110215	0.400774 0.427514 0.750065 0.699857 0.899998	136891218	137071950	Slx4ip	SLX4 interacting protein [Source:MGI Symbol;Acc:MGI:1921493]
ENSMUSG00000027281	2	137069344	G/A	0.0143572	0.437214 0.450000 0.74664 0.74967 0.899888	136891218	137071950	Slx4ip	SLX4 interacting protein [Source:MGI Symbol;Acc:MGI:1921493]
ENSMUSG00000027281	2	137068243	A/G	0.0237314	0.500023 0.459439 0.751064 0.795093 0.890373	136891218	137071950	Slx4ip	SLX4 interacting protein [Source:MGI Symbol;Acc:MGI:1921493]
ENSMUSG00000027281	2	137070924	C/G	0.0178666	0.400000 0.419784 0.749996 0.70408 0.85038	136891218	137071950	Slx4ip	SLX4 interacting protein [Source:MGI Symbol;Acc:MGI:1921493]
ENSMUSG00000027281	2	137068138	A/C	0.00551471	0.414453 0.400659 0.749985 0.780152 0.898667	136891218	137071950	Slx4ip	SLX4 interacting protein [Source:MGI Symbol;Acc:MGI:1921493]
ENSMUSG00000027281	2	137071692	C/A	0.0109441	0.449781 0.400001 0.749934 0.750011 0.898541	136891218	137071950	Slx4ip	SLX4 interacting protein [Source:MGI Symbol;Acc:MGI:1921493]
ENSMUSG00000027281	2	137071150	A/G	0.00597936	0.350009 0.399718 0.75 0.75 0.85	136891218	137071950	Slx4ip	SLX4 interacting protein [Source:MGI Symbol;Acc:MGI:1921493]
ENSMUSG00000027281	2	137071085	C/T	0.0166548	0.399991 0.399927 0.749992 0.75 0.81195	136891218	137071950	Slx4ip	SLX4 interacting protein [Source:MGI Symbol;Acc:MGI:1921493]
ENSMUSG00000027281	2	136888378	C/T	0.0236515	0.200142 0.197171 0.236959 0.454700 0.655829	136891218	137071950	Slx4ip	SLX4 interacting protein [Source:MGI Symbol;Acc:MGI:1921493]
ENSMUSG00000027281	2	137071477	T/C	0.00912538	0.400390 0.442101 0.75 0.75 0.899221	136891218	137071950	Slx4ip	SLX4 interacting protein [Source:MGI Symbol;Acc:MGI:1921493]
ENSMUSG00000026255	1	87264264	T/A	0.039685	0.050000 0.200002 0.150000 0.397819 0.499906	87264363	87310839	Efhd1	EF hand domain containing 1 [Source:MGI Symbol;Acc:MGI:1921607]
ENSMUSG00000042680	18	21129320	A/G	0.0362823	0.85 0.8 0.75 0.599992 0.400000	21127201	21300138	Garem	GRB2 associated, regulator of MAPK1 [Source:MGI Symbol;Acc:MGI:2685790]
ENSMUSG00000042680	18	21129353	C/T	0.0255024	0.849979 0.8 0.75 0.550068 0.400000	21127201	21300138	Garem	GRB2 associated, regulator of MAPK1 [Source:MGI Symbol;Acc:MGI:2685790]
ENSMUSG00000079165	5	137637661	A/G	0.0348743	0.349608 0.500001 0.251120 0.649202 0.861241	137641334	137642902	Sap25	sin3 associated polypeptide [Source:MGI Symbol;Acc:MGI:3802945]
ENSMUSG00000079165	5	137643981	A/G	0.0430528	0.482725 0.150037 0.302492 0.000000 0.000000	137641334	137642902	Sap25	sin3 associated polypeptide [Source:MGI Symbol;Acc:MGI:3802945]
ENSMUSG00000079165	5	137639235	C/A	0.0498237	0.395467 0.541499 0.223384 0.65 0.9	137641334	137642902	Sap25	sin3 associated polypeptide [Source:MGI Symbol;Acc:MGI:3802945]
ENSMUSG00000053897	3	135849205	T/C	0.048243	0.396111 0.401951 0.296360 0.099873 0.050011	135825279	135888572	Slc39a8	solute carrier family 39 (metal ion transporter), member 8 [Source:MGI Symbol;Acc:MGI:1914797]
ENSMUSG00000098550	8	123103829	A/C	0.0035732	0.356081 0.567399 0.534102 0.949597 0.902703	123104975	123105043	Mir7079	microRNA 7079 [Source:MGI Symbol;Acc:MGI:5530660]
ENSMUSG00000098550	8	123103825	C/T	0.00332026	0.356741 0.563914 0.544593 0.949555 0.903929	123104975	123105043	Mir7079	microRNA 7079 [Source:MGI Symbol;Acc:MGI:5530660]
ENSMUSG00000002428	3	20068867	G/C	0.0233159	0.697262 0.5 0.400000 0.457971 0.100000	20057811	20118490	Hltf	helicase-like transcription factor [Source:MGI Symbol;Acc:MGI:1196437]
ENSMUSG00000002428	3	20068866	T/C	0.023248	0.69996 0.5 0.400000 0.460038 0.100000	20057811	20118490	Hltf	helicase-like transcription factor [Source:MGI Symbol;Acc:MGI:1196437]
ENSMUSG00000002428	3	20106236	A/G	0.0426801	0.699664 0.450827 0.400259 0.499970 0.100091	20057811	20118490	Hltf	helicase-like transcription factor [Source:MGI Symbol;Acc:MGI:1196437]
ENSMUSG00000002428	3	20082926	T/C	0.0305752	0.7 0.500000 0.400000 0.500000 0.100000	20057811	20118490	Hltf	helicase-like transcription factor [Source:MGI Symbol;Acc:MGI:1196437]
ENSMUSG00000002428	3	20068824	A/G	0.0445821	0.698403 0.399729 0.350000 0.450084 0.100051	20057811	20118490	Hltf	helicase-like transcription factor [Source:MGI Symbol;Acc:MGI:1196437]
ENSMUSG00000002428	3	20083179	G/A	0.0405248	0.696884 0.468419 0.420929 0.499999 0.100194	20057811	20118490	Hltf	helicase-like transcription factor [Source:MGI Symbol;Acc:MGI:1196437]
ENSMUSG00000050917	7	144861928	G/A	0.0143706	0.557926 0.345607 0.303017 0.093840 0.050058	144847367	144865243	Fgf4	fibroblast growth factor 4 [Source:MGI Symbol;Acc:MGI:95518]
ENSMUSG00000027883	3	108677102	A/G	0.00708679	0.800055 0.85 0.8 0.64998 0.200000	108678638	108722309	Gpsm2	G-protein signalling modulator 2 (AGS3-like, C. elegans) [Source:MGI Symbol;Acc:MGI:1923373]
ENSMUSG00000022656	16	46395513	T/G	0.015796	0.50003 0.8 0.899987 0.250041 0.200000	46387706	46498525	Pvrl3	poliovirus receptor-related 3 [Source:MGI Symbol;Acc:MGI:1930171]
ENSMUSG00000022656	16	46396165	T/C	0.022132	0.749837 0.899579 0.949893 0.350699 0.481599	46387706	46498525	Pvrl3	poliovirus receptor-related 3 [Source:MGI Symbol;Acc:MGI:1930171]
ENSMUSG00000038997	3	153844832	C/T	0.00301574	0.698103 0.507009 0.397344 0.295957 0.039841	153844209	153855082	Asb17	ankyrin repeat and SOCS box-containing 17 [Source:MGI Symbol;Acc:MGI:1914022]
ENSMUSG00000086040	6	54424953	T/C	0.014891	0.897305 0.849349 0.75 0.262502 0.625611	54429603	54503768	Wipf3	WAS/WASL interacting protein family, member 3 [Source:MGI Symbol;Acc:MGI:3044681]
ENSMUSG00000034751	13	102789106	T/C	0.0315606	0.68978 0.799732 0.449563 0.549526 0.280468	102732486	103334497	Mast4	microtubule associated serine/threonine kinase family member 4 [Source:MGI Symbol;Acc:MGI:1918885]
ENSMUSG00000034751	13	102769969	C/T	0.00918698	0.793513 0.827626 0.500552 0.600153 0.248262	102732486	103334497	Mast4	microtubule associated serine/threonine kinase family member 4 [Source:MGI Symbol;Acc:MGI:1918885]
ENSMUSG00000034751	13	102793908	A/G	0.00935548	0.796849 0.949994 0.721611 0.649258 0.300000	102732486	103334497	Mast4	microtubule associated serine/threonine kinase family member 4 [Source:MGI Symbol;Acc:MGI:1918885]
ENSMUSG00000034751	13	102781141	A/C	0.00553477	0.789758 0.833888 0.450003 0.550007 0.248626	102732486	103334497	Mast4	microtubule associated serine/threonine kinase family member 4 [Source:MGI Symbol;Acc:MGI:1918885]
ENSMUSG00000075302	2	70534366	C/A	0.0358389	0.74999 0.484359 0.682258 0.250775 0.300051	70508819	70540884	Erich2	glutamate rich 2 [Source:MGI Symbol;Acc:MGI:1913998]
ENSMUSG00000018449	11	70978743	G/T	0.0206189	0.896698 0.649952 0.675017 0.350028 0.449799	70970213	70977833	Rpain	RPA interacting protein [Source:MGI Symbol;Acc:MGI:1916973]
ENSMUSG00000065728	6	97167478	A/T	0.0423542	0.000000 0.000000 0.000000 0.096847 0.506831	97162817	97162947	Gm26175	predicted gene, 26175 [Source:MGI Symbol;Acc:MGI:5455952]
ENSMUSG00000097332	16	21906022	G/T	0.00770619	0.766851 0.246748 0.200455 0.298528 0.000000	21907922	21908777	2610020F03Rik	RIKEN cDNA 2610020F03 gene [Source:MGI Symbol;Acc:MGI:1917166]
ENSMUSG00000097332	16	21905741	T/C	0.0105978	0.002112 0.150226 0.102966 0.095563 0.75039	21907922	21908777	2610020F03Rik	RIKEN cDNA 2610020F03 gene [Source:MGI Symbol;Acc:MGI:1917166]
ENSMUSG00000097332	16	21905296	C/T	0.00500666	0.000001 0.189978 0.050542 0.106141 0.83528	21907922	21908777	2610020F03Rik	RIKEN cDNA 2610020F03 gene [Source:MGI Symbol;Acc:MGI:1917166]
ENSMUSG00000066357	9	108570125	C/T	0.0131451	0.6 0.494125 0.649991 0.200002 0.100000	108572311	108578739	Wdr6	WD repeat domain 6 [Source:MGI Symbol;Acc:MGI:1930140]
ENSMUSG00000042638	6	136765595	T/C	0.040569	0.450000 0.949998 0.95 1 1	136697284	136781765	Gucy2c	guanylate cyclase 2c [Source:MGI Symbol;Acc:MGI:106903]
ENSMUSG00000042638	6	136765562	T/A	0.0426801	0.449994 0.949987 0.95 1 1	136697284	136781765	Gucy2c	guanylate cyclase 2c [Source:MGI Symbol;Acc:MGI:106903]
ENSMUSG00000020273	11	23884256	A/C	0.0142817	0.8 0.650315 0.75 0.450000 0.250008	23862646	23895253	Papolg	poly(A) polymerase gamma [Source:MGI Symbol;Acc:MGI:2442119]
ENSMUSG00000020273	11	23890122	C/T	0.024868	0.8 0.748637 0.74998 0.535207 0.317490	23862646	23895253	Papolg	poly(A) polymerase gamma [Source:MGI Symbol;Acc:MGI:2442119]
ENSMUSG00000020273	11	23874431	A/G	0.0288989	0.85 0.75 0.9 0.65 0.300000	23862646	23895253	Papolg	poly(A) polymerase gamma [Source:MGI Symbol;Acc:MGI:2442119]
ENSMUSG00000026029	1	58833550	A/G	0.0336713	0.896555 0.666263 0.651409 0.590376 0.355580	58795374	58847503	Casp8	caspase 8 [Source:MGI Symbol;Acc:MGI:1261423]
ENSMUSG00000031701	8	85540203	A/G	0.0466198	0.000000 0.250000 0.299999 0.050000 0.695204	85537640	85555271	Dnaja2	DnaJ heat shock protein family (Hsp40) member A2 [Source:MGI Symbol;Acc:MGI:1931882]
ENSMUSG00000018919	11	70510428	A/G	0.0275432	0.194583 0.100421 0.398134 0.538017 0.497824	70505244	70511178	Tm4sf5	transmembrane 4 superfamily member 5 [Source:MGI Symbol;Acc:MGI:1922854]
ENSMUSG00000040978	11	9068549	G/A	0.0439857	0.55 0.6 0.849983 0.7574 1	9048594	9069356	Gm11992	predicted gene 11992 [Source:MGI Symbol;Acc:MGI:3651127]
ENSMUSG00000040978	11	9068432	G/A	0.0464656	0.55 0.6 0.849998 0.75 1	9048594	9069356	Gm11992	predicted gene 11992 [Source:MGI Symbol;Acc:MGI:3651127]
ENSMUSG00000040978	11	9069221	G/T	0.0474011	0.55 0.600055 0.85 0.75 1	9048594	9069356	Gm11992	predicted gene 11992 [Source:MGI Symbol;Acc:MGI:3651127]
ENSMUSG00000040978	11	9068519	A/G	0.0469484	0.55 0.6 0.85 0.75 1	9048594	9069356	Gm11992	predicted gene 11992 [Source:MGI Symbol;Acc:MGI:3651127]
ENSMUSG00000040978	11	9068551	C/G	0.0442664	0.55 0.6 0.849998 0.756246 1	9048594	9069356	Gm11992	predicted gene 11992 [Source:MGI Symbol;Acc:MGI:3651127]
ENSMUSG00000020405	11	43595863	T/C	0.0125839	0.450201 0.420844 0.539817 0.051151 0.000000	43596049	43601540	Fabp6	fatty acid binding protein 6, ileal (gastrotropin) [Source:MGI Symbol;Acc:MGI:96565]
ENSMUSG00000038855	1	180424717	C/T	0.0262787	0.152081 0.050082 0.151593 0.600057 0.400125	180330485	180424802	Itpkb	inositol 1,4,5-trisphosphate 3-kinase B [Source:MGI Symbol;Acc:MGI:109235]
ENSMUSG00000031492	8	27393745	A/G	0.0389561	0.95 0.55 0.599999 0.649995 0.300100	27368711	27399729	Chrnb3	cholinergic receptor, nicotinic, beta polypeptide 3 [Source:MGI Symbol;Acc:MGI:106212]
ENSMUSG00000031492	8	27404466	T/C	0.0287216	0.793964 0.535204 0.697239 0.562976 0.151731	27368711	27399729	Chrnb3	cholinergic receptor, nicotinic, beta polypeptide 3 [Source:MGI Symbol;Acc:MGI:106212]
ENSMUSG00000021711	13	104169679	C/T	0.0162945	0.204757 0.071762 0.650217 0.499613 0.54835	104142149	104178469	Trappc13	trafficking protein particle complex 13 [Source:MGI Symbol;Acc:MGI:1914225]
ENSMUSG00000051900	7	120514406	A/G	0.0112754	0.100690 0.237563 0.100104 0.250005 0.804169	120409647	120544813	Abca16	ATP-binding cassette, sub-family A (ABC1), member 16 [Source:MGI Symbol;Acc:MGI:2388711]
ENSMUSG00000032492	9	110728066	C/G	0.0461353	0.000000 0.093304 0.052724 0.488782 0.300529	110722085	110747145	Pth1r	parathyroid hormone 1 receptor [Source:MGI Symbol;Acc:MGI:97801]
ENSMUSG00000032492	9	110724912	G/A	0.0474265	0.000000 0.126821 0.050012 0.465669 0.340726	110722085	110747145	Pth1r	parathyroid hormone 1 receptor [Source:MGI Symbol;Acc:MGI:97801]
ENSMUSG00000066952	5	114323467	T/C	0.0138808	0.646803 0.598045 0.489888 0.334190 0.150274	114289166	114365357	Myo1h	myosin 1H [Source:MGI Symbol;Acc:MGI:1914674]
ENSMUSG00000038486	3	96184692	A/C	0.0183289	0.699565 0.697419 0.202914 0.372985 0.293753	96181151	96195521	Sv2a	synaptic vesicle glycoprotein 2 a [Source:MGI Symbol;Acc:MGI:1927139]
ENSMUSG00000027884	3	108682868	G/T	0.0422251	0.499689 0.541007 0.699994 0.274713 0.100007	108653913	108678840	Clcc1	chloride channel CLIC-like 1 [Source:MGI Symbol;Acc:MGI:2385186]
ENSMUSG00000032643	4	124708008	G/C	0.0456335	0.250000 0.100000 0.000000 0.201548 0.75	124700701	124708611	Fhl3	four and a half LIM domains 3 [Source:MGI Symbol;Acc:MGI:1341092]
ENSMUSG00000032643	4	124707683	G/A	0.0385549	0.248943 0.126819 0.000000 0.257917 0.749325	124700701	124708611	Fhl3	four and a half LIM domains 3 [Source:MGI Symbol;Acc:MGI:1341092]
ENSMUSG00000027597	2	155074432	G/A	0.0130663	0.300314 1 1 1 1	155059310	155074497	Ahcy	S-adenosylhomocysteine hydrolase [Source:MGI Symbol;Acc:MGI:87968]
ENSMUSG00000027597	2	155069095	C/T	0.0202473	0.655236 0.000000 0.000000 0.000000 0.000000	155059310	155074497	Ahcy	S-adenosylhomocysteine hydrolase [Source:MGI Symbol;Acc:MGI:87968]
ENSMUSG00000052139	5	31731066	C/T	0.0368886	0.150000 0.000000 0.000000 0.200000 0.599924	31697684	32084962	Bre	brain and reproductive organ-expressed protein [Source:MGI Symbol;Acc:MGI:1333875]
ENSMUSG00000060678	13	23698463	G/A	0.0223737	0.700212 0.450000 0.100028 0.499886 0.050005	23698060	23698454	Hist1h4c	histone cluster 1, H4c [Source:MGI Symbol;Acc:MGI:2448421]
ENSMUSG00000060678	13	23698129	G/T	0.0414881	0.600036 0.450000 0.100000 0.450001 0.050000	23698060	23698454	Hist1h4c	histone cluster 1, H4c [Source:MGI Symbol;Acc:MGI:2448421]
ENSMUSG00000060678	13	23698541	T/C	0.0105008	0.105128 0.350723 0.399935 0.372287 0.799945	23698060	23698454	Hist1h4c	histone cluster 1, H4c [Source:MGI Symbol;Acc:MGI:2448421]
ENSMUSG00000060678	13	23698462	A/C	0.0166733	0.100000 0.400000 0.400000 0.350253 0.799967	23698060	23698454	Hist1h4c	histone cluster 1, H4c [Source:MGI Symbol;Acc:MGI:2448421]
ENSMUSG00000052852	6	71756206	A/G	0.0469484	0.250270 0.093418 0.481654 0.449233 0.548565	71707561	71810710	Reep1	receptor accessory protein 1 [Source:MGI Symbol;Acc:MGI:1098827]
ENSMUSG00000052852	6	71795366	G/A	0.0206969	0.899821 0.899986 0.600074 0.398944 0.613881	71707561	71810710	Reep1	receptor accessory protein 1 [Source:MGI Symbol;Acc:MGI:1098827]
ENSMUSG00000069085	1	63678648	A/G	0.0122594	0.949958 0.849629 0.699998 0.200841 0.701656	63622851	63686927	Dytn	dystrotelin [Source:MGI Symbol;Acc:MGI:2685061]
ENSMUSG00000023755	15	98879179	G/C	0.0304108	0.850036 0.449029 0.587304 0.280687 0.344175	98877778	98881404	Rhebl1	Ras homolog enriched in brain like 1 [Source:MGI Symbol;Acc:MGI:1916409]
ENSMUSG00000025609	6	31474532	C/T	0.0362221	0.75237 0.684022 0.758861 0.480101 0.299383	31398735	31516811	Mkln1	muskelin 1, intracellular mediator containing kelch motifs [Source:MGI Symbol;Acc:MGI:1351638]
ENSMUSG00000029282	5	88383065	T/C	0.0420867	0.7 0.85 0.649994 0.544026 0.350000	88376108	88385916	Amtn	amelotin [Source:MGI Symbol;Acc:MGI:1918671]
ENSMUSG00000009614	2	27191692	A/G	0.0163275	0.147261 0.391701 0.548345 0.697909 0.604815	27188393	27248337	Sardh	sarcosine dehydrogenase [Source:MGI Symbol;Acc:MGI:2183102]
ENSMUSG00000009614	2	27192118	A/T	0.0306961	0.050443 0.438469 0.418208 0.609514 0.549802	27188393	27248337	Sardh	sarcosine dehydrogenase [Source:MGI Symbol;Acc:MGI:2183102]
ENSMUSG00000009614	2	27191690	A/G	0.0389096	0.094390 0.392246 0.449376 0.647771 0.504767	27188393	27248337	Sardh	sarcosine dehydrogenase [Source:MGI Symbol;Acc:MGI:2183102]
ENSMUSG00000024397	17	35171348	T/C	0.0322404	0.501964 0.353808 0.501249 0.746195 0.82754	35170991	35176068	Aif1	allograft inflammatory factor 1 [Source:MGI Symbol;Acc:MGI:1343098]
ENSMUSG00000024397	17	35172368	C/T	0.00135216	0.255832 0.381064 0.494691 0.849835 0.79963	35170991	35176068	Aif1	allograft inflammatory factor 1 [Source:MGI Symbol;Acc:MGI:1343098]
ENSMUSG00000024397	17	35171205	A/C	0.0350029	0.494107 0.350056 0.402940 0.698996 0.849723	35170991	35176068	Aif1	allograft inflammatory factor 1 [Source:MGI Symbol;Acc:MGI:1343098]
ENSMUSG00000020553	11	89983927	A/T	0.0314742	0.129707 0.150014 0.050016 0.204432 0.705319	89982665	90002894	Pctp	phosphatidylcholine transfer protein [Source:MGI Symbol;Acc:MGI:107375]
ENSMUSG00000020553	11	89988836	C/T	0.0121652	0.697249 0.849342 0.943359 0.554023 0.201633	89982665	90002894	Pctp	phosphatidylcholine transfer protein [Source:MGI Symbol;Acc:MGI:107375]
ENSMUSG00000020553	11	89986074	C/T	0.0116422	0.150000 0.150000 0.050000 0.300000 0.75	89982665	90002894	Pctp	phosphatidylcholine transfer protein [Source:MGI Symbol;Acc:MGI:107375]
ENSMUSG00000105497	9	108571667	G/A	0.0104861	0.504818 0.529982 0.60002 0.226591 0.000001	108568319	108568392	Mir191	microRNA 191 [Source:MGI Symbol;Acc:MGI:2676855]
ENSMUSG00000105497	9	108571012	T/C	0.0211035	0.702976 0.499538 0.7 0.350003 0.148679	108568319	108568392	Mir191	microRNA 191 [Source:MGI Symbol;Acc:MGI:2676855]
ENSMUSG00000001583	11	69854936	A/C	0.0303236	0.400000 0.75 0.450000 0.8 1	69851005	69858730	Tnk1	tyrosine kinase, non-receptor, 1 [Source:MGI Symbol;Acc:MGI:1930958]
ENSMUSG00000001583	11	69853619	C/T	0.0413961	0.395801 0.250005 0.050006 0.000000 0.000000	69851005	69858730	Tnk1	tyrosine kinase, non-receptor, 1 [Source:MGI Symbol;Acc:MGI:1930958]
ENSMUSG00000001583	11	69855770	C/T	0.000306837	0.149987 0.400033 0.300095 0.595272 1	69851005	69858730	Tnk1	tyrosine kinase, non-receptor, 1 [Source:MGI Symbol;Acc:MGI:1930958]
ENSMUSG00000024799	19	6070202	C/T	0.003797	0.050024 0.103710 0.248870 0.450049 0.599189	6062821	6068373	Tm7sf2	transmembrane 7 superfamily member 2 [Source:MGI Symbol;Acc:MGI:1920416]
ENSMUSG00000024799	19	6059086	G/A	0.00427278	0.050040 0.100001 0.250000 0.438468 0.596214	6062821	6068373	Tm7sf2	transmembrane 7 superfamily member 2 [Source:MGI Symbol;Acc:MGI:1920416]
ENSMUSG00000036368	17	79672456	G/A	0.000445228	0.049631 0.301270 0.197652 0.449941 0.899658	79614900	79682152	Rmdn2	regulator of microtubule dynamics 2 [Source:MGI Symbol;Acc:MGI:2147043]
ENSMUSG00000036368	17	79627863	G/A	0.000459145	0.100000 0.450000 0.599997 0.65 0.9	79614900	79682152	Rmdn2	regulator of microtubule dynamics 2 [Source:MGI Symbol;Acc:MGI:2147043]
ENSMUSG00000036368	17	79628286	T/C	0.012426	0.254532 0.458050 0.567273 0.649991 0.816342	79614900	79682152	Rmdn2	regulator of microtubule dynamics 2 [Source:MGI Symbol;Acc:MGI:2147043]
ENSMUSG00000036368	17	79651689	C/A	0.0424141	0.385112 0.451958 0.610185 0.646645 0.816655	79614900	79682152	Rmdn2	regulator of microtubule dynamics 2 [Source:MGI Symbol;Acc:MGI:2147043]
ENSMUSG00000036368	17	79666792	A/T	0.0215076	0.343918 0.451198 0.622037 0.659232 0.837624	79614900	79682152	Rmdn2	regulator of microtubule dynamics 2 [Source:MGI Symbol;Acc:MGI:2147043]
ENSMUSG00000036368	17	79672274	G/A	0.0105522	0.194602 0.353430 0.199121 0.443001 0.85045	79614900	79682152	Rmdn2	regulator of microtubule dynamics 2 [Source:MGI Symbol;Acc:MGI:2147043]
ENSMUSG00000036368	17	79628209	G/T	0.00197338	0.149858 0.451206 0.5988 0.649999 0.850056	79614900	79682152	Rmdn2	regulator of microtubule dynamics 2 [Source:MGI Symbol;Acc:MGI:2147043]
ENSMUSG00000036368	17	79628106	C/G	0.000459145	0.100088 0.450000 0.6 0.65 0.899909	79614900	79682152	Rmdn2	regulator of microtubule dynamics 2 [Source:MGI Symbol;Acc:MGI:2147043]
ENSMUSG00000089984	5	137621336	A/G	0.0439518	0.481125 0.150018 0.300004 0.000000 0.000000	137612503	137629002	Fbxo24	F-box protein 24 [Source:MGI Symbol;Acc:MGI:1918426]
ENSMUSG00000089984	5	137625070	C/T	0.0262057	0.250000 0.6 0.200000 0.75 0.8	137612503	137629002	Fbxo24	F-box protein 24 [Source:MGI Symbol;Acc:MGI:1918426]
ENSMUSG00000024236	18	4994781	T/G	0.0215669	0.498191 0.95 0.846142 0.451211 0.205577	4920540	5119299	Svil	supervillin [Source:MGI Symbol;Acc:MGI:2147319]
ENSMUSG00000024236	18	5062190	T/G	0.000139697	0.102695 0.000000 0.050637 0.548645 0.747891	4920540	5119299	Svil	supervillin [Source:MGI Symbol;Acc:MGI:2147319]
ENSMUSG00000024236	18	5040049	C/A	0.00839484	0.827632 1 0.949998 0.569486 0.398959	4920540	5119299	Svil	supervillin [Source:MGI Symbol;Acc:MGI:2147319]
ENSMUSG00000024236	18	5063594	T/C	0.000964284	0.189219 0.000000 0.050016 0.499687 0.739015	4920540	5119299	Svil	supervillin [Source:MGI Symbol;Acc:MGI:2147319]
ENSMUSG00000024236	18	5056398	T/G	0.036416	0.300000 0.400000 0.499519 0.599892 0.749991	4920540	5119299	Svil	supervillin [Source:MGI Symbol;Acc:MGI:2147319]
ENSMUSG00000024236	18	5056601	C/T	0.000247849	0.103192 0.000000 0.050001 0.5 0.749037	4920540	5119299	Svil	supervillin [Source:MGI Symbol;Acc:MGI:2147319]
ENSMUSG00000024236	18	4977784	T/C	0.0168795	0.811617 0.876055 0.84998 0.499997 0.407130	4920540	5119299	Svil	supervillin [Source:MGI Symbol;Acc:MGI:2147319]
ENSMUSG00000024236	18	5046666	G/A	0.000459145	0.100000 0.000000 0.050000 0.490586 0.699715	4920540	5119299	Svil	supervillin [Source:MGI Symbol;Acc:MGI:2147319]
ENSMUSG00000024236	18	5095070	G/A	0.0229975	0.143638 0.400130 0.403862 0.547376 0.682154	4920540	5119299	Svil	supervillin [Source:MGI Symbol;Acc:MGI:2147319]
ENSMUSG00000024236	18	5057268	T/C	0.0354842	0.300000 0.350001 0.499999 0.55 0.749968	4920540	5119299	Svil	supervillin [Source:MGI Symbol;Acc:MGI:2147319]
ENSMUSG00000024236	18	5056969	A/C	0.0127869	0.180666 0.082446 0.051059 0.477683 0.604534	4920540	5119299	Svil	supervillin [Source:MGI Symbol;Acc:MGI:2147319]
ENSMUSG00000026609	1	188654453	G/A	0.00535421	0.748003 0.300075 0.550756 0.249938 0.000001	188262023	188965041	Ush2a	Usher syndrome 2A (autosomal recessive, mild) [Source:MGI Symbol;Acc:MGI:1341292]
ENSMUSG00000026609	1	188733389	A/G	0.0461247	0.849372 0.949994 0.499899 0.532587 0.599875	188262023	188965041	Ush2a	Usher syndrome 2A (autosomal recessive, mild) [Source:MGI Symbol;Acc:MGI:1341292]
ENSMUSG00000026609	1	188728737	G/A	0.0494595	0.100097 0.350869 0.532577 0.499635 0.549883	188262023	188965041	Ush2a	Usher syndrome 2A (autosomal recessive, mild) [Source:MGI Symbol;Acc:MGI:1341292]
ENSMUSG00000026609	1	188648344	T/C	0.0394839	0.600143 0.050050 0.000000 0.000000 0.050046	188262023	188965041	Ush2a	Usher syndrome 2A (autosomal recessive, mild) [Source:MGI Symbol;Acc:MGI:1341292]
ENSMUSG00000026609	1	188728723	C/G	0.0481507	0.100091 0.349685 0.544583 0.499239 0.549728	188262023	188965041	Ush2a	Usher syndrome 2A (autosomal recessive, mild) [Source:MGI Symbol;Acc:MGI:1341292]
ENSMUSG00000026609	1	188826390	C/G	0.00789425	0.799761 0.971677 0.749992 0.730646 0.250063	188262023	188965041	Ush2a	Usher syndrome 2A (autosomal recessive, mild) [Source:MGI Symbol;Acc:MGI:1341292]
ENSMUSG00000026609	1	188911299	T/C	0.0457309	0.350180 0.299993 0.100000 0.000000 0.000000	188262023	188965041	Ush2a	Usher syndrome 2A (autosomal recessive, mild) [Source:MGI Symbol;Acc:MGI:1341292]
ENSMUSG00000026609	1	188912068	T/A	0.0104099	0.500214 0.299155 0.145018 0.000000 0.000000	188262023	188965041	Ush2a	Usher syndrome 2A (autosomal recessive, mild) [Source:MGI Symbol;Acc:MGI:1341292]
ENSMUSG00000044581	10	82283669	C/T	0.0123787	0.350001 0.800016 0.944907 0.949989 0.944545	82282116	82285278	4932415D10Rik	RIKEN cDNA 4932415D10 gene [Source:MGI Symbol;Acc:MGI:3045298]
ENSMUSG00000006941	9	120494680	A/G	0.0359272	0.282146 0.480465 0.250617 0.050057 0.000000	120492606	120495327	Eif1b	eukaryotic translation initiation factor 1B [Source:MGI Symbol;Acc:MGI:1916219]
ENSMUSG00000065647	16	87416310	T/C	0.000344111	0.849825 0.894897 0.457273 0.387348 0.257174	87418909	87419044	Gm25896	predicted gene, 25896 [Source:MGI Symbol;Acc:MGI:5455673]
ENSMUSG00000004768	1	33740146	A/C	0.0103018	0.95 1 0.899999 0.550882 0.550267	33719887	33742564	Rab23	RAB23, member RAS oncogene family [Source:MGI Symbol;Acc:MGI:99833]
ENSMUSG00000004768	1	33739921	T/A	0.0179262	0.948306 1 0.899463 0.554303 0.599985	33719887	33742564	Rab23	RAB23, member RAS oncogene family [Source:MGI Symbol;Acc:MGI:99833]
ENSMUSG00000004768	1	33740474	T/G	0.0104726	0.95 1 0.9 0.55 0.55	33719887	33742564	Rab23	RAB23, member RAS oncogene family [Source:MGI Symbol;Acc:MGI:99833]
ENSMUSG00000004768	1	33740454	A/C	0.0216168	0.649996 0.000000 0.000000 0.000000 0.000000	33719887	33742564	Rab23	RAB23, member RAS oncogene family [Source:MGI Symbol;Acc:MGI:99833]
ENSMUSG00000004768	1	33740558	G/A	0.0104536	0.95 1 0.9 0.55 0.55	33719887	33742564	Rab23	RAB23, member RAS oncogene family [Source:MGI Symbol;Acc:MGI:99833]
ENSMUSG00000045991	18	64393539	C/T	0.00375867	0.050000 0.000000 0.050000 0.050000 0.8	64340364	64398488	Onecut2	one cut domain, family member 2 [Source:MGI Symbol;Acc:MGI:1891408]
ENSMUSG00000047193	9	7144351	G/C	0.0341785	0.949846 1 0.9 0.800747 0.497351	6928503	7184446	Dync2h1	dynein cytoplasmic 2 heavy chain 1 [Source:MGI Symbol;Acc:MGI:107736]
ENSMUSG00000047193	9	6967071	C/T	0.0466518	1 1 0.899998 0.849987 0.54996	6928503	7184446	Dync2h1	dynein cytoplasmic 2 heavy chain 1 [Source:MGI Symbol;Acc:MGI:107736]
ENSMUSG00000047193	9	7118789	T/C	0.0466774	1 1 0.9 0.85 0.55	6928503	7184446	Dync2h1	dynein cytoplasmic 2 heavy chain 1 [Source:MGI Symbol;Acc:MGI:107736]
ENSMUSG00000047193	9	7167344	A/G	0.0125449	0.939549 1 0.899946 0.709791 0.452741	6928503	7184446	Dync2h1	dynein cytoplasmic 2 heavy chain 1 [Source:MGI Symbol;Acc:MGI:107736]
ENSMUSG00000038257	8	56085043	A/G	0.0180872	0.348053 0.749689 0.799966 0.300000 0.000000	55940460	56125429	Glra3	glycine receptor, alpha 3 subunit [Source:MGI Symbol;Acc:MGI:95749]
ENSMUSG00000075593	5	138270916	C/T	0.04469	0.302466 0.150036 0.149992 0.549995 0.6	138264921	138272840	Gal3st4	galactose-3-O-sulfotransferase 4 [Source:MGI Symbol;Acc:MGI:1916254]
ENSMUSG00000021288	12	111793538	C/T	0.0220893	0.217176 0.300528 0.293973 0.802458 0.523985	111758849	111807844	Klc1	kinesin light chain 1 [Source:MGI Symbol;Acc:MGI:107978]
ENSMUSG00000021288	12	111778649	G/A	0.0113154	0.652658 0.703211 0.747927 0.182865 0.301532	111758849	111807844	Klc1	kinesin light chain 1 [Source:MGI Symbol;Acc:MGI:107978]
ENSMUSG00000021288	12	111781789	C/T	0.0145927	0.790669 0.75 0.749999 0.237133 0.455478	111758849	111807844	Klc1	kinesin light chain 1 [Source:MGI Symbol;Acc:MGI:107978]
ENSMUSG00000021288	12	111781880	C/G	0.0455513	0.747929 0.74889 0.747184 0.301595 0.485371	111758849	111807844	Klc1	kinesin light chain 1 [Source:MGI Symbol;Acc:MGI:107978]
ENSMUSG00000021288	12	111804737	C/T	0.0437217	0.659945 0.691417 0.698622 0.234372 0.397694	111758849	111807844	Klc1	kinesin light chain 1 [Source:MGI Symbol;Acc:MGI:107978]
ENSMUSG00000054793	7	24499117	T/C	0.0363287	0.617792 0.848478 0.848546 0.84649 0.038528	24482023	24504539	Cadm4	cell adhesion molecule 4 [Source:MGI Symbol;Acc:MGI:2449088]
ENSMUSG00000035095	14	63463522	T/C	0.0128393	0.250000 0.899793 0.743546 0.050002 0.150033	63436394	63465498	Fam167a	family with sequence similarity 167, member A [Source:MGI Symbol;Acc:MGI:3606565]
ENSMUSG00000035095	14	63463951	A/G	0.0437155	0.256081 0.799957 0.749856 0.051384 0.200096	63436394	63465498	Fam167a	family with sequence similarity 167, member A [Source:MGI Symbol;Acc:MGI:3606565]
ENSMUSG00000035095	14	63463272	G/A	0.012426	0.250030 0.897876 0.711629 0.050000 0.150131	63436394	63465498	Fam167a	family with sequence similarity 167, member A [Source:MGI Symbol;Acc:MGI:3606565]
ENSMUSG00000035095	14	63464389	T/A	0.023624	0.200002 0.883041 0.720217 0.050080 0.150000	63436394	63465498	Fam167a	family with sequence similarity 167, member A [Source:MGI Symbol;Acc:MGI:3606565]
ENSMUSG00000035095	14	63465181	G/T	0.0316849	0.250000 0.853349 0.710078 0.050000 0.200000	63436394	63465498	Fam167a	family with sequence similarity 167, member A [Source:MGI Symbol;Acc:MGI:3606565]
ENSMUSG00000065553	11	35786389	T/C	0.0207071	0.350000 0.705438 0.75 0.199203 0.050000	35782396	35782481	Mir103-1	microRNA 103-1 [Source:MGI Symbol;Acc:MGI:3619058]
ENSMUSG00000065553	11	35782507	A/G	0.0104419	0.400029 0.749785 0.651889 0.150222 0.105405	35782396	35782481	Mir103-1	microRNA 103-1 [Source:MGI Symbol;Acc:MGI:3619058]
ENSMUSG00000065553	11	35786541	G/T	0.00822226	0.372867 0.745294 0.75 0.150000 0.050000	35782396	35782481	Mir103-1	microRNA 103-1 [Source:MGI Symbol;Acc:MGI:3619058]
ENSMUSG00000065553	11	35778395	C/G	0.0400133	0.341822 0.496425 0.500534 0.150218 0.000000	35782396	35782481	Mir103-1	microRNA 103-1 [Source:MGI Symbol;Acc:MGI:3619058]
ENSMUSG00000027177	2	104446490	C/T	0.0321674	0.000000 0.051286 0.200001 0.251245 0.458592	104426481	104494446	Hipk3	homeodomain interacting protein kinase 3 [Source:MGI Symbol;Acc:MGI:1314882]
ENSMUSG00000027177	2	104427358	C/T	0.014248	0.000003 0.050000 0.200006 0.300000 0.499751	104426481	104494446	Hipk3	homeodomain interacting protein kinase 3 [Source:MGI Symbol;Acc:MGI:1314882]
ENSMUSG00000027177	2	104440144	C/T	0.0100696	0.000014 0.050327 0.201328 0.349542 0.503811	104426481	104494446	Hipk3	homeodomain interacting protein kinase 3 [Source:MGI Symbol;Acc:MGI:1314882]
ENSMUSG00000032375	9	66788288	T/C	0.0330763	0.949992 0.78249 0.743804 0.562466 0.504745	66775202	66795490	Aph1b	aph1 homolog B, gamma secretase subunit [Source:MGI Symbol;Acc:MGI:3522097]
ENSMUSG00000032375	9	66789813	A/G	0.016936	0.949144 0.773395 0.799245 0.598047 0.400252	66775202	66795490	Aph1b	aph1 homolog B, gamma secretase subunit [Source:MGI Symbol;Acc:MGI:3522097]
ENSMUSG00000032375	9	66789665	A/T	0.0231013	0.89989 0.8 0.799953 0.6 0.400006	66775202	66795490	Aph1b	aph1 homolog B, gamma secretase subunit [Source:MGI Symbol;Acc:MGI:3522097]
ENSMUSG00000039372	1	72535102	C/G	0.0449432	0.101286 0.250503 0.249972 0.200007 0.701267	72427112	72536930	2021-03-04	membrane-associated ring finger (C3HC4) 4 [Source:MGI Symbol;Acc:MGI:2683550]
ENSMUSG00000003617	3	20008769	T/G	0.0168877	0.7 0.399879 0.400000 0.300000 0.100256	19957054	20009145	Cp	ceruloplasmin [Source:MGI Symbol;Acc:MGI:88476]
ENSMUSG00000003617	3	20008731	A/C	0.0228679	0.7 0.363306 0.400000 0.300000 0.104396	19957054	20009145	Cp	ceruloplasmin [Source:MGI Symbol;Acc:MGI:88476]
ENSMUSG00000003617	3	19980836	C/A	0.0346522	0.549979 0.301361 0.399998 0.150000 0.050000	19957054	20009145	Cp	ceruloplasmin [Source:MGI Symbol;Acc:MGI:88476]
ENSMUSG00000003617	3	20003214	G/A	0.018846	0.654554 0.499902 0.400000 0.437533 0.050000	19957054	20009145	Cp	ceruloplasmin [Source:MGI Symbol;Acc:MGI:88476]
ENSMUSG00000003617	3	19980841	T/C	0.00105638	0.798217 0.250016 0.200000 0.050308 0.050001	19957054	20009145	Cp	ceruloplasmin [Source:MGI Symbol;Acc:MGI:88476]
ENSMUSG00000003617	3	19971066	T/C	0.0430075	0.683851 0.249997 0.202707 0.271379 0.100064	19957054	20009145	Cp	ceruloplasmin [Source:MGI Symbol;Acc:MGI:88476]
ENSMUSG00000003617	3	20009009	C/T	0.00235599	0.622151 0.448814 0.400000 0.150000 0.000000	19957054	20009145	Cp	ceruloplasmin [Source:MGI Symbol;Acc:MGI:88476]
ENSMUSG00000003617	3	20003218	C/T	0.0243479	0.757861 0.499901 0.399999 0.489278 0.145935	19957054	20009145	Cp	ceruloplasmin [Source:MGI Symbol;Acc:MGI:88476]
ENSMUSG00000003617	3	19987423	G/A	0.0189371	0.59769 0.398623 0.300482 0.250000 0.050000	19957054	20009145	Cp	ceruloplasmin [Source:MGI Symbol;Acc:MGI:88476]
ENSMUSG00000098499	17	35243368	C/T	0.047641	0.506372 0.597603 0.150168 0.105207 0.307583	35244075	35244135	Mir6975	microRNA 6975 [Source:MGI Symbol;Acc:MGI:5531075]
ENSMUSG00000018672	11	96854478	C/T	0.00101864	0.001931 0.050019 0.093300 0.101955 0.849978	96849870	96861203	Copz2	coatomer protein complex, subunit zeta 2 [Source:MGI Symbol;Acc:MGI:1929008]
ENSMUSG00000018672	11	96857432	T/C	0.000615525	0.000000 0.050148 0.050014 0.101493 0.883478	96849870	96861203	Copz2	coatomer protein complex, subunit zeta 2 [Source:MGI Symbol;Acc:MGI:1929008]
ENSMUSG00000018672	11	96854167	G/A	0.000458774	0.000000 0.050020 0.050000 0.100000 0.902862	96849870	96861203	Copz2	coatomer protein complex, subunit zeta 2 [Source:MGI Symbol;Acc:MGI:1929008]
ENSMUSG00000052273	7	119929003	A/G	0.0353449	0.594977 0.000001 0.000000 0.000000 0.000001	119922671	120095177	Dnah3	dynein, axonemal, heavy chain 3 [Source:MGI Symbol;Acc:MGI:2683040]
ENSMUSG00000049721	11	3979121	T/C	0.00590826	0.749926 0.349990 0.200022 0.199799 0.101318	3983636	3999326	Gal3st1	galactose-3-O-sulfotransferase 1 [Source:MGI Symbol;Acc:MGI:1858277]
ENSMUSG00000017978	6	23412926	A/G	0.048618	0.360086 0.259343 0.352416 0.499982 0.752061	23262773	23839421	Cadps2	Ca2+-dependent activator protein for secretion 2 [Source:MGI Symbol;Acc:MGI:2443963]
ENSMUSG00000019978	10	25471397	A/T	0.0106371	0.609445 0.605395 0.451971 0.099665 0.252146	25359798	25523519	Epb41l2	erythrocyte membrane protein band 4.1 like 2 [Source:MGI Symbol;Acc:MGI:103009]
ENSMUSG00000019978	10	25468238	C/T	0.0253054	0.418694 0.65 0.450000 0.142512 0.150000	25359798	25523519	Epb41l2	erythrocyte membrane protein band 4.1 like 2 [Source:MGI Symbol;Acc:MGI:103009]
ENSMUSG00000019978	10	25468146	T/C	0.0323484	0.400000 0.65 0.450000 0.149988 0.150000	25359798	25523519	Epb41l2	erythrocyte membrane protein band 4.1 like 2 [Source:MGI Symbol;Acc:MGI:103009]
ENSMUSG00000019978	10	25479616	A/G	0.00757919	0.500000 0.648881 0.442785 0.099999 0.150001	25359798	25523519	Epb41l2	erythrocyte membrane protein band 4.1 like 2 [Source:MGI Symbol;Acc:MGI:103009]
ENSMUSG00000019978	10	25499647	T/C	0.0398437	0.600156 0.608582 0.472288 0.206178 0.299997	25359798	25523519	Epb41l2	erythrocyte membrane protein band 4.1 like 2 [Source:MGI Symbol;Acc:MGI:103009]
ENSMUSG00000019978	10	25460800	C/T	0.0234435	0.551653 0.699999 0.549971 0.377699 0.150000	25359798	25523519	Epb41l2	erythrocyte membrane protein band 4.1 like 2 [Source:MGI Symbol;Acc:MGI:103009]
ENSMUSG00000019978	10	25468197	C/A	0.0319388	0.400028 0.65 0.450000 0.149953 0.150000	25359798	25523519	Epb41l2	erythrocyte membrane protein band 4.1 like 2 [Source:MGI Symbol;Acc:MGI:103009]
ENSMUSG00000040521	10	127022185	G/A	0.0335081	0.166385 0.60166 0.75 0.849983 0.599518	127011572	127030840	Tsfm	Ts translation elongation factor, mitochondrial [Source:MGI Symbol;Acc:MGI:1913649]
ENSMUSG00000094733	16	36210257	A/C	0.0481696	0.182361 0.350636 0.498416 0.549465 0.59987	36210403	36217788	Gm5416	predicted gene 5416 [Source:MGI Symbol;Acc:MGI:3644688]
ENSMUSG00000094733	16	36213677	T/C	0.0164619	0.100002 0.349710 0.499580 0.588329 0.6	36210403	36217788	Gm5416	predicted gene 5416 [Source:MGI Symbol;Acc:MGI:3644688]
ENSMUSG00000030515	7	65665080	T/C	0.0442664	0.499629 0.350661 0.704724 0.791499 0.750005	65644898	65692091	Tarsl2	threonyl-tRNA synthetase-like 2 [Source:MGI Symbol;Acc:MGI:2444486]
ENSMUSG00000030515	7	65647646	T/C	0.0120989	0.250540 0.300002 0.639526 0.718119 0.65	65644898	65692091	Tarsl2	threonyl-tRNA synthetase-like 2 [Source:MGI Symbol;Acc:MGI:2444486]
ENSMUSG00000030515	7	65676150	A/G	0.0438372	0.526755 0.385391 0.782295 0.799981 0.794076	65644898	65692091	Tarsl2	threonyl-tRNA synthetase-like 2 [Source:MGI Symbol;Acc:MGI:2444486]
ENSMUSG00000030515	7	65682986	C/G	0.0423556	0.500364 0.351572 0.748996 0.799753 0.749974	65644898	65692091	Tarsl2	threonyl-tRNA synthetase-like 2 [Source:MGI Symbol;Acc:MGI:2444486]
ENSMUSG00000030515	7	65660945	G/A	0.0433071	0.474022 0.362388 0.748294 0.798122 0.729086	65644898	65692091	Tarsl2	threonyl-tRNA synthetase-like 2 [Source:MGI Symbol;Acc:MGI:2444486]
ENSMUSG00000030515	7	65663697	C/T	0.035261	0.429214 0.428306 0.788232 0.799734 0.749942	65644898	65692091	Tarsl2	threonyl-tRNA synthetase-like 2 [Source:MGI Symbol;Acc:MGI:2444486]
ENSMUSG00000030515	7	65675887	G/A	0.0368148	0.350014 0.385329 0.729124 0.713843 0.699996	65644898	65692091	Tarsl2	threonyl-tRNA synthetase-like 2 [Source:MGI Symbol;Acc:MGI:2444486]
ENSMUSG00000030515	7	65682979	G/A	0.0421638	0.500717 0.350199 0.749493 0.799852 0.74992	65644898	65692091	Tarsl2	threonyl-tRNA synthetase-like 2 [Source:MGI Symbol;Acc:MGI:2444486]
ENSMUSG00000030515	7	65661297	A/G	0.0433443	0.508144 0.349997 0.799884 0.797099 0.75	65644898	65692091	Tarsl2	threonyl-tRNA synthetase-like 2 [Source:MGI Symbol;Acc:MGI:2444486]
ENSMUSG00000030515	7	65663681	C/T	0.0185452	0.420451 0.355726 0.798863 0.799802 0.749888	65644898	65692091	Tarsl2	threonyl-tRNA synthetase-like 2 [Source:MGI Symbol;Acc:MGI:2444486]
ENSMUSG00000042810	6	48407592	C/A	0.00776729	0.000000 0.000001 0.000000 0.050196 0.699979	48395586	48419781	Krba1	KRAB-A domain containing 1 [Source:MGI Symbol;Acc:MGI:1925077]
ENSMUSG00000046230	19	16751990	A/C	0.0323927	0.000000 0.000000 0.000000 0.300000 0.400044	16616763	16780822	Vps13a	vacuolar protein sorting 13A (yeast) [Source:MGI Symbol;Acc:MGI:2444304]
ENSMUSG00000046230	19	16752301	T/G	0.00379933	0.150002 0.000000 0.000000 0.352366 0.700122	16616763	16780822	Vps13a	vacuolar protein sorting 13A (yeast) [Source:MGI Symbol;Acc:MGI:2444304]
ENSMUSG00000046230	19	16749723	C/T	0.0311908	0.200000 0.300013 0.200000 0.400000 0.746382	16616763	16780822	Vps13a	vacuolar protein sorting 13A (yeast) [Source:MGI Symbol;Acc:MGI:2444304]
ENSMUSG00000046230	19	16740954	G/A	0.0498827	0.253343 0.300583 0.199275 0.399836 0.748829	16616763	16780822	Vps13a	vacuolar protein sorting 13A (yeast) [Source:MGI Symbol;Acc:MGI:2444304]
ENSMUSG00000046230	19	16744752	G/A	0.0457309	0.295831 0.300000 0.200000 0.399994 0.799606	16616763	16780822	Vps13a	vacuolar protein sorting 13A (yeast) [Source:MGI Symbol;Acc:MGI:2444304]
ENSMUSG00000046230	19	16745756	G/A	0.0494717	0.254601 0.300000 0.200000 0.400000 0.749871	16616763	16780822	Vps13a	vacuolar protein sorting 13A (yeast) [Source:MGI Symbol;Acc:MGI:2444304]
ENSMUSG00000061666	11	87034148	C/T	0.0221011	0.351018 0.400307 0.5 0.749516 0.749959	87033867	87074062	Gdpd1	glycerophosphodiester phosphodiesterase domain containing 1 [Source:MGI Symbol;Acc:MGI:1913819]
ENSMUSG00000053216	13	23477765	A/T	0.013263	0.251987 0.000000 0.000000 0.055068 0.894847	23477676	23488857	Btn2a2	butyrophilin, subfamily 2, member A2 [Source:MGI Symbol;Acc:MGI:3606486]
ENSMUSG00000053216	13	23478185	T/C	0.0127283	0.250469 0.000000 0.000000 0.050024 0.899995	23477676	23488857	Btn2a2	butyrophilin, subfamily 2, member A2 [Source:MGI Symbol;Acc:MGI:3606486]
ENSMUSG00000053216	13	23482747	C/T	0.00961539	0.100026 0.000000 0.000000 0.000000 0.811159	23477676	23488857	Btn2a2	butyrophilin, subfamily 2, member A2 [Source:MGI Symbol;Acc:MGI:3606486]
ENSMUSG00000053216	13	23477935	T/C	0.02255	0.251998 0.000000 0.000000 0.050005 0.849978	23477676	23488857	Btn2a2	butyrophilin, subfamily 2, member A2 [Source:MGI Symbol;Acc:MGI:3606486]
ENSMUSG00000053216	13	23478088	C/G	0.0134648	0.252036 0.000001 0.000001 0.050011 0.897148	23477676	23488857	Btn2a2	butyrophilin, subfamily 2, member A2 [Source:MGI Symbol;Acc:MGI:3606486]
ENSMUSG00000053216	13	23477772	C/T	0.0155242	0.250522 0.000000 0.000000 0.052547 0.880766	23477676	23488857	Btn2a2	butyrophilin, subfamily 2, member A2 [Source:MGI Symbol;Acc:MGI:3606486]
ENSMUSG00000053216	13	23478381	C/A	0.0108391	0.200001 0.000000 0.000000 0.050000 0.866094	23477676	23488857	Btn2a2	butyrophilin, subfamily 2, member A2 [Source:MGI Symbol;Acc:MGI:3606486]
ENSMUSG00000053216	13	23487948	G/A	0.0364141	0.206308 0.075131 0.000000 0.060979 0.805844	23477676	23488857	Btn2a2	butyrophilin, subfamily 2, member A2 [Source:MGI Symbol;Acc:MGI:3606486]
ENSMUSG00000053216	13	23482698	C/T	0.0127869	0.252214 0.000000 0.000000 0.050518 0.899803	23477676	23488857	Btn2a2	butyrophilin, subfamily 2, member A2 [Source:MGI Symbol;Acc:MGI:3606486]
ENSMUSG00000053216	13	23482682	A/T	0.0220915	0.301228 0.000000 0.000000 0.050988 0.89971	23477676	23488857	Btn2a2	butyrophilin, subfamily 2, member A2 [Source:MGI Symbol;Acc:MGI:3606486]
ENSMUSG00000053216	13	23482691	T/C	0.0217664	0.300032 0.000000 0.000000 0.050703 0.899755	23477676	23488857	Btn2a2	butyrophilin, subfamily 2, member A2 [Source:MGI Symbol;Acc:MGI:3606486]
ENSMUSG00000043760	1	20199396	C/G	0.0459041	0.000000 0.000000 0.000000 0.000000 0.563198	20057779	20618064	Pkhd1	polycystic kidney and hepatic disease 1 [Source:MGI Symbol;Acc:MGI:2155808]
ENSMUSG00000043760	1	20209281	C/T	0.00199683	0.150067 0.050000 0.050003 0.54847 0.65074	20057779	20618064	Pkhd1	polycystic kidney and hepatic disease 1 [Source:MGI Symbol;Acc:MGI:2155808]
ENSMUSG00000043760	1	20201277	A/G	0.001717	0.302590 0.116989 0.449967 0.750531 0.703382	20057779	20618064	Pkhd1	polycystic kidney and hepatic disease 1 [Source:MGI Symbol;Acc:MGI:2155808]
ENSMUSG00000043760	1	20201241	G/C	0.00211198	0.300417 0.109665 0.449982 0.720103 0.703143	20057779	20618064	Pkhd1	polycystic kidney and hepatic disease 1 [Source:MGI Symbol;Acc:MGI:2155808]
ENSMUSG00000043760	1	20201211	G/A	0.000955591	0.304858 0.100393 0.449990 0.787205 0.709944	20057779	20618064	Pkhd1	polycystic kidney and hepatic disease 1 [Source:MGI Symbol;Acc:MGI:2155808]
ENSMUSG00000043760	1	20565578	A/G	0.0164845	0.685456 0.749983 0.712106 0.56187 0.150440	20057779	20618064	Pkhd1	polycystic kidney and hepatic disease 1 [Source:MGI Symbol;Acc:MGI:2155808]
ENSMUSG00000043760	1	20558708	T/G	0.0115233	0.899693 0.825947 0.750118 0.540248 0.400215	20057779	20618064	Pkhd1	polycystic kidney and hepatic disease 1 [Source:MGI Symbol;Acc:MGI:2155808]
ENSMUSG00000043760	1	20571327	T/C	0.0132989	0.653903 0.050000 0.000000 0.000000 0.000000	20057779	20618064	Pkhd1	polycystic kidney and hepatic disease 1 [Source:MGI Symbol;Acc:MGI:2155808]
ENSMUSG00000043760	1	20200626	G/A	0.000304223	0.261346 0.100029 0.429648 0.857912 0.7017	20057779	20618064	Pkhd1	polycystic kidney and hepatic disease 1 [Source:MGI Symbol;Acc:MGI:2155808]
ENSMUSG00000043760	1	20199300	G/T	0.000359541	0.350123 0.100038 0.449068 0.898628 0.749651	20057779	20618064	Pkhd1	polycystic kidney and hepatic disease 1 [Source:MGI Symbol;Acc:MGI:2155808]
ENSMUSG00000043760	1	20209376	G/T	0.000101848	0.250043 0.100694 0.444381 0.898182 0.746009	20057779	20618064	Pkhd1	polycystic kidney and hepatic disease 1 [Source:MGI Symbol;Acc:MGI:2155808]
ENSMUSG00000043760	1	20209092	C/T	5.02e-05	0.200190 0.102634 0.447825 0.897339 0.74899	20057779	20618064	Pkhd1	polycystic kidney and hepatic disease 1 [Source:MGI Symbol;Acc:MGI:2155808]
ENSMUSG00000043760	1	20550616	T/C	0.000195943	0.940008 0.695225 0.300010 0.344561 0.200621	20057779	20618064	Pkhd1	polycystic kidney and hepatic disease 1 [Source:MGI Symbol;Acc:MGI:2155808]
ENSMUSG00000043760	1	20200552	C/T	0.000977271	0.331206 0.100078 0.399733 0.84169 0.699353	20057779	20618064	Pkhd1	polycystic kidney and hepatic disease 1 [Source:MGI Symbol;Acc:MGI:2155808]
ENSMUSG00000043760	1	20509040	C/T	0.0243083	0.646851 0.64411 0.339853 0.254925 0.299027	20057779	20618064	Pkhd1	polycystic kidney and hepatic disease 1 [Source:MGI Symbol;Acc:MGI:2155808]
ENSMUSG00000043760	1	20200917	G/A	0.0468644	0.000000 0.049999 0.000000 0.000000 0.596198	20057779	20618064	Pkhd1	polycystic kidney and hepatic disease 1 [Source:MGI Symbol;Acc:MGI:2155808]
ENSMUSG00000043760	1	20209301	G/A	0.00762723	0.250126 0.050001 0.050016 0.548708 0.65074	20057779	20618064	Pkhd1	polycystic kidney and hepatic disease 1 [Source:MGI Symbol;Acc:MGI:2155808]
[truncated: 11,059 more rows]
