# Supplementary material for: The genomics of rapid climatic adaptation and parallel evolution in North American house mice
Source: PLoS Genet. 2021 Apr 29;17(4):e1009495. doi: 10.1371/journal.pgen.1009495 (PMC8084166; doi:10.1371/journal.pgen.1009495)
Supplement: S7 Table — The ensemble ID, chromosome, bp position, base pair change (SNP), q-value, and allele frequency in TUC, STG, PRO, MIS, and EDM populations (from left to right) are listed for each SNP along with the start and end positions, gene name, and gene description. (XLS) [file pgen.1009495.s007.xls]

## Sheet: Table S7_LFMM_linked001_new.csv
Table S7. List of 311 SNPs in 95 genes significantly associated with variation in MAT across western North America using LFMM at the q-value < 0.001 level with at least two SNPs meeting this threshold. The ensemble ID, chromosome, bp position, base pair change (SNP), q-value, and allele frequency in TUC, STG, PRO, MIS, and EDM populations (from left to right) are listed for each SNP along with th…
GeneID	Chromosome	Position	SNP	Q_value	Allele Frequency across populations	StartPos	EndPos	GeneName	Description
ENSMUSG00000040537	5	8088039	T/C	0.000832302	0.500044 0.749987 0.100000 0.150000 0.050000	8072352	8368160	Adam22	a disintegrin and metallopeptidase domain 22 [Source:MGI Symbol;Acc:MGI:1340046]
ENSMUSG00000040537	5	8067969	C/A	0.000132296	0.9 0.849999 0.400003 0.300759 0.263799	8072352	8368160	Adam22	a disintegrin and metallopeptidase domain 22 [Source:MGI Symbol;Acc:MGI:1340046]
ENSMUSG00000056763	1	10083428	C/T	0.000372563	0.55 0.65 0.55 0.050000 0.000000	10037987	10136768	Cspp1	centrosome and spindle pole associated protein 1 [Source:MGI Symbol;Acc:MGI:2681832]
ENSMUSG00000056763	1	10034898	G/A	0.000352868	0.536856 0.700015 0.50145 0.099231 0.000000	10037987	10136768	Cspp1	centrosome and spindle pole associated protein 1 [Source:MGI Symbol;Acc:MGI:2681832]
ENSMUSG00000038084	16	29607863	A/C	0.000374718	0.163863 0.190484 0.350000 0.650016 0.799887	29579334	29654884	Opa1	optic atrophy 1 [Source:MGI Symbol;Acc:MGI:1921393]
ENSMUSG00000038084	16	29629914	G/A	0.000306837	0.183940 0.150552 0.398794 0.649865 0.801627	29579334	29654884	Opa1	optic atrophy 1 [Source:MGI Symbol;Acc:MGI:1921393]
ENSMUSG00000038084	16	29630365	G/C	0.000241024	0.200000 0.150000 0.400000 0.65 0.834641	29579334	29654884	Opa1	optic atrophy 1 [Source:MGI Symbol;Acc:MGI:1921393]
ENSMUSG00000040584	5	8683295	C/T	5.91e-05	0.000000 0.200020 0.75 0.5 0.850045	8660077	8748575	Abcb1a	ATP-binding cassette, sub-family B (MDR/TAP), member 1A [Source:MGI Symbol;Acc:MGI:97570]
ENSMUSG00000040584	5	8683466	A/G	3.89e-05	0.000000 0.200000 0.75 0.5 0.892989	8660077	8748575	Abcb1a	ATP-binding cassette, sub-family B (MDR/TAP), member 1A [Source:MGI Symbol;Acc:MGI:97570]
ENSMUSG00000040584	5	8683322	G/A	0.000183466	0.000000 0.249977 0.75 0.500000 0.806694	8660077	8748575	Abcb1a	ATP-binding cassette, sub-family B (MDR/TAP), member 1A [Source:MGI Symbol;Acc:MGI:97570]
ENSMUSG00000043760	1	20550616	T/C	0.000195943	0.940008 0.695225 0.300010 0.344561 0.200621	20057779	20618064	Pkhd1	polycystic kidney and hepatic disease 1 [Source:MGI Symbol;Acc:MGI:2155808]
ENSMUSG00000043760	1	20200552	C/T	0.000977271	0.331206 0.100078 0.399733 0.84169 0.699353	20057779	20618064	Pkhd1	polycystic kidney and hepatic disease 1 [Source:MGI Symbol;Acc:MGI:2155808]
ENSMUSG00000043760	1	20209344	A/G	0.000461529	0.368030 0.100004 0.412829 0.89965 0.747912	20057779	20618064	Pkhd1	polycystic kidney and hepatic disease 1 [Source:MGI Symbol;Acc:MGI:2155808]
ENSMUSG00000043760	1	20201211	G/A	0.000955591	0.304858 0.100393 0.449990 0.787205 0.709944	20057779	20618064	Pkhd1	polycystic kidney and hepatic disease 1 [Source:MGI Symbol;Acc:MGI:2155808]
ENSMUSG00000043760	1	20209092	C/T	5.02e-05	0.200190 0.102634 0.447825 0.897339 0.74899	20057779	20618064	Pkhd1	polycystic kidney and hepatic disease 1 [Source:MGI Symbol;Acc:MGI:2155808]
ENSMUSG00000043760	1	20209376	G/T	0.000101848	0.250043 0.100694 0.444381 0.898182 0.746009	20057779	20618064	Pkhd1	polycystic kidney and hepatic disease 1 [Source:MGI Symbol;Acc:MGI:2155808]
ENSMUSG00000043760	1	20199300	G/T	0.000359541	0.350123 0.100038 0.449068 0.898628 0.749651	20057779	20618064	Pkhd1	polycystic kidney and hepatic disease 1 [Source:MGI Symbol;Acc:MGI:2155808]
ENSMUSG00000043760	1	20200626	G/A	0.000304223	0.261346 0.100029 0.429648 0.857912 0.7017	20057779	20618064	Pkhd1	polycystic kidney and hepatic disease 1 [Source:MGI Symbol;Acc:MGI:2155808]
ENSMUSG00000040473	5	5667551	G/A	0.000304223	0.000000 0.100000 0.399998 0.450000 0.723122	5579278	5664239	Cfap69	cilia and flagella associated protein 69 [Source:MGI Symbol;Acc:MGI:2443778]
ENSMUSG00000040473	5	5587027	G/A	0.000571889	0.000000 0.449599 0.847918 0.763865 0.69726	5579278	5664239	Cfap69	cilia and flagella associated protein 69 [Source:MGI Symbol;Acc:MGI:2443778]
ENSMUSG00000033632	18	25174711	C/T	0.000419784	0.700183 0.397977 0.150402 0.050001 0.000000	25168999	25467321	AW554918	expressed sequence AW554918 [Source:MGI Symbol;Acc:MGI:2147376]
ENSMUSG00000033632	18	25174730	G/A	0.000416337	0.700161 0.398964 0.151056 0.050004 0.000000	25168999	25467321	AW554918	expressed sequence AW554918 [Source:MGI Symbol;Acc:MGI:2147376]
ENSMUSG00000033632	18	25174683	G/C	0.000227901	0.749456 0.386620 0.151058 0.050001 0.000000	25168999	25467321	AW554918	expressed sequence AW554918 [Source:MGI Symbol;Acc:MGI:2147376]
ENSMUSG00000041225	18	6037189	C/T	0.000734116	0.705848 0.799905 0.849313 0.200012 0.200000	6024427	6136098	Arhgap12	Rho GTPase activating protein 12 [Source:MGI Symbol;Acc:MGI:1922665]
ENSMUSG00000041225	18	6052853	T/C	0.000954622	0.75 0.9 0.9 0.250000 0.300000	6024427	6136098	Arhgap12	Rho GTPase activating protein 12 [Source:MGI Symbol;Acc:MGI:1922665]
ENSMUSG00000041225	18	6027902	T/C	0.000825466	0.699937 0.799976 0.849975 0.200118 0.200006	6024427	6136098	Arhgap12	Rho GTPase activating protein 12 [Source:MGI Symbol;Acc:MGI:1922665]
ENSMUSG00000068794	6	8162407	G/A	0.000463148	0.150005 0.400000 0.700559 0.95 0.702944	7997808	8192617	Col28a1	collagen, type XXVIII, alpha 1 [Source:MGI Symbol;Acc:MGI:2685312]
ENSMUSG00000068794	6	8162396	A/G	0.000327084	0.150000 0.401893 0.746584 0.95 0.732185	7997808	8192617	Col28a1	collagen, type XXVIII, alpha 1 [Source:MGI Symbol;Acc:MGI:2685312]
ENSMUSG00000009292	10	77943036	T/C	0.000636864	0.117410 0.050168 0.200002 0.798135 0.524368	77907722	77970563	Trpm2	transient receptor potential cation channel, subfamily M, member 2 [Source:MGI Symbol;Acc:MGI:1351901]
ENSMUSG00000009292	10	77942979	T/G	0.000664836	0.145675 0.070399 0.201434 0.763587 0.590203	77907722	77970563	Trpm2	transient receptor potential cation channel, subfamily M, member 2 [Source:MGI Symbol;Acc:MGI:1351901]
ENSMUSG00000027006	2	80353943	C/T	0.000777783	0.55 0.100000 0.382720 0.749999 1	80315466	80354043	Dnajc10	DnaJ heat shock protein family (Hsp40) member C10 [Source:MGI Symbol;Acc:MGI:1914111]
ENSMUSG00000027006	2	80331334	T/C	0.000696946	0.250000 0.197285 0.350000 0.5 0.95	80315466	80354043	Dnajc10	DnaJ heat shock protein family (Hsp40) member C10 [Source:MGI Symbol;Acc:MGI:1914111]
ENSMUSG00000027006	2	80328004	A/T	0.000845835	0.155348 0.252407 0.400002 0.461223 0.899995	80315466	80354043	Dnajc10	DnaJ heat shock protein family (Hsp40) member C10 [Source:MGI Symbol;Acc:MGI:1914111]
ENSMUSG00000027006	2	80350433	T/A	0.000163976	0.150000 0.200000 0.350000 0.499977 0.94992	80315466	80354043	Dnajc10	DnaJ heat shock protein family (Hsp40) member C10 [Source:MGI Symbol;Acc:MGI:1914111]
ENSMUSG00000028456	4	43216820	C/T	0.000954622	0.250617 0.451457 0.70561 0.649998 1	43058953	43264871	Unc13b	unc-13 homolog B (C. elegans) [Source:MGI Symbol;Acc:MGI:1342278]
ENSMUSG00000028456	4	43216900	A/G	0.000855409	0.250081 0.443598 0.700106 0.65 1	43058953	43264871	Unc13b	unc-13 homolog B (C. elegans) [Source:MGI Symbol;Acc:MGI:1342278]
ENSMUSG00000028456	4	43216886	G/A	0.000855617	0.251258 0.449859 0.700027 0.65 1	43058953	43264871	Unc13b	unc-13 homolog B (C. elegans) [Source:MGI Symbol;Acc:MGI:1342278]
ENSMUSG00000049641	10	52025218	C/T	9.02e-05	0.000000 0.250000 0.200012 0.649093 0.79912	52022502	52028471	Vgll2	vestigial like 2 homolog (Drosophila) [Source:MGI Symbol;Acc:MGI:2447460]
ENSMUSG00000049641	10	52025098	C/T	9.8e-05	0.002092 0.250040 0.199993 0.649999 0.794431	52022502	52028471	Vgll2	vestigial like 2 homolog (Drosophila) [Source:MGI Symbol;Acc:MGI:2447460]
ENSMUSG00000049641	10	52025122	C/T	9.02e-05	0.000000 0.250031 0.200055 0.65 0.79443	52022502	52028471	Vgll2	vestigial like 2 homolog (Drosophila) [Source:MGI Symbol;Acc:MGI:2447460]
ENSMUSG00000042331	11	62221284	A/G	0.000145026	0.864271 0.399966 0.050009 0.049996 0.100171	61956763	62223013	Specc1	sperm antigen with calponin homology and coiled-coil domains 1 [Source:MGI Symbol;Acc:MGI:2442356]
ENSMUSG00000042331	11	62222066	T/C	0.000526857	0.75385 0.399069 0.050001 0.000000 0.109680	61956763	62223013	Specc1	sperm antigen with calponin homology and coiled-coil domains 1 [Source:MGI Symbol;Acc:MGI:2442356]
ENSMUSG00000042331	11	62211602	A/G	0.000135133	0.85129 0.442950 0.078446 0.000000 0.142449	61956763	62223013	Specc1	sperm antigen with calponin homology and coiled-coil domains 1 [Source:MGI Symbol;Acc:MGI:2442356]
ENSMUSG00000042331	11	62222609	A/G	0.00039436	0.8011 0.350443 0.050000 0.000000 0.101647	61956763	62223013	Specc1	sperm antigen with calponin homology and coiled-coil domains 1 [Source:MGI Symbol;Acc:MGI:2442356]
ENSMUSG00000042331	11	62222937	G/A	0.000696946	0.84994 0.299969 0.089286 0.000000 0.145522	61956763	62223013	Specc1	sperm antigen with calponin homology and coiled-coil domains 1 [Source:MGI Symbol;Acc:MGI:2442356]
ENSMUSG00000042331	11	62220603	A/G	0.00025593	0.793365 0.400000 0.050000 0.000000 0.100000	61956763	62223013	Specc1	sperm antigen with calponin homology and coiled-coil domains 1 [Source:MGI Symbol;Acc:MGI:2442356]
ENSMUSG00000042331	11	62222234	G/C	0.000971074	0.750644 0.395267 0.050002 0.000000 0.147784	61956763	62223013	Specc1	sperm antigen with calponin homology and coiled-coil domains 1 [Source:MGI Symbol;Acc:MGI:2442356]
ENSMUSG00000042331	11	62219392	T/C	6.85e-05	0.898679 0.388656 0.051002 0.000001 0.100408	61956763	62223013	Specc1	sperm antigen with calponin homology and coiled-coil domains 1 [Source:MGI Symbol;Acc:MGI:2442356]
ENSMUSG00000042331	11	62221685	G/A	0.000456984	0.763791 0.399568 0.050015 0.000001 0.111920	61956763	62223013	Specc1	sperm antigen with calponin homology and coiled-coil domains 1 [Source:MGI Symbol;Acc:MGI:2442356]
ENSMUSG00000042331	11	62221320	T/C	0.000132296	0.849521 0.400001 0.050001 0.000001 0.100056	61956763	62223013	Specc1	sperm antigen with calponin homology and coiled-coil domains 1 [Source:MGI Symbol;Acc:MGI:2442356]
ENSMUSG00000042331	11	62221717	C/T	0.000777783	0.774596 0.398840 0.055186 0.031169 0.137093	61956763	62223013	Specc1	sperm antigen with calponin homology and coiled-coil domains 1 [Source:MGI Symbol;Acc:MGI:2442356]
ENSMUSG00000042331	11	62221093	G/A	0.000171293	0.822574 0.406011 0.052637 0.001912 0.100084	61956763	62223013	Specc1	sperm antigen with calponin homology and coiled-coil domains 1 [Source:MGI Symbol;Acc:MGI:2442356]
ENSMUSG00000065987	8	3922134	G/A	7.85e-05	0.300008 0.250745 0.778144 0.899965 0.899981	3917655	3926844	Cd209b	CD209b antigen [Source:MGI Symbol;Acc:MGI:1916415]
ENSMUSG00000065987	8	3922176	G/A	0.000134215	0.300077 0.264974 0.702499 0.899872 0.872586	3917655	3926844	Cd209b	CD209b antigen [Source:MGI Symbol;Acc:MGI:1916415]
ENSMUSG00000065987	8	3918831	G/C	0.000207137	0.309017 0.249225 0.752789 0.873419 0.859317	3917655	3926844	Cd209b	CD209b antigen [Source:MGI Symbol;Acc:MGI:1916415]
ENSMUSG00000065987	8	3918945	T/C	0.000327084	0.348222 0.338448 0.799779 0.914861 0.900028	3917655	3926844	Cd209b	CD209b antigen [Source:MGI Symbol;Acc:MGI:1916415]
ENSMUSG00000065987	8	3926425	G/A	0.000613741	0.376371 0.316415 0.750931 0.899932 0.880835	3917655	3926844	Cd209b	CD209b antigen [Source:MGI Symbol;Acc:MGI:1916415]
ENSMUSG00000038756	11	96138895	A/G	0.000953254	0.846074 0.65 0.849993 0.5 0.050003	96133786	96165451	Ttll6	tubulin tyrosine ligase-like family, member 6 [Source:MGI Symbol;Acc:MGI:2683461]
ENSMUSG00000038756	11	96138724	T/C	0.000977271	0.850002 0.65 0.85 0.5 0.050000	96133786	96165451	Ttll6	tubulin tyrosine ligase-like family, member 6 [Source:MGI Symbol;Acc:MGI:2683461]
ENSMUSG00000038756	11	96139571	T/C	0.000702608	0.803329 0.64982 0.82748 0.402943 0.050170	96133786	96165451	Ttll6	tubulin tyrosine ligase-like family, member 6 [Source:MGI Symbol;Acc:MGI:2683461]
ENSMUSG00000052504	16	63652612	A/G	4.21e-05	0.849923 0.949799 0.69747 0.439381 0.102623	63543538	63864158	Epha3	Eph receptor A3 [Source:MGI Symbol;Acc:MGI:99612]
ENSMUSG00000052504	16	63652686	A/G	0.000353829	0.772131 0.928261 0.70428 0.457197 0.151309	63543538	63864158	Epha3	Eph receptor A3 [Source:MGI Symbol;Acc:MGI:99612]
ENSMUSG00000046897	15	102215228	A/G	0.000331627	0.656264 0.649996 0.606976 0.200000 0.000000	102203648	102215606	Zfp740	zinc finger protein 740 [Source:MGI Symbol;Acc:MGI:1915994]
ENSMUSG00000046897	15	102214903	C/T	0.000132296	0.799159 0.55183 0.600021 0.199991 0.000000	102203648	102215606	Zfp740	zinc finger protein 740 [Source:MGI Symbol;Acc:MGI:1915994]
ENSMUSG00000046897	15	102214464	T/C	0.000289622	0.699995 0.64819 0.594784 0.250015 0.000000	102203648	102215606	Zfp740	zinc finger protein 740 [Source:MGI Symbol;Acc:MGI:1915994]
ENSMUSG00000026655	2	3781133	T/A	0.00047703	0.949971 0.449734 0.150000 0.200000 0.200000	3613758	3782142	Fam107b	family with sequence similarity 107, member B [Source:MGI Symbol;Acc:MGI:1913790]
ENSMUSG00000026655	2	3781683	C/T	0.000352868	0.949999 0.489079 0.151924 0.200000 0.200000	3613758	3782142	Fam107b	family with sequence similarity 107, member B [Source:MGI Symbol;Acc:MGI:1913790]
ENSMUSG00000026655	2	3781958	A/C	0.000492797	0.95 0.450000 0.150000 0.200000 0.200000	3613758	3782142	Fam107b	family with sequence similarity 107, member B [Source:MGI Symbol;Acc:MGI:1913790]
ENSMUSG00000034189	8	119566344	T/A	0.000390838	0.750672 0.550218 0.300011 0.120072 0.102715	119561979	119575200	Hsdl1	hydroxysteroid dehydrogenase like 1 [Source:MGI Symbol;Acc:MGI:1919802]
ENSMUSG00000034189	8	119577548	T/C	0.00090088	0.749963 0.460361 0.287894 0.108691 0.101419	119561979	119575200	Hsdl1	hydroxysteroid dehydrogenase like 1 [Source:MGI Symbol;Acc:MGI:1919802]
ENSMUSG00000034189	8	119565772	C/T	0.000461529	0.750353 0.505758 0.256163 0.100002 0.100019	119561979	119575200	Hsdl1	hydroxysteroid dehydrogenase like 1 [Source:MGI Symbol;Acc:MGI:1919802]
ENSMUSG00000034189	8	119565768	G/T	0.000352868	0.750531 0.541467 0.254044 0.100002 0.100007	119561979	119575200	Hsdl1	hydroxysteroid dehydrogenase like 1 [Source:MGI Symbol;Acc:MGI:1919802]
ENSMUSG00000052299	16	87405638	C/G	0.000832302	0.801801 0.862886 0.499987 0.381812 0.250032	87376651	87432606	Ltn1	listerin E3 ubiquitin protein ligase 1 [Source:MGI Symbol;Acc:MGI:1926163]
ENSMUSG00000052299	16	87404026	T/C	0.000322942	0.849935 0.9 0.450000 0.400000 0.250000	87376651	87432606	Ltn1	listerin E3 ubiquitin protein ligase 1 [Source:MGI Symbol;Acc:MGI:1926163]
ENSMUSG00000052299	16	87404238	T/C	0.000410959	0.849784 0.899894 0.450308 0.397356 0.270925	87376651	87432606	Ltn1	listerin E3 ubiquitin protein ligase 1 [Source:MGI Symbol;Acc:MGI:1926163]
ENSMUSG00000038537	2	172250540	C/T	0.000734116	0.000000 0.150017 0.504799 0.385680 0.731082	172248492	172251114	Mc3r	melanocortin 3 receptor [Source:MGI Symbol;Acc:MGI:96929]
ENSMUSG00000038537	2	172249885	C/T	0.000588248	0.050000 0.150000 0.55 0.377959 0.794397	172248492	172251114	Mc3r	melanocortin 3 receptor [Source:MGI Symbol;Acc:MGI:96929]
ENSMUSG00000038537	2	172250108	T/C	0.000461529	0.050000 0.150002 0.500357 0.398538 0.799927	172248492	172251114	Mc3r	melanocortin 3 receptor [Source:MGI Symbol;Acc:MGI:96929]
ENSMUSG00000032179	9	75899043	T/C	3.89e-05	0.75 0.6 0.000000 0.000000 0.050000	75775364	75900310	Bmp5	bone morphogenetic protein 5 [Source:MGI Symbol;Acc:MGI:88181]
ENSMUSG00000032179	9	75899562	A/G	0.000115524	0.700548 0.599996 0.000000 0.000000 0.100000	75775364	75900310	Bmp5	bone morphogenetic protein 5 [Source:MGI Symbol;Acc:MGI:88181]
ENSMUSG00000032179	9	75898380	T/C	3.89e-05	0.75 0.6 0.000000 0.000000 0.067601	75775364	75900310	Bmp5	bone morphogenetic protein 5 [Source:MGI Symbol;Acc:MGI:88181]
ENSMUSG00000055866	1	91427926	G/A	0.000446699	0.79685 0.271244 0.250429 0.050185 0.000000	91415982	91459324	Per2	period circadian clock 2 [Source:MGI Symbol;Acc:MGI:1195265]
ENSMUSG00000055866	1	91432908	T/C	0.000374604	0.797187 0.293831 0.349640 0.050008 0.000000	91415982	91459324	Per2	period circadian clock 2 [Source:MGI Symbol;Acc:MGI:1195265]
ENSMUSG00000009376	6	17548850	T/C	0.000285578	0.749992 0.649967 0.503671 0.150549 0.120489	17463800	17573980	Met	met proto-oncogene [Source:MGI Symbol;Acc:MGI:96969]
ENSMUSG00000009376	6	17548588	G/C	0.000964284	0.698786 0.640419 0.545621 0.150233 0.143263	17463800	17573980	Met	met proto-oncogene [Source:MGI Symbol;Acc:MGI:96969]
ENSMUSG00000032528	9	121658161	G/A	3.89e-05	0.940004 0.854935 0.593604 0.350913 0.164032	121642716	121672954	Vipr1	vasoactive intestinal peptide receptor 1 [Source:MGI Symbol;Acc:MGI:109272]
ENSMUSG00000032528	9	121671180	C/A	0.000433801	0.79976 0.700001 0.699996 0.488377 0.000000	121642716	121672954	Vipr1	vasoactive intestinal peptide receptor 1 [Source:MGI Symbol;Acc:MGI:109272]
ENSMUSG00000032528	9	121670241	C/G	0.000977271	0.152289 0.332552 0.339828 0.547735 0.899527	121642716	121672954	Vipr1	vasoactive intestinal peptide receptor 1 [Source:MGI Symbol;Acc:MGI:109272]
ENSMUSG00000032528	9	121671302	A/G	0.00019313	0.7934 0.656219 0.69996 0.350000 0.000004	121642716	121672954	Vipr1	vasoactive intestinal peptide receptor 1 [Source:MGI Symbol;Acc:MGI:109272]
ENSMUSG00000032528	9	121671385	G/T	0.000189624	0.8 0.650006 0.699964 0.350015 0.000000	121642716	121672954	Vipr1	vasoactive intestinal peptide receptor 1 [Source:MGI Symbol;Acc:MGI:109272]
ENSMUSG00000018287	11	70662314	C/T	0.000243263	0.150022 0.303758 0.449983 0.639284 0.899385	70663771	70669416	Spag7	sperm associated antigen 7 [Source:MGI Symbol;Acc:MGI:107380]
ENSMUSG00000018287	11	70664966	A/T	0.000453371	0.199118 0.300002 0.400620 0.649998 0.899729	70663771	70669416	Spag7	sperm associated antigen 7 [Source:MGI Symbol;Acc:MGI:107380]
ENSMUSG00000024659	19	20380612	T/A	0.000754434	0.848992 0.577485 0.200392 0.194870 0.220255	20373428	20390944	Anxa1	annexin A1 [Source:MGI Symbol;Acc:MGI:96819]
ENSMUSG00000024659	19	20380313	C/T	0.000588248	0.896741 0.549999 0.250000 0.200000 0.227472	20373428	20390944	Anxa1	annexin A1 [Source:MGI Symbol;Acc:MGI:96819]
ENSMUSG00000024659	19	20383661	G/A	0.000353829	0.897303 0.749152 0.493039 0.303535 0.254124	20373428	20390944	Anxa1	annexin A1 [Source:MGI Symbol;Acc:MGI:96819]
ENSMUSG00000024659	19	20383644	C/G	0.000855617	0.846687 0.541601 0.203645 0.189703 0.206151	20373428	20390944	Anxa1	annexin A1 [Source:MGI Symbol;Acc:MGI:96819]
ENSMUSG00000032358	9	76492893	G/A	0.000433801	0.000000 0.150003 0.000000 0.599037 0.65004	76490054	76567116	Fam83b	family with sequence similarity 83, member B [Source:MGI Symbol;Acc:MGI:2685362]
ENSMUSG00000032358	9	76493058	A/G	0.000370491	0.000000 0.199980 0.100007 0.686045 0.640404	76490054	76567116	Fam83b	family with sequence similarity 83, member B [Source:MGI Symbol;Acc:MGI:2685362]
ENSMUSG00000008999	2	172869726	G/A	0.000854437	0.547528 0.559014 0.450537 0.050003 0.000000	172868012	172940321	Bmp7	bone morphogenetic protein 7 [Source:MGI Symbol;Acc:MGI:103302]
ENSMUSG00000008999	2	172879555	G/A	0.000458774	0.103221 0.000000 0.201494 0.292830 0.82767	172868012	172940321	Bmp7	bone morphogenetic protein 7 [Source:MGI Symbol;Acc:MGI:103302]
ENSMUSG00000026401	1	130410595	A/C	0.000629202	0.350003 0.350003 0.350045 0.749997 1	130388537	130423009	Cd55b	CD55 molecule, decay accelerating factor for complement B [Source:MGI Symbol;Acc:MGI:104849]
ENSMUSG00000026401	1	130409915	G/A	0.000680031	0.350000 0.350000 0.300000 0.75 1	130388537	130423009	Cd55b	CD55 molecule, decay accelerating factor for complement B [Source:MGI Symbol;Acc:MGI:104849]
ENSMUSG00000036368	17	79672456	G/A	0.000445228	0.049631 0.301270 0.197652 0.449941 0.899658	79614900	79682152	Rmdn2	regulator of microtubule dynamics 2 [Source:MGI Symbol;Acc:MGI:2147043]
ENSMUSG00000036368	17	79628106	C/G	0.000459145	0.100088 0.450000 0.6 0.65 0.899909	79614900	79682152	Rmdn2	regulator of microtubule dynamics 2 [Source:MGI Symbol;Acc:MGI:2147043]
ENSMUSG00000036368	17	79627863	G/A	0.000459145	0.100000 0.450000 0.599997 0.65 0.9	79614900	79682152	Rmdn2	regulator of microtubule dynamics 2 [Source:MGI Symbol;Acc:MGI:2147043]
ENSMUSG00000026764	2	49773557	T/C	0.000734116	0.848756 0.704657 0.399863 0.500001 0.100007	49619298	49774778	Kif5c	kinesin family member 5C [Source:MGI Symbol;Acc:MGI:1098269]
ENSMUSG00000026764	2	49774240	G/T	0.000794682	0.849999 0.7 0.400000 0.500194 0.100647	49619298	49774778	Kif5c	kinesin family member 5C [Source:MGI Symbol;Acc:MGI:1098269]
ENSMUSG00000026764	2	49774527	A/C	0.00074411	0.85 0.7 0.384478 0.500047 0.100000	49619298	49774778	Kif5c	kinesin family member 5C [Source:MGI Symbol;Acc:MGI:1098269]
ENSMUSG00000023827	17	12215300	G/A	0.000867617	0.501585 0.800016 0.100377 0.050325 0.159029	12118704	12219645	Agpat4	1-acylglycerol-3-phosphate O-acyltransferase 4 (lysophosphatidic acid acyltransferase, delta) [Source:MGI Symbol;Acc:MGI:1915512]
ENSMUSG00000023827	17	12210525	C/T	0.000613741	0.534894 0.849214 0.117790 0.050167 0.200390	12118704	12219645	Agpat4	1-acylglycerol-3-phosphate O-acyltransferase 4 (lysophosphatidic acid acyltransferase, delta) [Source:MGI Symbol;Acc:MGI:1915512]
ENSMUSG00000028864	5	16613751	C/T	0.000696946	0.649998 0.65 0.55 0.200000 0.050000	16553495	16620152	Hgf	hepatocyte growth factor [Source:MGI Symbol;Acc:MGI:96079]
ENSMUSG00000028864	5	16614963	G/A	0.000811519	0.65 0.65 0.55 0.213381 0.050801	16553495	16620152	Hgf	hepatocyte growth factor [Source:MGI Symbol;Acc:MGI:96079]
ENSMUSG00000028864	5	16613641	T/A	0.000696946	0.649992 0.649998 0.549964 0.199368 0.050617	16553495	16620152	Hgf	hepatocyte growth factor [Source:MGI Symbol;Acc:MGI:96079]
ENSMUSG00000028864	5	16613752	A/C	0.000675616	0.649997 0.65 0.55 0.200000 0.050000	16553495	16620152	Hgf	hepatocyte growth factor [Source:MGI Symbol;Acc:MGI:96079]
ENSMUSG00000035390	7	4707684	A/G	0.000419784	0.902359 0.949999 0.7 0.170494 0.5	4690604	4715997	Brsk1	BR serine/threonine kinase 1 [Source:MGI Symbol;Acc:MGI:2685946]
ENSMUSG00000035390	7	4708778	C/T	0.000370001	1 0.95 0.699997 0.300000 0.499914	4690604	4715997	Brsk1	BR serine/threonine kinase 1 [Source:MGI Symbol;Acc:MGI:2685946]
ENSMUSG00000035390	7	4707630	A/T	0.000695476	0.782907 0.949999 0.7 0.191093 0.400000	4690604	4715997	Brsk1	BR serine/threonine kinase 1 [Source:MGI Symbol;Acc:MGI:2685946]
ENSMUSG00000035390	7	4707722	T/C	0.000695476	0.789493 0.949661 0.69996 0.202622 0.400000	4690604	4715997	Brsk1	BR serine/threonine kinase 1 [Source:MGI Symbol;Acc:MGI:2685946]
ENSMUSG00000044433	8	3608593	C/G	0.000426128	0.399712 0.376968 0.793056 0.849976 0.999992	3587293	3609075	Camsap3	calmodulin regulated spectrin-associated protein family, member 3 [Source:MGI Symbol;Acc:MGI:1916947]
ENSMUSG00000044433	8	3603784	C/T	6.85e-05	0.350104 0.302487 0.748248 0.899997 1	3587293	3609075	Camsap3	calmodulin regulated spectrin-associated protein family, member 3 [Source:MGI Symbol;Acc:MGI:1916947]
ENSMUSG00000052303	7	47188747	G/A	0.000458774	0.354245 0.250000 0.448458 0.9 0.849979	47185707	47204920	Mrgpra6	MAS-related GPR, member A6 [Source:MGI Symbol;Acc:MGI:3033107]
ENSMUSG00000052303	7	47189042	C/T	0.000778155	0.370550 0.100001 0.414791 0.7 0.849999	47185707	47204920	Mrgpra6	MAS-related GPR, member A6 [Source:MGI Symbol;Acc:MGI:3033107]
ENSMUSG00000018672	11	96857432	T/C	0.000615525	0.000000 0.050148 0.050014 0.101493 0.883478	96849870	96861203	Copz2	coatomer protein complex, subunit zeta 2 [Source:MGI Symbol;Acc:MGI:1929008]
ENSMUSG00000018672	11	96854167	G/A	0.000458774	0.000000 0.050020 0.050000 0.100000 0.902862	96849870	96861203	Copz2	coatomer protein complex, subunit zeta 2 [Source:MGI Symbol;Acc:MGI:1929008]
ENSMUSG00000092300	11	116220668	T/A	0.000587748	0.747523 0.849312 0.498236 0.399417 0.150035	116216003	116220287	Cdk3-ps	cyclin-dependent kinase 3, pseudogene [Source:MGI Symbol;Acc:MGI:1916931]
ENSMUSG00000092300	11	116220590	G/A	0.000828487	0.6944 0.846408 0.394240 0.397664 0.125919	116216003	116220287	Cdk3-ps	cyclin-dependent kinase 3, pseudogene [Source:MGI Symbol;Acc:MGI:1916931]
ENSMUSG00000038400	2	173227806	G/A	0.000247849	0.199706 0.400000 0.450000 0.9 0.85	173224458	173276533	Pmepa1	prostate transmembrane protein, androgen induced 1 [Source:MGI Symbol;Acc:MGI:1929600]
ENSMUSG00000038400	2	173225779	C/T	0.00037863	0.199997 0.350004 0.250000 0.74933 0.896103	173224458	173276533	Pmepa1	prostate transmembrane protein, androgen induced 1 [Source:MGI Symbol;Acc:MGI:1929600]
ENSMUSG00000024236	18	5063594	T/C	0.000964284	0.189219 0.000000 0.050016 0.499687 0.739015	4920540	5119299	Svil	supervillin [Source:MGI Symbol;Acc:MGI:2147319]
ENSMUSG00000024236	18	5062190	T/G	0.000139697	0.102695 0.000000 0.050637 0.548645 0.747891	4920540	5119299	Svil	supervillin [Source:MGI Symbol;Acc:MGI:2147319]
ENSMUSG00000024236	18	5056601	C/T	0.000247849	0.103192 0.000000 0.050001 0.5 0.749037	4920540	5119299	Svil	supervillin [Source:MGI Symbol;Acc:MGI:2147319]
ENSMUSG00000024236	18	5046666	G/A	0.000459145	0.100000 0.000000 0.050000 0.490586 0.699715	4920540	5119299	Svil	supervillin [Source:MGI Symbol;Acc:MGI:2147319]
ENSMUSG00000031712	8	82343363	A/G	0.000521287	0.199912 0.349306 0.350000 0.849915 0.798518	82331637	82403222	Il15	interleukin 15 [Source:MGI Symbol;Acc:MGI:103014]
ENSMUSG00000031712	8	82345481	G/A	0.000145026	0.050129 0.350000 0.350000 0.85 0.740078	82331637	82403222	Il15	interleukin 15 [Source:MGI Symbol;Acc:MGI:103014]
ENSMUSG00000031712	8	82345800	A/G	0.000163964	0.855381 0.598368 0.63927 0.100006 0.177644	82331637	82403222	Il15	interleukin 15 [Source:MGI Symbol;Acc:MGI:103014]
ENSMUSG00000031712	8	82345696	T/C	0.000135133	0.856993 0.649946 0.649975 0.100000 0.200000	82331637	82403222	Il15	interleukin 15 [Source:MGI Symbol;Acc:MGI:103014]
ENSMUSG00000031712	8	82345509	A/G	0.000132296	0.097688 0.350000 0.350000 0.85 0.799915	82331637	82403222	Il15	interleukin 15 [Source:MGI Symbol;Acc:MGI:103014]
ENSMUSG00000097836	9	75898309	C/T	3.89e-05	0.728737 0.599995 0.000000 0.000002 0.050053	75897843	76015192	Gm26903	predicted gene, 26903 [Source:MGI Symbol;Acc:MGI:5477397]
ENSMUSG00000097836	9	75899161	A/G	5.77e-05	0.7 0.599983 0.000000 0.000000 0.050000	75897843	76015192	Gm26903	predicted gene, 26903 [Source:MGI Symbol;Acc:MGI:5477397]
ENSMUSG00000020570	12	32976105	T/C	0.00047703	0.75 0.6 0.400000 0.200000 0.100000	32953891	32979050	Sypl	synaptophysin-like protein [Source:MGI Symbol;Acc:MGI:108081]
ENSMUSG00000020570	12	32978273	G/A	0.000483	0.75 0.6 0.400000 0.200000 0.100000	32953891	32979050	Sypl	synaptophysin-like protein [Source:MGI Symbol;Acc:MGI:108081]
ENSMUSG00000020570	12	32978512	G/T	0.000977271	0.70038 0.599984 0.399996 0.200002 0.100212	32953891	32979050	Sypl	synaptophysin-like protein [Source:MGI Symbol;Acc:MGI:108081]
ENSMUSG00000020570	12	32976956	G/A	0.000516455	0.75 0.6 0.400000 0.200000 0.100000	32953891	32979050	Sypl	synaptophysin-like protein [Source:MGI Symbol;Acc:MGI:108081]
ENSMUSG00000020007	10	19749398	C/T	0.00042283	0.154976 0.348269 0.414769 0.839902 0.773926	19712587	19760053	Il20ra	interleukin 20 receptor, alpha [Source:MGI Symbol;Acc:MGI:3605069]
ENSMUSG00000020007	10	19759017	A/G	0.00056248	0.250157 0.300017 0.475956 0.849999 0.799994	19712587	19760053	Il20ra	interleukin 20 receptor, alpha [Source:MGI Symbol;Acc:MGI:3605069]
ENSMUSG00000037674	9	72617202	A/G	0.000353829	0.706883 0.749499 0.550453 0.250063 0.100168	72532240	72622937	Rfx7	regulatory factor X, 7 [Source:MGI Symbol;Acc:MGI:2442675]
ENSMUSG00000037674	9	72619396	C/T	0.000155314	0.166860 0.200000 0.200046 0.69999 0.846927	72532240	72622937	Rfx7	regulatory factor X, 7 [Source:MGI Symbol;Acc:MGI:2442675]
ENSMUSG00000004565	8	3535392	A/T	6.85e-05	0.351389 0.296504 0.662438 0.899807 1	3515384	3544267	Pnpla6	patatin-like phospholipase domain containing 6 [Source:MGI Symbol;Acc:MGI:1354723]
ENSMUSG00000004565	8	3517094	C/T	3.89e-05	0.301239 0.150000 0.750156 0.9 0.899961	3515384	3544267	Pnpla6	patatin-like phospholipase domain containing 6 [Source:MGI Symbol;Acc:MGI:1354723]
ENSMUSG00000004565	8	3537563	G/A	0.000186224	0.352358 0.249517 0.751257 0.897319 0.890345	3515384	3544267	Pnpla6	patatin-like phospholipase domain containing 6 [Source:MGI Symbol;Acc:MGI:1354723]
ENSMUSG00000060098	8	106219802	T/C	0.000824215	0.150033 0.150011 0.143411 0.598678 0.75097	106210936	106252794	Prmt7	protein arginine N-methyltransferase 7 [Source:MGI Symbol;Acc:MGI:2384879]
ENSMUSG00000060098	8	106219885	C/T	0.0005701	0.150000 0.149981 0.149998 0.611971 0.767746	106210936	106252794	Prmt7	protein arginine N-methyltransferase 7 [Source:MGI Symbol;Acc:MGI:2384879]
ENSMUSG00000060098	8	106236802	C/T	0.000838768	0.150000 0.100000 0.151623 0.542591 0.747877	106210936	106252794	Prmt7	protein arginine N-methyltransferase 7 [Source:MGI Symbol;Acc:MGI:2384879]
ENSMUSG00000060098	8	106227385	A/G	0.00041353	0.150668 0.154614 0.202757 0.598359 0.798307	106210936	106252794	Prmt7	protein arginine N-methyltransferase 7 [Source:MGI Symbol;Acc:MGI:2384879]
ENSMUSG00000060098	8	106220097	T/A	0.000445228	0.126428 0.100227 0.149012 0.569573 0.745856	106210936	106252794	Prmt7	protein arginine N-methyltransferase 7 [Source:MGI Symbol;Acc:MGI:2384879]
ENSMUSG00000060098	8	106237957	G/T	0.000445228	0.152149 0.105487 0.198369 0.615718 0.748272	106210936	106252794	Prmt7	protein arginine N-methyltransferase 7 [Source:MGI Symbol;Acc:MGI:2384879]
ENSMUSG00000060098	8	106237043	A/G	0.000353829	0.149951 0.100003 0.151054 0.607271 0.764184	106210936	106252794	Prmt7	protein arginine N-methyltransferase 7 [Source:MGI Symbol;Acc:MGI:2384879]
ENSMUSG00000054102	7	26573900	A/G	0.000588248	0.200000 0.300000 0.400000 0.7 0.849998	26535023	26575615	Nlrp9a	NLR family, pyrin domain containing 9A [Source:MGI Symbol;Acc:MGI:2675292]
ENSMUSG00000054102	7	26573879	G/A	0.000629202	0.200000 0.300000 0.400000 0.7 0.849979	26535023	26575615	Nlrp9a	NLR family, pyrin domain containing 9A [Source:MGI Symbol;Acc:MGI:2675292]
ENSMUSG00000046585	19	47952920	C/T	0.000304223	0.118416 0.050127 0.002031 0.350217 0.888982	47937712	48035379	Cfap58	cilia and flagella associated protein 58 [Source:MGI Symbol;Acc:MGI:2685815]
ENSMUSG00000046585	19	47948197	G/A	0.000327084	0.124227 0.050027 0.055094 0.377047 0.871055	47937712	48035379	Cfap58	cilia and flagella associated protein 58 [Source:MGI Symbol;Acc:MGI:2685815]
ENSMUSG00000046585	19	47941017	C/T	0.000700257	0.102545 0.101622 0.050000 0.350000 0.850021	47937712	48035379	Cfap58	cilia and flagella associated protein 58 [Source:MGI Symbol;Acc:MGI:2685815]
ENSMUSG00000046585	19	47952957	T/C	0.000299035	0.139992 0.050060 0.102646 0.399701 0.876711	47937712	48035379	Cfap58	cilia and flagella associated protein 58 [Source:MGI Symbol;Acc:MGI:2685815]
ENSMUSG00000041644	2	110621817	T/C	5.77e-05	0.296551 0.106831 0.337435 0.734372 0.94855	110597298	110647779	Slc5a12	solute carrier family 5 (sodium/glucose cotransporter), member 12 [Source:MGI Symbol;Acc:MGI:2138890]
ENSMUSG00000041644	2	110621813	C/T	5.97e-05	0.298295 0.106737 0.346271 0.728378 0.948539	110597298	110647779	Slc5a12	solute carrier family 5 (sodium/glucose cotransporter), member 12 [Source:MGI Symbol;Acc:MGI:2138890]
ENSMUSG00000020284	10	77988660	T/A	0.000171293	0.288713 0.100003 0.249932 0.899113 0.749743	77978524	77986905	1810043G02Rik	RIKEN cDNA 1810043G02 gene [Source:MGI Symbol;Acc:MGI:1915134]
ENSMUSG00000020284	10	77985283	T/C	0.000463148	0.247986 0.097069 0.200029 0.799561 0.699977	77978524	77986905	1810043G02Rik	RIKEN cDNA 1810043G02 gene [Source:MGI Symbol;Acc:MGI:1915134]
ENSMUSG00000020284	10	77988668	G/A	0.000348728	0.271551 0.100000 0.249730 0.856573 0.719936	77978524	77986905	1810043G02Rik	RIKEN cDNA 1810043G02 gene [Source:MGI Symbol;Acc:MGI:1915134]
ENSMUSG00000040165	8	3954578	C/T	0.000145026	0.300015 0.249991 0.793377 0.899991 0.849952	3940222	3954746	Cd209c	CD209c antigen [Source:MGI Symbol;Acc:MGI:2157945]
ENSMUSG00000040165	8	3954552	G/A	0.000327084	0.300330 0.250118 0.762147 0.899974 0.800068	3940222	3954746	Cd209c	CD209c antigen [Source:MGI Symbol;Acc:MGI:2157945]
ENSMUSG00000037529	1	34552720	T/C	0.000387267	0.749481 0.649134 0.150016 0.249973 0.100341	34543968	34560943	Prss40	protease, serine 40 [Source:MGI Symbol;Acc:MGI:1270857]
ENSMUSG00000037529	1	34559706	C/T	0.000550789	0.288227 0.445726 0.745244 0.74282 1	34543968	34560943	Prss40	protease, serine 40 [Source:MGI Symbol;Acc:MGI:1270857]
ENSMUSG00000037529	1	34552843	A/C	0.000613741	0.741624 0.638894 0.235308 0.248746 0.109660	34543968	34560943	Prss40	protease, serine 40 [Source:MGI Symbol;Acc:MGI:1270857]
ENSMUSG00000037529	1	34558040	C/T	0.000101848	0.771531 0.697071 0.150000 0.184218 0.100045	34543968	34560943	Prss40	protease, serine 40 [Source:MGI Symbol;Acc:MGI:1270857]
ENSMUSG00000037529	1	34552558	A/G	0.000438842	0.747841 0.596124 0.149992 0.199334 0.100168	34543968	34560943	Prss40	protease, serine 40 [Source:MGI Symbol;Acc:MGI:1270857]
ENSMUSG00000037529	1	34552750	T/C	0.000441522	0.705227 0.696703 0.150011 0.249959 0.100053	34543968	34560943	Prss40	protease, serine 40 [Source:MGI Symbol;Acc:MGI:1270857]
ENSMUSG00000037529	1	34552563	C/T	0.000353829	0.750771 0.619339 0.149816 0.199435 0.100106	34543968	34560943	Prss40	protease, serine 40 [Source:MGI Symbol;Acc:MGI:1270857]
ENSMUSG00000037529	1	34552457	C/T	0.000732346	0.710095 0.549631 0.150000 0.149482 0.096506	34543968	34560943	Prss40	protease, serine 40 [Source:MGI Symbol;Acc:MGI:1270857]
ENSMUSG00000036401	2	25815829	T/A	0.000195943	0.698712 0.702004 0.300003 0.300150 0.000000	25793859	25815848	Glt6d1	glycosyltransferase 6 domain containing 1 [Source:MGI Symbol;Acc:MGI:1918353]
ENSMUSG00000036401	2	25815828	T/A	0.000199518	0.698712 0.702487 0.300001 0.300162 0.000000	25793859	25815848	Glt6d1	glycosyltransferase 6 domain containing 1 [Source:MGI Symbol;Acc:MGI:1918353]
ENSMUSG00000024827	19	30145546	C/T	0.000353829	0.200854 0.255492 0.505197 0.549651 0.948716	30098449	30175418	Gldc	glycine decarboxylase [Source:MGI Symbol;Acc:MGI:1341155]
ENSMUSG00000024827	19	30133532	C/T	0.00080267	0.150003 0.250738 0.633593 0.500064 0.864496	30098449	30175418	Gldc	glycine decarboxylase [Source:MGI Symbol;Acc:MGI:1341155]
ENSMUSG00000024827	19	30136454	A/G	0.00074042	0.150728 0.202445 0.600585 0.549299 0.80537	30098449	30175418	Gldc	glycine decarboxylase [Source:MGI Symbol;Acc:MGI:1341155]
ENSMUSG00000000976	11	83766178	C/T	0.000479709	0.649661 0.748831 0.205556 0.308041 0.052049	83753696	83783754	Heatr6	HEAT repeat containing 6 [Source:MGI Symbol;Acc:MGI:1919790]
ENSMUSG00000000976	11	83766198	T/G	0.000666816	0.649877 0.748942 0.217405 0.333248 0.054120	83753696	83783754	Heatr6	HEAT repeat containing 6 [Source:MGI Symbol;Acc:MGI:1919790]
ENSMUSG00000045777	7	142377325	C/T	0.000977271	0.501318 0.689687 0.446577 0.141849 0.000000	142325837	142373753	Ifitm10	interferon induced transmembrane protein 10 [Source:MGI Symbol;Acc:MGI:2444776]
ENSMUSG00000045777	7	142376192	T/G	0.000123835	0.600155 0.731348 0.448971 0.109920 0.000000	142325837	142373753	Ifitm10	interferon induced transmembrane protein 10 [Source:MGI Symbol;Acc:MGI:2444776]
ENSMUSG00000019470	8	3616197	G/A	0.000164243	0.382902 0.349892 0.8 0.9 1	3608421	3621316	Xab2	XPA binding protein 2 [Source:MGI Symbol;Acc:MGI:1914689]
ENSMUSG00000019470	8	3623562	G/T	0.000275966	0.451733 0.301511 0.749296 0.898972 1	3608421	3621316	Xab2	XPA binding protein 2 [Source:MGI Symbol;Acc:MGI:1914689]
ENSMUSG00000019470	8	3610339	G/A	0.000241024	0.348741 0.297925 0.747671 0.896581 0.906567	3608421	3621316	Xab2	XPA binding protein 2 [Source:MGI Symbol;Acc:MGI:1914689]
ENSMUSG00000103287	12	11222188	C/A	0.000304223	0.049249 0.250020 0.599999 0.615826 0.757225	11221461	11222210	1700034J04Rik	RIKEN cDNA 1700034J04 gene [Source:MGI Symbol;Acc:MGI:1920554]
ENSMUSG00000103287	12	11221944	C/T	5.02e-05	0.000000 0.050000 0.050000 0.497677 0.799536	11221461	11222210	1700034J04Rik	RIKEN cDNA 1700034J04 gene [Source:MGI Symbol;Acc:MGI:1920554]
ENSMUSG00000051235	12	11243184	G/A	0.000430645	0.025639 0.000000 0.050000 0.399995 0.702015	11240926	11265787	Gen1	GEN1, Holliday junction 5' flap endonuclease [Source:MGI Symbol;Acc:MGI:2443149]
ENSMUSG00000051235	12	11241997	T/C	0.000418873	0.000004 0.399976 0.643601 0.526937 0.849967	11240926	11265787	Gen1	GEN1, Holliday junction 5' flap endonuclease [Source:MGI Symbol;Acc:MGI:2443149]
ENSMUSG00000051235	12	11250624	C/T	0.000215301	0.000000 0.000000 0.050000 0.353099 0.749563	11240926	11265787	Gen1	GEN1, Holliday junction 5' flap endonuclease [Source:MGI Symbol;Acc:MGI:2443149]
ENSMUSG00000051235	12	11241919	C/T	0.000465726	0.046291 0.350001 0.709493 0.519139 0.849506	11240926	11265787	Gen1	GEN1, Holliday junction 5' flap endonuclease [Source:MGI Symbol;Acc:MGI:2443149]
ENSMUSG00000032493	9	110814013	C/T	0.000353829	0.850001 0.847492 0.731022 0.407046 0.200364	110813994	110824523	Prss44	protease, serine 44 [Source:MGI Symbol;Acc:MGI:1920586]
ENSMUSG00000032493	9	110814014	A/G	0.000696946	0.8 0.849984 0.707493 0.407046 0.200183	110813994	110824523	Prss44	protease, serine 44 [Source:MGI Symbol;Acc:MGI:1920586]
ENSMUSG00000074491	8	3720660	C/T	0.000132296	0.300588 0.296041 0.799745 0.898578 0.900235	3707064	3720651	Clec4g	C-type lectin domain family 4, member g [Source:MGI Symbol;Acc:MGI:1923113]
ENSMUSG00000074491	8	3720505	C/A	0.000163484	0.302742 0.299389 0.756081 0.899249 0.891389	3707064	3720651	Clec4g	C-type lectin domain family 4, member g [Source:MGI Symbol;Acc:MGI:1923113]
ENSMUSG00000004626	8	3631132	G/T	9.02e-05	0.350046 0.255248 0.799838 0.818292 1	3630955	3643644	Stxbp2	syntaxin binding protein 2 [Source:MGI Symbol;Acc:MGI:107370]
ENSMUSG00000004626	8	3639603	G/A	3.89e-05	0.301318 0.200077 0.705706 0.899807 0.949222	3630955	3643644	Stxbp2	syntaxin binding protein 2 [Source:MGI Symbol;Acc:MGI:107370]
ENSMUSG00000004626	8	3636028	G/A	6.09e-05	0.349705 0.250919 0.743535 0.894805 0.973546	3630955	3643644	Stxbp2	syntaxin binding protein 2 [Source:MGI Symbol;Acc:MGI:107370]
ENSMUSG00000004626	8	3631134	C/A	5.91e-05	0.350032 0.255249 0.799868 0.859889 0.999999	3630955	3643644	Stxbp2	syntaxin binding protein 2 [Source:MGI Symbol;Acc:MGI:107370]
ENSMUSG00000004626	8	3631015	C/G	0.000122749	0.350008 0.305311 0.798513 0.84376 1	3630955	3643644	Stxbp2	syntaxin binding protein 2 [Source:MGI Symbol;Acc:MGI:107370]
ENSMUSG00000005540	8	3690186	G/A	3.19e-05	0.301404 0.200202 0.773415 0.899594 1	3681737	3694175	Fcer2a	Fc receptor, IgE, low affinity II, alpha polypeptide [Source:MGI Symbol;Acc:MGI:95497]
ENSMUSG00000005540	8	3683816	C/A	0.000183466	0.496783 0.202905 0.702026 0.899986 0.999999	3681737	3694175	Fcer2a	Fc receptor, IgE, low affinity II, alpha polypeptide [Source:MGI Symbol;Acc:MGI:95497]
ENSMUSG00000005540	8	3679128	G/A	0.00019313	0.298209 0.358281 0.79441 0.844504 0.950003	3681737	3694175	Fcer2a	Fc receptor, IgE, low affinity II, alpha polypeptide [Source:MGI Symbol;Acc:MGI:95497]
ENSMUSG00000052942	19	28665713	C/A	0.000536258	0.74974 0.490208 0.200009 0.249999 0.000000	28258851	28680077	Glis3	GLIS family zinc finger 3 [Source:MGI Symbol;Acc:MGI:2444289]
ENSMUSG00000052942	19	28666665	T/G	0.000304223	0.647892 0.500669 0.200377 0.050004 0.000000	28258851	28680077	Glis3	GLIS family zinc finger 3 [Source:MGI Symbol;Acc:MGI:2444289]
ENSMUSG00000003161	5	8064462	A/C	3.89e-05	0.801222 0.713947 0.349669 0.201514 0.051473	8046078	8069379	Sri	sorcin [Source:MGI Symbol;Acc:MGI:98419]
ENSMUSG00000003161	5	8063758	A/C	0.000132566	0.726485 0.768764 0.349888 0.285894 0.050310	8046078	8069379	Sri	sorcin [Source:MGI Symbol;Acc:MGI:98419]
ENSMUSG00000003161	5	8072947	G/C	0.000867617	0.500000 0.749994 0.100000 0.150000 0.050000	8046078	8069379	Sri	sorcin [Source:MGI Symbol;Acc:MGI:98419]
ENSMUSG00000031494	8	3747528	C/T	0.000755132	0.393133 0.277183 0.697571 0.899125 0.859347	3743397	3748984	Cd209a	CD209a antigen [Source:MGI Symbol;Acc:MGI:2157942]
ENSMUSG00000031494	8	3747531	C/T	0.000652086	0.386848 0.277183 0.703374 0.899098 0.859347	3743397	3748984	Cd209a	CD209a antigen [Source:MGI Symbol;Acc:MGI:2157942]
ENSMUSG00000036030	9	72857055	G/A	0.000732346	0.199993 0.150031 0.241577 0.599967 0.800435	72806874	72917291	Prtg	protogenin homolog (Gallus gallus) [Source:MGI Symbol;Acc:MGI:2444710]
ENSMUSG00000036030	9	72809502	G/A	0.000105216	0.100000 0.150000 0.100012 0.6 0.849943	72806874	72917291	Prtg	protogenin homolog (Gallus gallus) [Source:MGI Symbol;Acc:MGI:2444710]
ENSMUSG00000036030	9	72844975	G/A	0.000134215	0.150392 0.151755 0.154011 0.578783 0.889453	72806874	72917291	Prtg	protogenin homolog (Gallus gallus) [Source:MGI Symbol;Acc:MGI:2444710]
ENSMUSG00000036030	9	72856998	G/A	0.000306837	0.149950 0.150011 0.202883 0.599864 0.817124	72806874	72917291	Prtg	protogenin homolog (Gallus gallus) [Source:MGI Symbol;Acc:MGI:2444710]
ENSMUSG00000036030	9	72844895	G/A	0.000353829	0.150016 0.150219 0.146649 0.530325 0.853419	72806874	72917291	Prtg	protogenin homolog (Gallus gallus) [Source:MGI Symbol;Acc:MGI:2444710]
ENSMUSG00000020262	10	77291500	G/A	0.000459145	0.948354 0.55 0.55 0.200000 0.250001	77290726	77418270	Adarb1	adenosine deaminase, RNA-specific, B1 [Source:MGI Symbol;Acc:MGI:891999]
ENSMUSG00000020262	10	77292083	T/A	0.000904417	0.845116 0.648137 0.613331 0.200015 0.250018	77290726	77418270	Adarb1	adenosine deaminase, RNA-specific, B1 [Source:MGI Symbol;Acc:MGI:891999]
ENSMUSG00000020545	12	36243157	T/C	0.000195943	0.213312 0.050011 0.150000 0.350124 1	36208345	36253398	Lrrc72	leucine rich repeat containing 72 [Source:MGI Symbol;Acc:MGI:1920830]
ENSMUSG00000020545	12	36253313	C/T	5.94e-05	0.150000 0.050000 0.150000 0.395711 1	36208345	36253398	Lrrc72	leucine rich repeat containing 72 [Source:MGI Symbol;Acc:MGI:1920830]
ENSMUSG00000015653	5	5670622	C/T	0.000404032	0.050000 0.100000 0.400000 0.450000 0.745058	5664829	5694578	Steap2	six transmembrane epithelial antigen of prostate 2 [Source:MGI Symbol;Acc:MGI:1921301]
ENSMUSG00000015653	5	5669454	C/T	0.000247849	0.000000 0.100021 0.400251 0.450018 0.728707	5664829	5694578	Steap2	six transmembrane epithelial antigen of prostate 2 [Source:MGI Symbol;Acc:MGI:1921301]
ENSMUSG00000015653	5	5672027	C/T	0.000374604	0.050000 0.100000 0.400000 0.450000 0.749995	5664829	5694578	Steap2	six transmembrane epithelial antigen of prostate 2 [Source:MGI Symbol;Acc:MGI:1921301]
ENSMUSG00000015653	5	5675976	G/A	0.000415701	0.050000 0.100015 0.395074 0.450000 0.745429	5664829	5694578	Steap2	six transmembrane epithelial antigen of prostate 2 [Source:MGI Symbol;Acc:MGI:1921301]
ENSMUSG00000015653	5	5673737	C/T	0.000415111	0.050007 0.100820 0.355162 0.450000 0.749999	5664829	5694578	Steap2	six transmembrane epithelial antigen of prostate 2 [Source:MGI Symbol;Acc:MGI:1921301]
ENSMUSG00000015653	5	5672326	G/A	0.000599115	0.050159 0.101286 0.399999 0.449991 0.718885	5664829	5694578	Steap2	six transmembrane epithelial antigen of prostate 2 [Source:MGI Symbol;Acc:MGI:1921301]
ENSMUSG00000015653	5	5672677	T/C	0.000696946	0.053419 0.100194 0.352029 0.450000 0.717228	5664829	5694578	Steap2	six transmembrane epithelial antigen of prostate 2 [Source:MGI Symbol;Acc:MGI:1921301]
ENSMUSG00000038909	11	95274930	G/T	0.00025593	0.55 0.75 0.350000 0.150000 0.000000	95274259	95310246	Kat7	K(lysine) acetyltransferase 7 [Source:MGI Symbol;Acc:MGI:2182799]
ENSMUSG00000038909	11	95274753	G/T	0.000954622	0.460038 0.75 0.350779 0.150001 0.000000	95274259	95310246	Kat7	K(lysine) acetyltransferase 7 [Source:MGI Symbol;Acc:MGI:2182799]
ENSMUSG00000038909	11	95274727	C/G	0.00047703	0.5 0.75 0.350001 0.150000 0.000000	95274259	95310246	Kat7	K(lysine) acetyltransferase 7 [Source:MGI Symbol;Acc:MGI:2182799]
ENSMUSG00000038909	11	95274513	G/A	0.00047703	0.499999 0.750357 0.327170 0.150000 0.000000	95274259	95310246	Kat7	K(lysine) acetyltransferase 7 [Source:MGI Symbol;Acc:MGI:2182799]
ENSMUSG00000038909	11	95281752	C/G	0.000304223	0.541494 0.749509 0.399976 0.150000 0.000000	95274259	95310246	Kat7	K(lysine) acetyltransferase 7 [Source:MGI Symbol;Acc:MGI:2182799]
ENSMUSG00000038909	11	95275104	T/C	0.000995151	0.502511 0.75 0.350000 0.150000 0.048740	95274259	95310246	Kat7	K(lysine) acetyltransferase 7 [Source:MGI Symbol;Acc:MGI:2182799]
ENSMUSG00000038909	11	95274254	A/G	0.000132296	0.698688 0.749969 0.302059 0.150136 0.099946	95274259	95310246	Kat7	K(lysine) acetyltransferase 7 [Source:MGI Symbol;Acc:MGI:2182799]
ENSMUSG00000038909	11	95274178	A/C	0.000134215	0.649199 0.700661 0.349495 0.177220 0.000000	95274259	95310246	Kat7	K(lysine) acetyltransferase 7 [Source:MGI Symbol;Acc:MGI:2182799]
ENSMUSG00000038909	11	95281793	A/G	0.000289086	0.550009 0.749544 0.399214 0.150001 0.000000	95274259	95310246	Kat7	K(lysine) acetyltransferase 7 [Source:MGI Symbol;Acc:MGI:2182799]
ENSMUSG00000038909	11	95283960	A/G	0.000964284	0.550087 0.757777 0.347782 0.150097 0.095577	95274259	95310246	Kat7	K(lysine) acetyltransferase 7 [Source:MGI Symbol;Acc:MGI:2182799]
ENSMUSG00000056824	2	165351385	A/C	0.000459145	0.250303 0.250000 0.65 0.65 0.9	165351297	165368729	Zfp663	zinc finger protein 663 [Source:MGI Symbol;Acc:MGI:2685854]
ENSMUSG00000056824	2	165351245	C/T	0.000445228	0.250001 0.250000 0.649995 0.65 0.899987	165351297	165368729	Zfp663	zinc finger protein 663 [Source:MGI Symbol;Acc:MGI:2685854]
ENSMUSG00000014426	17	12233043	A/G	0.000145026	0.400000 0.050001 0.348320 0.944857 0.799906	12227621	12318660	Map3k4	mitogen-activated protein kinase kinase kinase 4 [Source:MGI Symbol;Acc:MGI:1346875]
ENSMUSG00000014426	17	12238040	A/G	0.000550789	0.50008 0.050627 0.350805 0.949995 0.798395	12227621	12318660	Map3k4	mitogen-activated protein kinase kinase kinase 4 [Source:MGI Symbol;Acc:MGI:1346875]
ENSMUSG00000020577	12	36015244	A/G	0.000806286	0.399874 0.330977 0.410619 0.856417 0.94544	36014557	36042500	Tspan13	tetraspanin 13 [Source:MGI Symbol;Acc:MGI:1913359]
ENSMUSG00000020577	12	36014995	C/T	0.000163976	0.527173 0.699891 0.55 0.000691 0.000000	36014557	36042500	Tspan13	tetraspanin 13 [Source:MGI Symbol;Acc:MGI:1913359]
ENSMUSG00000024235	18	4340802	T/C	0.000327084	0.749873 0.497572 0.5 0.100089 0.050019	4331327	4353015	Map3k8	mitogen-activated protein kinase kinase kinase 8 [Source:MGI Symbol;Acc:MGI:1346878]
ENSMUSG00000024235	18	4349149	A/G	0.000202143	0.773424 0.568399 0.443337 0.100693 0.099985	4331327	4353015	Map3k8	mitogen-activated protein kinase kinase kinase 8 [Source:MGI Symbol;Acc:MGI:1346878]
ENSMUSG00000014453	14	63381185	T/C	0.000353829	0.849054 0.849952 0.85628 0.250004 0.300000	63372837	63417187	Blk	B lymphoid kinase [Source:MGI Symbol;Acc:MGI:88169]
ENSMUSG00000014453	14	63386555	G/A	0.000937552	0.854078 0.834496 0.899892 0.249871 0.354041	63372837	63417187	Blk	B lymphoid kinase [Source:MGI Symbol;Acc:MGI:88169]
ENSMUSG00000014453	14	63374163	T/C	0.000997739	0.80004 0.849085 0.899989 0.268141 0.301643	63372837	63417187	Blk	B lymphoid kinase [Source:MGI Symbol;Acc:MGI:88169]
ENSMUSG00000027971	3	125561644	G/C	4.31e-05	1 0.899952 0.65 0.545968 0.150001	125404076	125728899	Ndst4	N-deacetylase/N-sulfotransferase (heparin glucosaminyl) 4 [Source:MGI Symbol;Acc:MGI:1932545]
ENSMUSG00000027971	3	125437769	G/A	0.000132296	0.712042 0.849899 0.626173 0.400000 0.000000	125404076	125728899	Ndst4	N-deacetylase/N-sulfotransferase (heparin glucosaminyl) 4 [Source:MGI Symbol;Acc:MGI:1932545]
ENSMUSG00000027971	3	125437736	C/T	0.000282526	0.658117 0.849992 0.658634 0.400000 0.000000	125404076	125728899	Ndst4	N-deacetylase/N-sulfotransferase (heparin glucosaminyl) 4 [Source:MGI Symbol;Acc:MGI:1932545]
ENSMUSG00000027971	3	125561577	A/G	7.01e-05	1 0.815345 0.65 0.500001 0.150016	125404076	125728899	Ndst4	N-deacetylase/N-sulfotransferase (heparin glucosaminyl) 4 [Source:MGI Symbol;Acc:MGI:1932545]
ENSMUSG00000019952	10	99197020	T/G	0.000370491	0.350007 0.050468 0.300000 0.550028 0.95	99107036	99198074	Poc1b	POC1 centriolar protein homolog B (Chlamydomonas) [Source:MGI Symbol;Acc:MGI:1918511]
ENSMUSG00000019952	10	99197751	G/A	0.000767019	0.399797 0.050000 0.300000 0.55 0.95	99107036	99198074	Poc1b	POC1 centriolar protein homolog B (Chlamydomonas) [Source:MGI Symbol;Acc:MGI:1918511]
ENSMUSG00000026585	1	163795893	T/C	0.000994646	0.7 0.6 0.300000 0.200000 0.100000	163779583	163917109	Kifap3	kinesin-associated protein 3 [Source:MGI Symbol;Acc:MGI:107566]
ENSMUSG00000026585	1	163814484	T/C	0.000458774	0.7 0.670184 0.300201 0.202694 0.097965	163779583	163917109	Kifap3	kinesin-associated protein 3 [Source:MGI Symbol;Acc:MGI:107566]
ENSMUSG00000029655	5	150636166	C/T	0.000854437	0.79999 0.599701 0.350000 0.100000 0.250000	150608007	150666183	N4bp2l2	NEDD4 binding protein 2-like 2 [Source:MGI Symbol;Acc:MGI:2687207]
ENSMUSG00000029655	5	150642772	A/G	0.000458774	0.8 0.65 0.350000 0.100000 0.250000	150608007	150666183	N4bp2l2	NEDD4 binding protein 2-like 2 [Source:MGI Symbol;Acc:MGI:2687207]
ENSMUSG00000029655	5	150642579	T/A	0.000463148	0.79999 0.649991 0.350000 0.100000 0.250000	150608007	150666183	N4bp2l2	NEDD4 binding protein 2-like 2 [Source:MGI Symbol;Acc:MGI:2687207]
ENSMUSG00000029655	5	150665178	G/C	7.39e-05	0.799997 0.600004 0.347398 0.145732 0.050000	150608007	150666183	N4bp2l2	NEDD4 binding protein 2-like 2 [Source:MGI Symbol;Acc:MGI:2687207]
ENSMUSG00000026134	1	33512088	A/G	0.000581684	0.652535 0.549805 0.603119 0.100607 0.027440	33453810	33669795	Prim2	DNA primase, p58 subunit [Source:MGI Symbol;Acc:MGI:97758]
ENSMUSG00000026134	1	33514094	A/C	0.000390838	0.64918 0.689723 0.643218 0.100011 0.099911	33453810	33669795	Prim2	DNA primase, p58 subunit [Source:MGI Symbol;Acc:MGI:97758]
ENSMUSG00000035539	4	45914185	A/G	0.000838768	0.598045 0.782899 0.399999 0.150000 0.150019	45890303	45950774	Ccdc180	coiled-coil domain containing 180 [Source:MGI Symbol;Acc:MGI:2685871]
ENSMUSG00000035539	4	45911198	C/T	0.000794682	0.59485 0.743919 0.350288 0.100911 0.150517	45890303	45950774	Ccdc180	coiled-coil domain containing 180 [Source:MGI Symbol;Acc:MGI:2685871]
ENSMUSG00000035539	4	45923610	G/C	0.000331627	0.65132 0.797236 0.377955 0.170233 0.135412	45890303	45950774	Ccdc180	coiled-coil domain containing 180 [Source:MGI Symbol;Acc:MGI:2685871]
ENSMUSG00000031511	8	11781306	A/G	0.000696946	0.151444 0.411038 0.742824 0.550008 0.949999	11728105	11835219	Arhgef7	Rho guanine nucleotide exchange factor (GEF7) [Source:MGI Symbol;Acc:MGI:1860493]
ENSMUSG00000031511	8	11822102	C/T	0.000897093	0.200012 0.411477 0.75 0.599991 0.95	11728105	11835219	Arhgef7	Rho guanine nucleotide exchange factor (GEF7) [Source:MGI Symbol;Acc:MGI:1860493]
ENSMUSG00000056602	5	150397929	A/G	0.000323634	0.699942 0.589206 0.254532 0.000000 0.149516	150118645	150497753	Fry	FRY microtubule binding protein [Source:MGI Symbol;Acc:MGI:2443895]
ENSMUSG00000056602	5	150401770	T/G	0.00037863	0.796986 0.600015 0.293957 0.100558 0.196973	150118645	150497753	Fry	FRY microtubule binding protein [Source:MGI Symbol;Acc:MGI:2443895]
ENSMUSG00000056602	5	150399757	T/C	0.000135133	0.789719 0.592861 0.250066 0.050262 0.150526	150118645	150497753	Fry	FRY microtubule binding protein [Source:MGI Symbol;Acc:MGI:2443895]
ENSMUSG00000056602	5	150437193	G/A	8.07e-05	0.847915 0.649968 0.675905 0.100003 0.150213	150118645	150497753	Fry	FRY microtubule binding protein [Source:MGI Symbol;Acc:MGI:2443895]
ENSMUSG00000056602	5	150398001	T/C	0.00056248	0.699797 0.539701 0.250000 0.000000 0.150528	150118645	150497753	Fry	FRY microtubule binding protein [Source:MGI Symbol;Acc:MGI:2443895]
ENSMUSG00000056602	5	150398114	A/G	0.000294541	0.7 0.6 0.250000 0.000000 0.150000	150118645	150497753	Fry	FRY microtubule binding protein [Source:MGI Symbol;Acc:MGI:2443895]
ENSMUSG00000014329	10	70958938	C/T	0.000195943	0.341596 0.204927 0.500007 0.759509 0.949755	70922832	71159700	Bicc1	BicC family RNA binding protein 1 [Source:MGI Symbol;Acc:MGI:1933388]
ENSMUSG00000014329	10	70946685	C/A	3.89e-05	0.189758 0.253806 0.500472 0.77251 0.949885	70922832	71159700	Bicc1	BicC family RNA binding protein 1 [Source:MGI Symbol;Acc:MGI:1933388]
ENSMUSG00000014329	10	70946588	T/G	0.000306837	0.209016 0.250003 0.493414 0.646666 0.900222	70922832	71159700	Bicc1	BicC family RNA binding protein 1 [Source:MGI Symbol;Acc:MGI:1933388]
ENSMUSG00000014329	10	70945263	C/T	0.000347768	0.252205 0.200164 0.52883 0.698701 0.858208	70922832	71159700	Bicc1	BicC family RNA binding protein 1 [Source:MGI Symbol;Acc:MGI:1933388]
ENSMUSG00000014329	10	70941213	T/A	7.15e-05	0.199105 0.200749 0.499989 0.650009 0.949315	70922832	71159700	Bicc1	BicC family RNA binding protein 1 [Source:MGI Symbol;Acc:MGI:1933388]
ENSMUSG00000014329	10	70950000	G/A	0.000128537	0.162772 0.250016 0.500002 0.749843 0.850463	70922832	71159700	Bicc1	BicC family RNA binding protein 1 [Source:MGI Symbol;Acc:MGI:1933388]
ENSMUSG00000014329	10	70947857	C/G	0.000304223	0.250000 0.250000 0.54997 0.699995 0.89996	70922832	71159700	Bicc1	BicC family RNA binding protein 1 [Source:MGI Symbol;Acc:MGI:1933388]
ENSMUSG00000014329	10	70961300	A/G	0.00056248	0.341550 0.200213 0.439822 0.704554 0.911916	70922832	71159700	Bicc1	BicC family RNA binding protein 1 [Source:MGI Symbol;Acc:MGI:1933388]
ENSMUSG00000014329	10	70961083	G/A	0.000894182	0.353081 0.239521 0.499976 0.778082 0.871519	70922832	71159700	Bicc1	BicC family RNA binding protein 1 [Source:MGI Symbol;Acc:MGI:1933388]
ENSMUSG00000014329	10	70956065	T/C	0.000134215	0.307692 0.250001 0.500048 0.796587 0.949995	70922832	71159700	Bicc1	BicC family RNA binding protein 1 [Source:MGI Symbol;Acc:MGI:1933388]
ENSMUSG00000014329	10	70947794	G/A	0.000145026	0.200192 0.250002 0.452560 0.699788 0.905288	70922832	71159700	Bicc1	BicC family RNA binding protein 1 [Source:MGI Symbol;Acc:MGI:1933388]
ENSMUSG00000014329	10	70949812	G/A	0.00025593	0.200402 0.250009 0.510159 0.789092 0.808974	70922832	71159700	Bicc1	BicC family RNA binding protein 1 [Source:MGI Symbol;Acc:MGI:1933388]
ENSMUSG00000005883	2	172980116	C/T	0.000282214	0.317533 0.100021 0.150001 0.680542 0.899999	172977700	172993576	Spo11	SPO11 meiotic protein covalently bound to DSB [Source:MGI Symbol;Acc:MGI:1349669]
ENSMUSG00000005883	2	172980113	G/A	0.000247849	0.310407 0.100007 0.150000 0.680532 0.899997	172977700	172993576	Spo11	SPO11 meiotic protein covalently bound to DSB [Source:MGI Symbol;Acc:MGI:1349669]
ENSMUSG00000005883	2	172993105	A/G	0.000767019	0.300000 0.149694 0.163700 0.654821 0.862238	172977700	172993576	Spo11	SPO11 meiotic protein covalently bound to DSB [Source:MGI Symbol;Acc:MGI:1349669]
ENSMUSG00000005883	2	172993551	C/T	0.000897093	0.300000 0.157660 0.192958 0.592945 0.899662	172977700	172993576	Spo11	SPO11 meiotic protein covalently bound to DSB [Source:MGI Symbol;Acc:MGI:1349669]
ENSMUSG00000005883	2	172979830	G/T	3.89e-05	0.151020 0.100000 0.150000 0.699798 0.899975	172977700	172993576	Spo11	SPO11 meiotic protein covalently bound to DSB [Source:MGI Symbol;Acc:MGI:1349669]
ENSMUSG00000054408	8	54525003	C/T	0.000977271	0.6 0.75 0.5 0.200000 0.100000	54520433	54529998	Spcs3	signal peptidase complex subunit 3 homolog (S. cerevisiae) [Source:MGI Symbol;Acc:MGI:1923937]
ENSMUSG00000054408	8	54523317	C/T	0.000613741	0.634132 0.749998 0.493385 0.205130 0.101286	54520433	54529998	Spcs3	signal peptidase complex subunit 3 homolog (S. cerevisiae) [Source:MGI Symbol;Acc:MGI:1923937]
ENSMUSG00000054408	8	54523250	A/T	0.000210796	0.149994 0.150069 0.100158 0.744679 0.747662	54520433	54529998	Spcs3	signal peptidase complex subunit 3 homolog (S. cerevisiae) [Source:MGI Symbol;Acc:MGI:1923937]
ENSMUSG00000054408	8	54526369	A/G	0.000937552	0.599999 0.749983 0.5 0.200000 0.100000	54520433	54529998	Spcs3	signal peptidase complex subunit 3 homolog (S. cerevisiae) [Source:MGI Symbol;Acc:MGI:1923937]
ENSMUSG00000054408	8	54524973	C/T	0.000954622	0.5 0.7 0.5 0.150000 0.000000	54520433	54529998	Spcs3	signal peptidase complex subunit 3 homolog (S. cerevisiae) [Source:MGI Symbol;Acc:MGI:1923937]
ENSMUSG00000054408	8	54526584	A/G	0.000944825	0.6 0.75 0.5 0.200000 0.100000	54520433	54529998	Spcs3	signal peptidase complex subunit 3 homolog (S. cerevisiae) [Source:MGI Symbol;Acc:MGI:1923937]
ENSMUSG00000039716	9	107047769	G/T	0.000210182	0.793303 0.850061 0.498931 0.353334 0.158944	106892825	107231909	Dock3	dedicator of cyto-kinesis 3 [Source:MGI Symbol;Acc:MGI:2429763]
ENSMUSG00000039716	9	107023805	C/A	0.000822622	0.614614 0.848933 0.400000 0.324067 0.100049	106892825	107231909	Dock3	dedicator of cyto-kinesis 3 [Source:MGI Symbol;Acc:MGI:2429763]
ENSMUSG00000061576	5	27652105	G/C	0.000596671	0.399512 0.180137 0.200120 0.648541 1	26817203	27727505	Dpp6	dipeptidylpeptidase 6 [Source:MGI Symbol;Acc:MGI:94921]
ENSMUSG00000061576	5	27652219	G/A	0.000430645	0.100053 0.136153 0.150037 0.64751 0.70005	26817203	27727505	Dpp6	dipeptidylpeptidase 6 [Source:MGI Symbol;Acc:MGI:94921]
ENSMUSG00000061576	5	27652285	G/A	0.000108032	0.189413 0.149816 0.150045 0.648454 0.901604	26817203	27727505	Dpp6	dipeptidylpeptidase 6 [Source:MGI Symbol;Acc:MGI:94921]
ENSMUSG00000034709	17	88579054	T/C	0.000430645	0.102961 0.152716 0.354573 0.501896 0.803007	88530118	88588367	Ppp1r21	protein phosphatase 1, regulatory subunit 21 [Source:MGI Symbol;Acc:MGI:1921075]
ENSMUSG00000034709	17	88579056	T/C	0.000195943	0.103009 0.152803 0.357644 0.501117 0.855393	88530118	88588367	Ppp1r21	protein phosphatase 1, regulatory subunit 21 [Source:MGI Symbol;Acc:MGI:1921075]
ENSMUSG00000025537	5	129869564	T/C	0.000855617	0.603067 0.655443 0.399848 0.100362 0.100034	129863421	129898549	Phkg1	phosphorylase kinase gamma 1 [Source:MGI Symbol;Acc:MGI:97579]
ENSMUSG00000025537	5	129869448	G/A	0.000459145	0.607089 0.749051 0.400008 0.149863 0.100104	129863421	129898549	Phkg1	phosphorylase kinase gamma 1 [Source:MGI Symbol;Acc:MGI:97579]
ENSMUSG00000007891	7	142377293	T/C	0.00043049	0.550516 0.687639 0.405687 0.138130 0.000000	142371148	142388038	Ctsd	cathepsin D [Source:MGI Symbol;Acc:MGI:88562]
ENSMUSG00000007891	7	142376063	A/G	0.000132296	0.646025 0.653565 0.456802 0.101446 0.000000	142371148	142388038	Ctsd	cathepsin D [Source:MGI Symbol;Acc:MGI:88562]
