# Supplementary material for: The genomics of rapid climatic adaptation and parallel evolution in North American house mice
Source: PLoS Genet. 2021 Apr 29;17(4):e1009495. doi: 10.1371/journal.pgen.1009495 (PMC8084166; doi:10.1371/journal.pgen.1009495)
Supplement: S8 Table — Genes involved in metabolic processes have been highlighted in green, while genes involved specifically in thermoregulation are highlighted in blue. (XLSX) [file pgen.1009495.s008.xlsx]

## Sheet: Parallel Genes Zscore3.2 .csv
Table S8. A list of 16 genes under selection in both transects (q-values < 0.001) with their ENSMBL ID, abreviated gene name, full gene name, and a description of their function. Genes involved in metabolic processes have been highlighted in green, while genes involved specifically in thermoregulation are highlighted in blue.
ENSMBL ID		Gene Name	Full Gene Name	Function
ENSMUSG00000020545		Lrrc72	leucine rich repeat containing 72 [Source:MGI Symbol;Acc:MGI:1920830]	Unkown
ENSMUSG00000025716		Myo3a	myosin IIIA [Source:MGI Symbol;Acc:MGI:2183924]	The protein encoded by this gene belongs to the myosin superfamily. Myosins are actin-dependent motor proteins and are categorized into conventional myosins (class II) and unconventional myosins (classes I and III through XV) based on their variable C-terminal cargo-binding domains. Class III myosins, such as this one, have a kinase domain N-terminal to the conserved N-terminal motor domains and …
ENSMUSG00000020007		Il20ra	interleukin 20 receptor, alpha [Source:MGI Symbol;Acc:MGI:3605069]	IL20ra is a member of IL20 cytokine family involved in epidermal proliferation (He and Liang 2010). This gene and interleukin 20 receptor beta are highly expressed in skin, and are upregulated in psoriasis.
ENSMUSG00000038170		Pde4dip	phosphodiesterase 4D interacting protein (myomegalin) [Source:MGI Symbol;Acc:MGI:1891434]	The protein encoded by this gene serves to anchor phosphodiesterase 4D to the Golgi/centrosome region of the cell. Defects in this gene may be a cause of myeloproliferative disorder (MBD) associated with eosinophilia. Several transcript variants encoding different isoforms have been found for this gene. [provided by RefSeq, Aug 2010]
ENSMUSG00000038537		Mc3r	melanocortin 3 receptor [Source:MGI Symbol;Acc:MGI:96929]	This gene is listed in the human gene map of obesity and is associated with BMI, body fat (%), fat-free mass, fat mass, and respiratoryquotient (in normal-weight and overweight individuals).
ENSMUSG00000009292		Trpm2	transient receptor potential cation channel, subfamily M, member 2 [Source:MGI Symbol;Acc:MGI:1351901]	This gene is in the same family thermo-TRP family of receptors. TRMP2 is involved in neuronal sensation of non-noxious heat.
ENSMUSG00000029655		N4bp2l2	NEDD4 binding protein 2-like 2 [Source:MGI Symbol;Acc:MGI:2687207]	This gene regulates Gfi-1 (Salipante 2009). Gfi-1 regulates T-cell proliferation and maturation and is also expressed in other components of the immune system (Karsunky et al. 2002).
ENSMUSG00000024236		Svil	supervillin [Source:MGI Symbol;Acc:MGI:2147319]	Isoform 2 may be involved in modulation of focal adhesions. Supervillin-mediated down-regulation of focal adhesions involves binding to TRIP6. Plays a role in cytokinesis through KIF14 interaction (By similarity).
ENSMUSG00000034709		Ppp1r21	protein phosphatase 1, regulatory subunit 21 [Source:MGI Symbol;Acc:MGI:1921075]	This gene may be involved in intellectual disabilities/brain abnormalities (Anazi et al. 2017).
ENSMUSG00000041842		Fhdc1	FH2 domain-containing protein 1	Unkown
ENSMUSG00000092329		Gm20388/GALNT2	Polypeptide N-Acetylgalactosaminyltransferase 2	This gene encodes a member of the glycosyltransferase 2 protein family. Associated with triglyceride and HDL cholesterol levels in humans (Kathiresan et al. 2008) and rodents and non-human primates (Khetarpal et al. 2016). Members of this family initiate mucin-type O-glycoslation of peptides in the Golgi apparatus. The encoded protein may be involved in O-linked glycosylation of the immunoglobuli…
ENSMUSG00000021704		Mtx3	metaxin 3 [Source:MGI Symbol;Acc:MGI:2686040]	Mtx1 is associated with mitochondrial protein import (Armstrong et al. 1997). Metaxin is associated with Gaucher disease, a genetic disease where fat acculumates in weird places
ENSMUSG00000020577		Tspan13	tetraspanin 13 [Source:MGI Symbol;Acc:MGI:1913359]	The protein encoded by this gene is a member of the transmembrane 4 superfamily, also known as the tetraspanin family. Most of these members are cell-surface proteins that are characterized by the presence of four hydrophobic domains. The proteins mediate signal transduction events that play a role in the regulation of cell development, activation, growth and motility.
ENSMUSG00000014329		Bicc1	BicC family RNA binding protein 1 [Source:MGI Symbol;Acc:MGI:1933388]	This gene is associated with polycystic kidney disease (Piazzon et al. 2012), and also involved in bone mineral density and osteoblastogenesis formation (Mesner et al. 2014).
ENSMUSG00000038756		Ttll6	tubulin tyrosine ligase-like family, member 6 [Source:MGI Symbol;Acc:MGI:2683461]	This gene is involved in cilia development. Other Ttll genes (Ttll5) areinvolved in sperm malformations (Lee et al. 2013).
ENSMUSG00000056824		Zfp663	zinc finger protein 663 [Source:MGI Symbol;Acc:MGI:2685854]	This gene is associated with atherosclerosis risk in a mouse qtl study (Hsu and Smith 2013). Atherosclerosis is often caused by high blood pressure or cholesterol.
