# Supplementary material for: The genomics of rapid climatic adaptation and parallel evolution in North American house mice
Source: PLoS Genet. 2021 Apr 29;17(4):e1009495. doi: 10.1371/journal.pgen.1009495 (PMC8084166; doi:10.1371/journal.pgen.1009495)
Supplement: S9 Table — (XLSX) [file pgen.1009495.s009.xlsx]

## Sheet: Sheet1
Table S9. Parallel SNPs under selection in both transects at the q-value < 0.001 significance cut-off.
GeneID	Chromosome	Position	Q_value	Variant Type	Gene Name	Description
ENSMUSG00000025716	2	22565154	1.92e-05	intron_variant	Myo3a	myosin IIIA [Source:MGI Symbol;Acc:MGI:2183924]
ENSMUSG00000024236	18	5062190	1.52e-05	downstream_gene_variant	Svil	supervillin [Source:MGI Symbol;Acc:MGI:2147319]
ENSMUSG00000024236	18	5063594	0.000122638	upstream_gene_variant	Svil	supervillin [Source:MGI Symbol;Acc:MGI:2147319]
ENSMUSG00000024236	18	5056601	2.4e-05	synonymous_variant	Svil	supervillin [Source:MGI Symbol;Acc:MGI:2147319]
ENSMUSG00000021704	13	92847729	0.000179138	intron_variant	Mtx3	metaxin 3 [Source:MGI Symbol;Acc:MGI:2686040]
ENSMUSG00000014329	10	70946588	8.36e-05	non_coding_transcript_exon_variant	Bicc1	BicC family RNA binding protein 1 [Source:MGI Symbol;Acc:MGI:1933388]
ENSMUSG00000014329	10	70947857	0.000126368	non_coding_transcript_exon_variant	Bicc1	BicC family RNA binding protein 1 [Source:MGI Symbol;Acc:MGI:1933388]
ENSMUSG00000014329	10	70946685	6.52e-06	intron_variant	Bicc1	BicC family RNA binding protein 1 [Source:MGI Symbol;Acc:MGI:1933388]
ENSMUSG00000014329	10	70947794	3.55e-05	synonymous_variant	Bicc1	BicC family RNA binding protein 1 [Source:MGI Symbol;Acc:MGI:1933388]
