# Supplementary material for: The genomics of rapid climatic adaptation and parallel evolution in North American house mice
Source: PLoS Genet. 2021 Apr 29;17(4):e1009495. doi: 10.1371/journal.pgen.1009495 (PMC8084166; doi:10.1371/journal.pgen.1009495)
Supplement: S10 Table — Chromosome (chr), bp position (ps), alleles, minor allele frequency (MAF), SNP effect size (beta), effect size standard error (beta se), percent of the phenotypic variance explained by each SNP calculated according to Shim et al. 2015 (SNP PVE), likelihood ratio p-value (p_lrt), gene Ensemble ID, gene name, the lowest LFMM q-value for SNPs in that gene, and a description of gene function is listed for each significant SNP in the GWAS. (XLSX) [file pgen.1009495.s010.xlsx]

## Sheet: Sheet1
Table S10. Top 8 SNPs in 5 genes (FDR qvalue < 0.05) associated with body weight variation in the western transect from a GWAS conducted using GEMMA. Chromosome (chr), bp position (ps), alleles, minor allele frequency (MAF), SNP effect size (beta), effect size standard error (beta se), percent of the phenotypic variance explained by each SNP calculated according to Shim et al. 2015 (SNP PVE), lik…
chr	ps	allele1	allele0	MAF	beta	beta se	SNP PVE	p_lrt	qvalue	EnsembleID	Name	Full Name	LFMM q-value	Function	Notes
4	134152325	G	A	0.3	-4.24282	0.74983	0.457276	8.89598e-07	0.0488294	ENSMUSG00000037443	Cep85	centrosomal protein 85	0.0238424	Cep85 gene expression is associated with female house mouse body weight across Eastern North America (Mack et al. 2018); Cep19 mutations are responsible for morbid obesity in mice and humans, have done knockout experiments in mice and pedgree analysis in humans (Shalata et al. 2013); Acts as a negative regulator of NEK2 to maintain the centrosome integrity in interphase. Suppresses centrosome dis…	Also under selection in East at Z = 2.5 level (q-value < 0.05)
8	99171224	T	C	0.4	-3.18277	0.546	0.472077	3.09815e-07	0.0488294	ENSMUSG00000036510	Cdh8	cadherin 8	0.00691309	Underneath a metabolism and obesity associated QTL in mice and showed gene expression differences associated with metabolic traits (Stewart et al 2010); cadherins are involved in cell-cell adhesion and Cdh8 is associated with autism, other cadherins are associated with other neuropsychiatric disorders (Redies et al. 2012) This particular cadherin is expressed in the brain and is putatively involv…	Also under selection in the East at Z = 2.5 level (q-value <0.05)
9	111207781	T	C	0.189	4.47302	0.808892	0.445893	9.98869e-07	0.0488294	ENSMUSG00000032497	Lrrfip2	leucine rich repeat (in FLII) interacting protein 2	>0.05	May function as activator of the canonical Wnt signaling pathway, in association with DVL3, upstream of CTNNB1/beta-catenin. Positively regulates Toll-like receptor (TLR) signaling in response to agonist probably by competing with the negative FLII regulator for MYD88-binding.
9	111207922	A	G	0.211	4.03521	0.739056	0.439619	1.30702e-06	0.0488294	ENSMUSG00000032497
9	111241268	A	C	0.211	4.03521	0.739056	0.439619	1.30702e-06	0.0488294	ENSMUSG00000032498	Mlh1	mutL homolog 1	0.0128482	Invovled in mismatch repair.	Also under selection in East at Z = 2.5 level (q-value < 0.05)
9	111252811	A	C	0.211	4.03521	0.739056	0.439619	1.30702e-06	0.0488294	ENSMUSG00000032498
9	111276782	A	G	0.211	4.22631	0.781995	0.434598	1.57175e-06	0.0499117	ENSMUSG00000032498
9	111277541	A	T	0.203	4.47799	0.796995	0.453777	7.70741e-07	0.0499117	ENSMUSG00000046785	Epm2aip1	EPM2A (laforin) interacting protein 1	0.00791117	involved in glycogen metabolism (Tagliabracci et al. 2007). Inactivation of this gene causes hepatic insulin resistance (Turnbull et al. 2013)	Also under selection in East at Z = 2.5 level (q-value < 0.05)
